# Supplementary material for: Crystal structure and absolute configuration of preaustinoid A1
Source: Acta Crystallogr E Crystallogr Commun. 2015 Jul 22;71(Pt 8):o596–7. doi: 10.1107/S2056989015013614 (PMC4571416; doi:10.1107/S2056989015013614)
Supplement: Supplementary file 1 [file e-71-0o596-sup1.cif]

##############################################################################
#                                                                            #
# This CIF contains the data in a paper accepted for publication in          #
# Acta Crystallographica Section E. It conforms to the requirements of       #
# Notes for Authors for Acta Crystallographica Section E, and has been       #
# peer reviewed under the auspices of the IUCr Commission on Journals.       #
#                                                                            #
# Full details of the Crystallographic Information File format               #
# are given in the paper "The Crystallographic Information File (CIF):       #
# a New Standard Archive File for Crystallography" by S. R. Hall, F. H.      #
# Allen and I. D. Brown [Acta Cryst. (1991), A47, 655-685].                  #
#                                                                            #
# The current version of the core CIF dictionary is obtainable from          #
# ftp://ftp.iucr.org/pub/cif_core.dic.                                       #
#                                                                            #
# Software is freely available for graphical display of the structure(s)     #
# in this CIF. For information consult the CIF software page                 #
# http://www.iucr.org/resources/cif/software.                                #
#                                                                            #
# This file may be used for bona fide research purposes within the           #
# scientific community so long as proper attribution is given to the journal # 
# article from which it was obtained.                                        #
#                                                                            #
##############################################################################
data_Global
_audit_creation_method
;
Olex2 1.2
(compiled 2015.01.26 svn.r3150 for OlexSys, GUI svn.r4998)
;
_journal_date_recd_electronic     2015-07-05
_journal_date_accepted     2015-07-16
_journal_name_full     'Acta Crystallographica, Section E'
_journal_year     2015
_journal_volume     71
_journal_issue      8
_journal_page_first     o596
_journal_page_last     o597
_journal_paper_category     HO
_journal_paper_doi     10.1107/S2056989015013614
_journal_coeditor_code     SU5167
_publ_contact_author_name     'Andrea Stierle'
_publ_contact_author_address
;
Department of Biological and Pharmaceutical Sciences, University of
Montana, 32 Campus Dr. Missoula Montana,59812 USA
;
_publ_contact_author_email     'andrea.stierle@mso.umt.edu'
_publ_contact_author_fax     ?
_publ_contact_author_phone     ?
_publ_section_title
;
Crystal structure and absolute configuration of preaustinoid A1
;
loop_
    _publ_author_name
    _publ_author_address
    'Stierle, Andrea'
;
Department of Biological and Pharmaceutical Sciences
University of Montana
32 Campus Drive
Missoula
Montana 59812
USA
;
    'Stierle, Donald'
;
Department of Biological and Pharmaceutical Sciences
University of Montana
32 Campus Drive
Missoula
Montana 59812
USA
;
    'Decato, Daniel'
;
Department of Chemistry and Biochemistry
University of Montana
32 Campus Drive
Missoula
Montana 59812
USA
;
data_I
_database_code_depnum_ccdc_archive 'CCDC 1405963'
_chemical_name_systematic
;\
(5a<i>R</i>,7a<i>S</i>,8<i>R</i>,10<i>S</i>,12<i>R</i>,13a<i>R</i>,\
13b<i>S</i>)-Methyl
10-hydroxy-5,5,7a,10,12,13b-hexamethyl-14-methylene-3,9,11-\
trioxohexadecahydro-8,12-methanocycloocta[3,4]benzo[1,2-<i>c</i>]oxepine-\
8-carboxylate
;
_chemical_name_common     'preaustinoid A1'
_chemical_formula_moiety     'C26 H36 O7'
_chemical_formula_sum     'C26 H36 O7'
_chemical_formula_iupac     'C26 H36 O7'
_chemical_formula_weight     460.55
_chemical_melting_point     ?
_shelx_space_group_comment
;
The symmetry employed for this shelxl refinement is uniquely defined
by the following loop, which should always be used as a source of
symmetry information in preference to the above space-group names.
They are only intended as comments.
;
_space_group_crystal_system     orthorhombic
_space_group_name_H-M_alt     'P 21 21 21'
_space_group_name_Hall     'P 2ac 2ab'
loop_
    _space_group_symop_operation_xyz
    'x, y, z'
    '-x+1/2, -y, z+1/2'
    '-x, y+1/2, -z+1/2'
    'x+1/2, -y+1/2, -z'
_cell_length_a     8.3169(4)
_cell_length_b     13.8064(6)
_cell_length_c     19.9243(9)
_cell_angle_alpha     90
_cell_angle_beta     90
_cell_angle_gamma     90
_cell_volume     2287.84(18)
_cell_formula_units_Z     4
_cell_measurement_reflns_used     9895
_cell_measurement_theta_min     3.90
_cell_measurement_theta_max     66.60
_cell_measurement_temperature     100
_exptl_crystal_description     plate
_exptl_crystal_colour     colorless
_exptl_crystal_size_max     0.25
_exptl_crystal_size_mid     0.25
_exptl_crystal_size_min     0.05
_exptl_crystal_density_diffrn     1.337
_exptl_crystal_density_meas     ?
_exptl_crystal_density_method     ?
_exptl_crystal_F_000     992
_exptl_absorpt_coefficient_mu     0.785
_exptl_absorpt_correction_type     multi-scan
_exptl_absorpt_process_details
;
(SADABS; Bruker, 2012)
;
_shelx_estimated_absorpt_T_min     0.828
_shelx_estimated_absorpt_T_max     0.962
_exptl_absorpt_correction_T_min     0.6444
_exptl_absorpt_correction_T_max     0.7528
_diffrn_ambient_temperature     100
_diffrn_radiation_type     CuK\a
_diffrn_radiation_wavelength     1.54178
_diffrn_radiation_monochromator     'Double Bounce Multilayer Mirror'
_diffrn_measurement_device_type     'Bruker D8 Venture'
_diffrn_measurement_device     'Fixed Chi Three-Circle Diffractometer'
_diffrn_measurement_method     '\w and \f scans'
_diffrn_detector_area_resol_mean     10.5
_diffrn_reflns_number     28885
_diffrn_reflns_av_R_equivalents     0.0685
_diffrn_reflns_theta_min     3.895
_diffrn_reflns_theta_max     66.591
_diffrn_reflns_theta_full     66.591
_diffrn_measured_fraction_theta_max     0.999
_diffrn_measured_fraction_theta_full     0.999
_diffrn_reflns_limit_h_min     -9
_diffrn_reflns_limit_h_max     9
_diffrn_reflns_limit_k_min     -16
_diffrn_reflns_limit_k_max     16
_diffrn_reflns_limit_l_min     -22
_diffrn_reflns_limit_l_max     23
_diffrn_standards_number     0
_refine_special_details     ?
_reflns_number_total     4008
_reflns_number_gt     3740
_reflns_threshold_expression     'I > 2\s(I)'
_refine_ls_structure_factor_coef     Fsqd
_refine_ls_matrix_type     full
_refine_ls_R_factor_all     0.0611
_refine_ls_R_factor_gt     0.0566
_refine_ls_wR_factor_gt     0.1183
_refine_ls_wR_factor_ref     0.1203
_refine_ls_goodness_of_fit_ref     1.165
_refine_ls_restrained_S_all     1.165
_refine_ls_number_reflns     4008
_refine_ls_number_parameters     309
_refine_ls_number_restraints     0
_refine_ls_hydrogen_treatment     mixed
_refine_ls_weighting_scheme     calc
_refine_ls_weighting_details
              'w=1/[\s^2^(Fo^2^)+(0.0318P)^2^+2.3628P] where P=(Fo^2^+2Fc^2^)/3'
_atom_sites_solution_hydrogens     mixed
_atom_sites_solution_primary     direct
_atom_sites_solution_secondary     ?
_refine_ls_shift/su_max     0.000
_refine_ls_shift/su_mean     0.000
_refine_diff_density_max     0.510
_refine_diff_density_min     -0.211
_refine_ls_extinction_method     none
_refine_ls_extinction_coef     .
_refine_ls_abs_structure_details
;
Flack <i>x</i> determined using 1409 quotients
[(<i>I</i>^+^)-(<i>I</i>^-^)]/[(<i>I</i>^+^)+(<i>I</i>^-^)]
(Parsons <i>et al.</i>,  2013)
;
_refine_ls_abs_structure_Flack     0.07(15)
loop_
    _atom_type_symbol
    _atom_type_description
    _atom_type_scat_dispersion_real
    _atom_type_scat_dispersion_imag
    _atom_type_scat_source
    'C' 'C' 0.0181 0.0091
                         'International Tables Vol C Tables 4.2.6.8 and 6.1.1.4'
    'H' 'H' 0.0000 0.0000
                         'International Tables Vol C Tables 4.2.6.8 and 6.1.1.4'
    'O' 'O' 0.0492 0.0322
                         'International Tables Vol C Tables 4.2.6.8 and 6.1.1.4'
_computing_data_collection
;
APEX2 (Bruker, 2012)
;
_computing_cell_refinement
;
SAINT (Bruker, 2012)
;
_computing_data_reduction
;
SAINT (Bruker, 2012)
;
_computing_structure_solution
;
<i>SHELXT</i> (Sheldrick, 2015a)
;
_computing_structure_refinement
;
SHELXL2014 (Sheldrick, 2015b)
;
_computing_molecular_graphics
;
OLEX2 (Dolomanov <i>et al.</i>,  2009)
;
_computing_publication_material
;
OLEX2 (Dolomanov <i>et al.</i>,  2009)
;
loop_
    _atom_site_type_symbol
    _atom_site_label
    _atom_site_fract_x
    _atom_site_fract_y
    _atom_site_fract_z
    _atom_site_U_iso_or_equiv
    _atom_site_adp_type
    _atom_site_calc_flag
    _atom_site_occupancy
    _atom_site_disorder_assembly
    _atom_site_disorder_group
    O O1 0.2993(3) 0.6369(2) 0.29734(14) 0.0240(6) Uani d 1 . .
    O O2 0.3728(4) 0.7808(2) 0.26743(16) 0.0341(8) Uani d 1 . .
    O O3 0.7964(5) 0.7142(3) 0.56157(18) 0.0472(10) Uani d 1 . .
    O O4 0.6672(4) 0.5863(2) 0.67932(16) 0.0357(8) Uani d 1 . .
    O O5 0.3884(3) 0.5028(2) 0.60306(15) 0.0296(7) Uani d 1 . .
    O O6 0.5590(4) 0.2577(2) 0.58385(15) 0.0299(7) Uani d 1 . .
    O O7 0.5763(4) 0.3582(2) 0.67092(14) 0.0293(7) Uani d 1 . .
    C C1 0.4147(5) 0.7002(3) 0.2841(2) 0.0255(10) Uani d 1 . .
    C C2 0.5872(5) 0.6749(3) 0.2919(2) 0.0267(10) Uani d 1 . .
    H H2A 0.6530 0.7327 0.2815 0.032 Uiso calc 1 . .
    H H2B 0.6150 0.6240 0.2589 0.032 Uiso calc 1 . .
    C C3 0.6311(5) 0.6389(3) 0.3623(2) 0.0240(9) Uani d 1 . .
    H H3A 0.5729 0.6795 0.3953 0.029 Uiso calc 1 . .
    H H3B 0.7474 0.6504 0.3692 0.029 Uiso calc 1 . .
    C C4 0.5961(5) 0.5318(3) 0.37889(19) 0.0184(8) Uani d 1 . .
    C C5 0.6433(5) 0.5178(3) 0.4548(2) 0.0181(8) Uani d 1 . .
    H H5 0.5770 0.5659 0.4801 0.022 Uiso calc 1 . .
    C C6 0.8199(5) 0.5452(3) 0.4698(2) 0.0255(9) Uani d 1 . .
    H H6A 0.8423 0.6099 0.4504 0.031 Uiso calc 1 . .
    H H6B 0.8918 0.4980 0.4474 0.031 Uiso calc 1 . .
    C C7 0.8590(5) 0.5472(3) 0.5463(2) 0.0266(10) Uani d 1 . .
    C C8 0.7589(6) 0.6306(3) 0.5724(2) 0.0322(11) Uani d 1 . .
    C C9 0.6118(6) 0.6076(3) 0.6130(2) 0.0312(11) Uani d 1 . .
    C C10 0.5297(5) 0.5122(3) 0.5936(2) 0.0201(9) Uani d 1 . .
    C C11 0.6330(5) 0.4282(3) 0.5655(2) 0.0188(9) Uani d 1 . .
    C C12 0.6024(5) 0.4176(3) 0.48660(19) 0.0177(8) Uani d 1 . .
    C C13 0.4256(5) 0.3930(3) 0.4717(2) 0.0217(9) Uani d 1 . .
    H H13A 0.4050 0.3249 0.4847 0.026 Uiso calc 1 . .
    H H13B 0.3557 0.4347 0.4997 0.026 Uiso calc 1 . .
    C C14 0.3804(5) 0.4064(3) 0.3988(2) 0.0215(9) Uani d 1 . .
    H H14A 0.2652 0.3905 0.3929 0.026 Uiso calc 1 . .
    H H14B 0.4436 0.3607 0.3710 0.026 Uiso calc 1 . .
    C C15 0.4109(5) 0.5100(3) 0.3743(2) 0.0186(8) Uani d 1 . .
    H H15 0.3599 0.5527 0.4088 0.022 Uiso calc 1 . .
    C C16 0.3177(5) 0.5300(3) 0.3086(2) 0.0206(9) Uani d 1 . .
    C C17 0.3772(5) 0.4821(3) 0.2451(2) 0.0263(10) Uani d 1 . .
    H H17A 0.3031 0.4965 0.2082 0.039 Uiso calc 1 . .
    H H17B 0.3828 0.4119 0.2519 0.039 Uiso calc 1 . .
    H H17C 0.4845 0.5068 0.2341 0.039 Uiso calc 1 . .
    C C18 0.1390(5) 0.5056(3) 0.3176(2) 0.0264(10) Uani d 1 . .
    H H18A 0.1007 0.5325 0.3602 0.040 Uiso calc 1 . .
    H H18B 0.1250 0.4351 0.3178 0.040 Uiso calc 1 . .
    H H18C 0.0772 0.5336 0.2805 0.040 Uiso calc 1 . .
    C C19 0.7085(5) 0.3349(3) 0.4592(2) 0.0239(9) Uani d 1 . .
    H H19A 0.6839 0.3243 0.4117 0.036 Uiso calc 1 . .
    H H19B 0.6870 0.2754 0.4845 0.036 Uiso calc 1 . .
    H H19C 0.8221 0.3525 0.4640 0.036 Uiso calc 1 . .
    C C20 0.5829(5) 0.3371(3) 0.6056(2) 0.0217(9) Uani d 1 . .
    C C21 0.4904(7) 0.6909(4) 0.6118(3) 0.0409(13) Uani d 1 . .
    H H21A 0.4027 0.6769 0.6432 0.061 Uiso calc 1 . .
    H H21B 0.4466 0.6979 0.5663 0.061 Uiso calc 1 . .
    H H21C 0.5439 0.7511 0.6250 0.061 Uiso calc 1 . .
    C C22 0.8113(5) 0.4504(3) 0.5764(2) 0.0198(9) Uani d 1 . .
    C C23 0.9147(5) 0.3889(3) 0.6029(2) 0.0262(10) Uani d 1 . .
    H H23A 1.0261 0.4043 0.6039 0.031 Uiso calc 1 . .
    H H23B 0.8779 0.3293 0.6210 0.031 Uiso calc 1 . .
    C C24 1.0372(6) 0.5727(4) 0.5545(3) 0.0407(13) Uani d 1 . .
    H H24A 1.1033 0.5210 0.5352 0.061 Uiso calc 1 . .
    H H24B 1.0623 0.5797 0.6023 0.061 Uiso calc 1 . .
    H H24C 1.0599 0.6337 0.5312 0.061 Uiso calc 1 . .
    C C25 0.7018(5) 0.4690(3) 0.3313(2) 0.0247(9) Uani d 1 . .
    H H25A 0.8081 0.4595 0.3515 0.037 Uiso calc 1 . .
    H H25B 0.7136 0.5019 0.2880 0.037 Uiso calc 1 . .
    H H25C 0.6503 0.4059 0.3244 0.037 Uiso calc 1 . .
    C C26 0.5265(6) 0.2787(3) 0.7134(2) 0.0325(11) Uani d 1 . .
    H H26A 0.5114 0.3021 0.7594 0.049 Uiso calc 1 . .
    H H26B 0.6092 0.2282 0.7129 0.049 Uiso calc 1 . .
    H H26C 0.4250 0.2519 0.6966 0.049 Uiso calc 1 . .
    H H4 0.726(7) 0.633(5) 0.692(3) 0.055(18) Uiso d 1 . .
loop_
    _atom_site_aniso_label
    _atom_site_aniso_U_11
    _atom_site_aniso_U_22
    _atom_site_aniso_U_33
    _atom_site_aniso_U_12
    _atom_site_aniso_U_13
    _atom_site_aniso_U_23
    O1 0.0242(15) 0.0203(14) 0.0276(16) 0.0008(12) 0.0005(12) 0.0030(12)
    O2 0.0386(19) 0.0246(17) 0.0390(19) 0.0014(14) 0.0037(15) 0.0119(14)
    O3 0.063(2) 0.0293(19) 0.049(2) -0.0072(18) 0.0082(19) 0.0000(16)
    O4 0.057(2) 0.0309(17) 0.0195(17) -0.0106(17) -0.0101(16) 0.0005(13)
    O5 0.0208(16) 0.0391(18) 0.0288(17) 0.0086(14) 0.0053(13) 0.0015(13)
    O6 0.0353(18) 0.0224(16) 0.0319(18) -0.0034(13) -0.0075(15) 0.0039(13)
    O7 0.0398(18) 0.0251(15) 0.0230(16) 0.0046(14) 0.0054(13) 0.0046(12)
    C1 0.034(2) 0.025(2) 0.018(2) -0.0053(19) 0.0031(19) 0.0024(17)
    C2 0.029(2) 0.025(2) 0.026(2) -0.0058(18) 0.003(2) 0.0056(17)
    C3 0.024(2) 0.025(2) 0.023(2) -0.0084(18) -0.0030(18) 0.0018(17)
    C4 0.0175(19) 0.0197(19) 0.018(2) -0.0014(16) -0.0006(16) -0.0012(15)
    C5 0.018(2) 0.017(2) 0.019(2) 0.0016(15) 0.0014(16) -0.0022(15)
    C6 0.022(2) 0.028(2) 0.026(2) -0.0040(19) -0.0053(18) 0.0052(18)
    C7 0.022(2) 0.027(2) 0.030(2) -0.0021(18) -0.0088(18) 0.0018(18)
    C8 0.042(3) 0.027(3) 0.027(3) -0.003(2) -0.007(2) -0.0038(19)
    C9 0.043(3) 0.029(2) 0.021(2) -0.002(2) -0.009(2) 0.0005(18)
    C10 0.022(2) 0.024(2) 0.014(2) 0.0053(17) -0.0009(16) 0.0039(16)
    C11 0.020(2) 0.018(2) 0.018(2) 0.0025(16) 0.0010(16) -0.0003(15)
    C12 0.0166(19) 0.0178(19) 0.019(2) 0.0021(17) -0.0018(16) 0.0001(15)
    C13 0.021(2) 0.017(2) 0.027(2) -0.0040(16) 0.0007(17) 0.0026(16)
    C14 0.0164(19) 0.021(2) 0.027(2) -0.0040(17) -0.0073(17) 0.0030(16)
    C15 0.0164(19) 0.019(2) 0.021(2) 0.0000(16) 0.0010(16) -0.0025(15)
    C16 0.023(2) 0.0136(18) 0.025(2) -0.0003(16) -0.0026(17) 0.0027(16)
    C17 0.029(2) 0.029(2) 0.021(2) 0.0005(19) -0.0030(18) -0.0029(17)
    C18 0.021(2) 0.027(2) 0.031(2) -0.0015(18) -0.0058(18) 0.0035(19)
    C19 0.026(2) 0.020(2) 0.025(2) 0.0050(17) -0.0016(18) -0.0048(17)
    C20 0.016(2) 0.023(2) 0.027(2) 0.0039(17) -0.0050(17) 0.0026(17)
    C21 0.051(3) 0.031(3) 0.040(3) 0.006(2) -0.001(2) -0.007(2)
    C22 0.020(2) 0.022(2) 0.018(2) 0.0026(17) -0.0007(17) -0.0036(16)
    C23 0.021(2) 0.029(2) 0.028(2) 0.0005(18) -0.0060(18) -0.0007(18)
    C24 0.032(3) 0.044(3) 0.046(3) -0.008(2) -0.014(2) 0.009(2)
    C25 0.017(2) 0.033(2) 0.024(2) 0.0024(18) 0.0009(17) -0.0032(18)
    C26 0.038(3) 0.026(2) 0.033(3) 0.005(2) 0.007(2) 0.013(2)
_geom_special_details
;
All e.s.d.'s (except the e.s.d. in the dihedral angle between two l.s. planes)
are estimated using the full covariance matrix. The cell e.s.d.'s are taken
into account individually in the estimation of e.s.d.'s in distances, angles
and torsion angles; correlations between e.s.d.'s in cell parameters are only
used when they are defined by crystal symmetry. An approximate (isotropic)
treatment of cell e.s.d.'s is used for estimating e.s.d.'s involving l.s.
planes.
;
loop_
    _geom_bond_atom_site_label_1
    _geom_bond_atom_site_label_2
    _geom_bond_site_symmetry_2
    _geom_bond_distance
    _geom_bond_publ_flag
    O1 C1 . 1.324(5) ?
    O1 C16 . 1.501(5) ?
    O2 C1 . 1.213(5) ?
    O3 C8 . 1.214(6) ?
    O4 C9 . 1.431(5) ?
    O4 H4 . 0.84(7) ?
    O5 C10 . 1.198(5) ?
    O6 C20 . 1.196(5) ?
    O7 C20 . 1.335(5) ?
    O7 C26 . 1.446(5) ?
    C1 C2 . 1.485(6) ?
    C2 H2A . 0.9900 ?
    C2 H2B . 0.9900 ?
    C2 C3 . 1.532(6) ?
    C3 H3A . 0.9900 ?
    C3 H3B . 0.9900 ?
    C3 C4 . 1.543(5) ?
    C4 C5 . 1.575(5) ?
    C4 C15 . 1.572(5) ?
    C4 C25 . 1.558(6) ?
    C5 H5 . 1.0000 ?
    C5 C6 . 1.546(5) ?
    C5 C12 . 1.559(5) ?
    C6 H6A . 0.9900 ?
    C6 H6B . 0.9900 ?
    C6 C7 . 1.559(6) ?
    C7 C8 . 1.513(7) ?
    C7 C22 . 1.519(6) ?
    C7 C24 . 1.532(6) ?
    C8 C9 . 1.500(7) ?
    C9 C10 . 1.534(6) ?
    C9 C21 . 1.530(7) ?
    C10 C11 . 1.547(5) ?
    C11 C12 . 1.600(5) ?
    C11 C20 . 1.547(6) ?
    C11 C22 . 1.529(6) ?
    C12 C13 . 1.538(5) ?
    C12 C19 . 1.542(5) ?
    C13 H13A . 0.9900 ?
    C13 H13B . 0.9900 ?
    C13 C14 . 1.511(6) ?
    C14 H14A . 0.9900 ?
    C14 H14B . 0.9900 ?
    C14 C15 . 1.532(5) ?
    C15 H15 . 1.0000 ?
    C15 C16 . 1.547(6) ?
    C16 C17 . 1.511(6) ?
    C16 C18 . 1.534(6) ?
    C17 H17A . 0.9800 ?
    C17 H17B . 0.9800 ?
    C17 H17C . 0.9800 ?
    C18 H18A . 0.9800 ?
    C18 H18B . 0.9800 ?
    C18 H18C . 0.9800 ?
    C19 H19A . 0.9800 ?
    C19 H19B . 0.9800 ?
    C19 H19C . 0.9800 ?
    C21 H21A . 0.9800 ?
    C21 H21B . 0.9800 ?
    C21 H21C . 0.9800 ?
    C22 C23 . 1.319(6) ?
    C23 H23A . 0.9500 ?
    C23 H23B . 0.9500 ?
    C24 H24A . 0.9800 ?
    C24 H24B . 0.9800 ?
    C24 H24C . 0.9800 ?
    C25 H25A . 0.9800 ?
    C25 H25B . 0.9800 ?
    C25 H25C . 0.9800 ?
    C26 H26A . 0.9800 ?
    C26 H26B . 0.9800 ?
    C26 H26C . 0.9800 ?
loop_
    _geom_angle_atom_site_label_1
    _geom_angle_atom_site_label_2
    _geom_angle_atom_site_label_3
    _geom_angle_site_symmetry_1
    _geom_angle_site_symmetry_3
    _geom_angle
    _geom_angle_publ_flag
    C1 O1 C16 . . 127.2(3) ?
    C9 O4 H4 . . 107(4) ?
    C20 O7 C26 . . 114.6(3) ?
    O1 C1 C2 . . 121.6(4) ?
    O2 C1 O1 . . 116.8(4) ?
    O2 C1 C2 . . 121.5(4) ?
    C1 C2 H2A . . 108.8 ?
    C1 C2 H2B . . 108.8 ?
    C1 C2 C3 . . 113.8(4) ?
    H2A C2 H2B . . 107.7 ?
    C3 C2 H2A . . 108.8 ?
    C3 C2 H2B . . 108.8 ?
    C2 C3 H3A . . 107.9 ?
    C2 C3 H3B . . 107.9 ?
    C2 C3 C4 . . 117.5(3) ?
    H3A C3 H3B . . 107.2 ?
    C4 C3 H3A . . 107.9 ?
    C4 C3 H3B . . 107.9 ?
    C3 C4 C5 . . 106.1(3) ?
    C3 C4 C15 . . 110.9(3) ?
    C3 C4 C25 . . 107.3(3) ?
    C15 C4 C5 . . 106.0(3) ?
    C25 C4 C5 . . 112.0(3) ?
    C25 C4 C15 . . 114.3(3) ?
    C4 C5 H5 . . 105.3 ?
    C6 C5 C4 . . 113.1(3) ?
    C6 C5 H5 . . 105.3 ?
    C6 C5 C12 . . 110.3(3) ?
    C12 C5 C4 . . 116.4(3) ?
    C12 C5 H5 . . 105.3 ?
    C5 C6 H6A . . 109.0 ?
    C5 C6 H6B . . 109.0 ?
    C5 C6 C7 . . 113.0(3) ?
    H6A C6 H6B . . 107.8 ?
    C7 C6 H6A . . 109.0 ?
    C7 C6 H6B . . 109.0 ?
    C8 C7 C6 . . 103.6(4) ?
    C8 C7 C22 . . 113.0(4) ?
    C8 C7 C24 . . 108.7(4) ?
    C22 C7 C6 . . 108.4(3) ?
    C22 C7 C24 . . 114.4(4) ?
    C24 C7 C6 . . 108.1(4) ?
    O3 C8 C7 . . 121.4(5) ?
    O3 C8 C9 . . 120.4(5) ?
    C9 C8 C7 . . 118.2(4) ?
    O4 C9 C8 . . 106.2(4) ?
    O4 C9 C10 . . 101.5(3) ?
    O4 C9 C21 . . 112.4(4) ?
    C8 C9 C10 . . 114.2(4) ?
    C8 C9 C21 . . 111.7(4) ?
    C21 C9 C10 . . 110.3(4) ?
    O5 C10 C9 . . 119.4(4) ?
    O5 C10 C11 . . 121.4(4) ?
    C9 C10 C11 . . 119.2(3) ?
    C10 C11 C12 . . 109.6(3) ?
    C20 C11 C10 . . 105.9(3) ?
    C20 C11 C12 . . 112.9(3) ?
    C22 C11 C10 . . 109.7(3) ?
    C22 C11 C12 . . 108.2(3) ?
    C22 C11 C20 . . 110.5(3) ?
    C5 C12 C11 . . 106.4(3) ?
    C13 C12 C5 . . 109.0(3) ?
    C13 C12 C11 . . 111.2(3) ?
    C13 C12 C19 . . 108.4(3) ?
    C19 C12 C5 . . 112.8(3) ?
    C19 C12 C11 . . 109.0(3) ?
    C12 C13 H13A . . 108.9 ?
    C12 C13 H13B . . 108.9 ?
    H13A C13 H13B . . 107.7 ?
    C14 C13 C12 . . 113.3(3) ?
    C14 C13 H13A . . 108.9 ?
    C14 C13 H13B . . 108.9 ?
    C13 C14 H14A . . 109.2 ?
    C13 C14 H14B . . 109.2 ?
    C13 C14 C15 . . 112.2(3) ?
    H14A C14 H14B . . 107.9 ?
    C15 C14 H14A . . 109.2 ?
    C15 C14 H14B . . 109.2 ?
    C4 C15 H15 . . 105.2 ?
    C14 C15 C4 . . 108.8(3) ?
    C14 C15 H15 . . 105.2 ?
    C14 C15 C16 . . 110.7(3) ?
    C16 C15 C4 . . 120.4(3) ?
    C16 C15 H15 . . 105.2 ?
    O1 C16 C15 . . 110.7(3) ?
    O1 C16 C17 . . 109.8(3) ?
    O1 C16 C18 . . 97.7(3) ?
    C17 C16 C15 . . 117.8(3) ?
    C17 C16 C18 . . 108.6(4) ?
    C18 C16 C15 . . 110.3(3) ?
    C16 C17 H17A . . 109.5 ?
    C16 C17 H17B . . 109.5 ?
    C16 C17 H17C . . 109.5 ?
    H17A C17 H17B . . 109.5 ?
    H17A C17 H17C . . 109.5 ?
    H17B C17 H17C . . 109.5 ?
    C16 C18 H18A . . 109.5 ?
    C16 C18 H18B . . 109.5 ?
    C16 C18 H18C . . 109.5 ?
    H18A C18 H18B . . 109.5 ?
    H18A C18 H18C . . 109.5 ?
    H18B C18 H18C . . 109.5 ?
    C12 C19 H19A . . 109.5 ?
    C12 C19 H19B . . 109.5 ?
    C12 C19 H19C . . 109.5 ?
    H19A C19 H19B . . 109.5 ?
    H19A C19 H19C . . 109.5 ?
    H19B C19 H19C . . 109.5 ?
    O6 C20 O7 . . 123.1(4) ?
    O6 C20 C11 . . 127.1(4) ?
    O7 C20 C11 . . 109.7(3) ?
    C9 C21 H21A . . 109.5 ?
    C9 C21 H21B . . 109.5 ?
    C9 C21 H21C . . 109.5 ?
    H21A C21 H21B . . 109.5 ?
    H21A C21 H21C . . 109.5 ?
    H21B C21 H21C . . 109.5 ?
    C7 C22 C11 . . 111.9(3) ?
    C23 C22 C7 . . 123.7(4) ?
    C23 C22 C11 . . 124.1(4) ?
    C22 C23 H23A . . 120.0 ?
    C22 C23 H23B . . 120.0 ?
    H23A C23 H23B . . 120.0 ?
    C7 C24 H24A . . 109.5 ?
    C7 C24 H24B . . 109.5 ?
    C7 C24 H24C . . 109.5 ?
    H24A C24 H24B . . 109.5 ?
    H24A C24 H24C . . 109.5 ?
    H24B C24 H24C . . 109.5 ?
    C4 C25 H25A . . 109.5 ?
    C4 C25 H25B . . 109.5 ?
    C4 C25 H25C . . 109.5 ?
    H25A C25 H25B . . 109.5 ?
    H25A C25 H25C . . 109.5 ?
    H25B C25 H25C . . 109.5 ?
    O7 C26 H26A . . 109.5 ?
    O7 C26 H26B . . 109.5 ?
    O7 C26 H26C . . 109.5 ?
    H26A C26 H26B . . 109.5 ?
    H26A C26 H26C . . 109.5 ?
    H26B C26 H26C . . 109.5 ?
loop_
    _geom_torsion_atom_site_label_1
    _geom_torsion_atom_site_label_2
    _geom_torsion_atom_site_label_3
    _geom_torsion_atom_site_label_4
    _geom_torsion_site_symmetry_1
    _geom_torsion_site_symmetry_2
    _geom_torsion_site_symmetry_3
    _geom_torsion_site_symmetry_4
    _geom_torsion
    _geom_torsion_publ_flag
    O1 C1 C2 C3 . . . . -56.1(5) ?
    O2 C1 C2 C3 . . . . 121.3(4) ?
    O3 C8 C9 O4 . . . . -99.4(5) ?
    O3 C8 C9 C10 . . . . 149.6(4) ?
    O3 C8 C9 C21 . . . . 23.6(6) ?
    O4 C9 C10 O5 . . . . 93.3(5) ?
    O4 C9 C10 C11 . . . . -83.5(4) ?
    O5 C10 C11 C12 . . . . 76.7(5) ?
    O5 C10 C11 C20 . . . . -45.4(5) ?
    O5 C10 C11 C22 . . . . -164.7(4) ?
    C1 O1 C16 C15 . . . . 67.1(5) ?
    C1 O1 C16 C17 . . . . -64.7(5) ?
    C1 O1 C16 C18 . . . . -177.7(4) ?
    C1 C2 C3 C4 . . . . 81.5(5) ?
    C2 C3 C4 C5 . . . . -176.7(3) ?
    C2 C3 C4 C15 . . . . -62.0(5) ?
    C2 C3 C4 C25 . . . . 63.4(5) ?
    C3 C4 C5 C6 . . . . -57.0(4) ?
    C3 C4 C5 C12 . . . . 173.8(3) ?
    C3 C4 C15 C14 . . . . -173.7(3) ?
    C3 C4 C15 C16 . . . . 57.1(4) ?
    C4 C5 C6 C7 . . . . 170.8(3) ?
    C4 C5 C12 C11 . . . . -170.3(3) ?
    C4 C5 C12 C13 . . . . -50.2(4) ?
    C4 C5 C12 C19 . . . . 70.3(4) ?
    C4 C15 C16 O1 . . . . -71.3(4) ?
    C4 C15 C16 C17 . . . . 56.2(5) ?
    C4 C15 C16 C18 . . . . -178.3(3) ?
    C5 C4 C15 C14 . . . . -59.0(4) ?
    C5 C4 C15 C16 . . . . 171.8(3) ?
    C5 C6 C7 C8 . . . . -66.2(4) ?
    C5 C6 C7 C22 . . . . 54.1(5) ?
    C5 C6 C7 C24 . . . . 178.6(4) ?
    C5 C12 C13 C14 . . . . 48.6(4) ?
    C6 C5 C12 C11 . . . . 59.2(4) ?
    C6 C5 C12 C13 . . . . 179.2(3) ?
    C6 C5 C12 C19 . . . . -60.3(4) ?
    C6 C7 C8 O3 . . . . -74.3(5) ?
    C6 C7 C8 C9 . . . . 106.4(4) ?
    C6 C7 C22 C11 . . . . -58.3(4) ?
    C6 C7 C22 C23 . . . . 115.6(5) ?
    C7 C8 C9 O4 . . . . 79.9(5) ?
    C7 C8 C9 C10 . . . . -31.1(6) ?
    C7 C8 C9 C21 . . . . -157.1(4) ?
    C8 C7 C22 C11 . . . . 55.9(5) ?
    C8 C7 C22 C23 . . . . -130.2(4) ?
    C8 C9 C10 O5 . . . . -152.9(4) ?
    C8 C9 C10 C11 . . . . 30.3(5) ?
    C9 C10 C11 C12 . . . . -106.5(4) ?
    C9 C10 C11 C20 . . . . 131.4(4) ?
    C9 C10 C11 C22 . . . . 12.1(5) ?
    C10 C11 C12 C5 . . . . 57.0(4) ?
    C10 C11 C12 C13 . . . . -61.6(4) ?
    C10 C11 C12 C19 . . . . 179.0(3) ?
    C10 C11 C20 O6 . . . . 137.0(4) ?
    C10 C11 C20 O7 . . . . -45.9(4) ?
    C10 C11 C22 C7 . . . . -55.2(4) ?
    C10 C11 C22 C23 . . . . 130.9(4) ?
    C11 C12 C13 C14 . . . . 165.7(3) ?
    C12 C5 C6 C7 . . . . -56.9(4) ?
    C12 C11 C20 O6 . . . . 17.0(6) ?
    C12 C11 C20 O7 . . . . -165.8(3) ?
    C12 C11 C22 C7 . . . . 64.3(4) ?
    C12 C11 C22 C23 . . . . -109.6(5) ?
    C12 C13 C14 C15 . . . . -57.8(5) ?
    C13 C14 C15 C4 . . . . 63.0(4) ?
    C13 C14 C15 C16 . . . . -162.6(3) ?
    C14 C15 C16 O1 . . . . 160.3(3) ?
    C14 C15 C16 C17 . . . . -72.2(4) ?
    C14 C15 C16 C18 . . . . 53.3(4) ?
    C15 C4 C5 C6 . . . . -174.9(3) ?
    C15 C4 C5 C12 . . . . 55.8(4) ?
    C16 O1 C1 O2 . . . . 170.0(4) ?
    C16 O1 C1 C2 . . . . -12.5(6) ?
    C19 C12 C13 C14 . . . . -74.5(4) ?
    C20 C11 C12 C5 . . . . 174.8(3) ?
    C20 C11 C12 C13 . . . . 56.1(4) ?
    C20 C11 C12 C19 . . . . -63.3(4) ?
    C20 C11 C22 C7 . . . . -171.6(3) ?
    C20 C11 C22 C23 . . . . 14.5(6) ?
    C21 C9 C10 O5 . . . . -26.1(5) ?
    C21 C9 C10 C11 . . . . 157.1(4) ?
    C22 C7 C8 O3 . . . . 168.6(4) ?
    C22 C7 C8 C9 . . . . -10.7(6) ?
    C22 C11 C12 C5 . . . . -62.6(4) ?
    C22 C11 C12 C13 . . . . 178.8(3) ?
    C22 C11 C12 C19 . . . . 59.4(4) ?
    C22 C11 C20 O6 . . . . -104.3(5) ?
    C22 C11 C20 O7 . . . . 72.9(4) ?
    C24 C7 C8 O3 . . . . 40.5(6) ?
    C24 C7 C8 C9 . . . . -138.8(4) ?
    C24 C7 C22 C11 . . . . -179.0(4) ?
    C24 C7 C22 C23 . . . . -5.1(6) ?
    C25 C4 C5 C6 . . . . 59.8(4) ?
    C25 C4 C5 C12 . . . . -69.5(4) ?
    C25 C4 C15 C14 . . . . 64.9(4) ?
    C25 C4 C15 C16 . . . . -64.3(5) ?
    C26 O7 C20 O6 . . . . -4.2(6) ?
    C26 O7 C20 C11 . . . . 178.5(3) ?
loop_
    _geom_hbond_atom_site_label_D
    _geom_hbond_atom_site_label_H
    _geom_hbond_atom_site_label_A
    _geom_hbond_site_symmetry_A
    _geom_hbond_distance_DH
    _geom_hbond_distance_HA
    _geom_hbond_distance_DA
    _geom_hbond_angle_DHA
    O4 H4 O2 4_566 0.84(7) 1.89(7) 2.723(5) 168(6)
_shelx_hkl_file
;
   1   0   0   -0.20    0.50
   1   0   0    0.00    0.40
   2   0   0  333.67   16.00
   2   0   0  316.37   16.10
  -2   0   0  311.97   15.50
   3   0   0   -1.40    1.10
   4   0   0 8123.09  370.26
   4   0   0 7974.50  369.96
   5   0   0    0.90    2.50
   5   0   0    1.00    3.80
  -6   0   0  298.37   19.30
   6   0   0  310.17   17.80
   6   0   0  314.77   19.10
  -6   0   0  322.37   19.80
  -6   0   0  337.77   20.00
  -6   0   0  286.97   20.60
  -6   0   0  276.77   20.70
  -7   0   0    7.90    5.50
  -7   0   0    6.10    6.00
   7   0   0   -1.90    5.00
  -7   0   0   -2.80    6.10
  -7   0   0    5.00    5.80
   7   0   0   -6.40    7.20
  -8   0   0    0.40    5.40
  -8   0   0    2.10    6.60
   8   0   0    9.50    5.70
  -8   0   0   12.90    6.20
  -8   0   0    3.30    6.30
  -9   0   0   14.30    5.40
  -9   0   0    7.50    5.40
  -9   0   0   -9.70    6.30
   9   0   0    4.00    6.60
   0  -1   0    1.00    1.30
   0   1   0    0.60    0.90
   1   1   0 5613.94  254.77
  -1  -1   0 5678.83  254.57
  -1  -1   0 5341.17  254.17
   2  -1   0 1314.37   59.89
  -2  -1   0 1287.97   60.19
  -2  -1   0 1253.87   60.09
   2  -1   0 1299.37   59.89
   2   1   0 1289.17   60.29
   2   1   0 1333.67   60.89
   3   1   0   35.20    3.10
   3  -1   0   29.50    2.60
   3   1   0   44.90    5.30
  -3  -1   0   35.70    4.30
   3  -1   0   29.50    4.80
  -3  -1   0   39.70    2.80
   4   1   0   64.09    5.00
   4   1   0   71.19    8.00
   5   1   0   71.89   11.30
   5  -1   0   69.89    6.10
   5   1   0   91.59    9.20
   5  -1   0   55.39   12.90
   5   1   0   78.69    6.60
  -5   1   0   79.39   19.00
  -6  -1   0  519.55   28.00
  -6   1   0  501.25   27.80
  -6   1   0  466.45   27.20
   6   1   0  508.25   26.50
   6   1   0  463.15   29.80
   6  -1   0  472.25   26.90
  -6   1   0  518.75   27.80
  -6  -1   0  502.45   27.70
  -6  -1   0  501.45   28.10
  -6   1   0  504.75   28.20
  -6  -1   0  461.55   27.30
  -6   1   0  486.25   28.00
   6  -1   0  515.85   25.90
  -6  -1   0  463.95   28.30
  -7  -1   0   18.60    6.70
  -7  -1   0   17.00    5.80
  -7   1   0   22.60    5.90
   7  -1   0   16.30    6.70
  -7   1   0   11.90    6.70
  -7   1   0   18.00    5.90
  -7  -1   0   14.50    6.40
   7  -1   0   11.30    5.60
   7   1   0    9.90    4.90
   7   1   0   13.50    8.30
  -7   1   0   17.40    7.50
  -7  -1   0   28.40    9.60
  -8   1   0   22.80    6.30
  -8   1   0   13.40    5.60
  -8  -1   0   24.30    6.30
   8  -1   0   18.30    6.00
  -8  -1   0   19.50    6.50
  -8  -1   0   13.10    6.00
  -8   1   0   13.20    7.20
  -8  -1   0   22.70    7.30
  -8   1   0   36.90   11.20
   8   1   0   40.00   11.70
  -9   1   0   -5.80    7.80
  -9  -1   0    2.20    7.50
  -9  -1   0   10.20    5.70
  -9   1   0    9.40    5.20
  -9  -1   0    4.20    6.00
  -9  -1   0    5.80    5.40
   9  -1   0    5.80    6.20
   9   1   0   -0.90    7.10
  -9   1   0    7.40    5.30
   0   2   0 9041.10  442.86
   0  -2   0 9999.00  448.16
  -1  -2   0  529.95   23.90
   1   2   0  498.95   23.70
   1   2   0  479.55   23.80
  -2  -2   0 1267.97   59.59
   2   2   0 1252.47   59.79
   2   2   0 1262.67   59.69
  -2  -2   0 1346.07   59.69
   3   2   0   80.69    6.30
  -3  -2   0   76.29    5.50
   3  -2   0   82.29    5.20
   3   2   0   84.89    5.50
   3  -2   0   85.09    4.50
  -4  -2   0 2808.52  126.99
   4   2   0 2672.83  128.29
   4   2   0 2764.52  128.09
   4  -2   0 2778.62  127.39
   5   2   0  106.69   10.00
   5   2   0  101.89    8.10
  -5   2   0   98.39   12.80
   5   2   0   98.69   10.50
  -5   2   0   93.49   12.90
   5  -2   0  104.29    6.90
  -5   2   0  133.29   25.40
  -5  -2   0   73.99   14.20
  -5   2   0   92.49   13.10
  -6  -2   0  178.28   15.20
   6  -2   0  217.98   16.50
   6  -2   0  198.38   12.50
  -6  -2   0  180.18   17.60
  -6   2   0  189.98   16.20
  -6  -2   0  195.68   15.40
   6   2   0  209.68   14.50
   6   2   0  189.28   14.10
  -6   2   0  171.58   14.70
  -6   2   0  174.08   17.00
  -6   2   0  174.48   14.30
  -6  -2   0  195.18   15.30
  -6   2   0  187.48   15.00
  -7  -2   0   41.70   11.40
   7  -2   0   36.80   13.60
   7  -2   0   10.80    6.60
  -7   2   0   18.80    6.10
  -7  -2   0   15.00    5.90
  -7  -2   0   26.20    7.70
  -7   2   0    9.90    6.00
   7   2   0   18.30    5.10
  -7   2   0   21.00    6.10
   7   2   0    6.70   10.00
  -7  -2   0   18.20    5.50
  -7   2   0   23.30    7.00
   7   2   0   23.80   10.10
  -8  -2   0   55.89   11.40
  -8  -2   0   60.49   11.30
  -8   2   0   65.69   11.40
  -8   2   0   69.69   15.90
   8   2   0   31.90   14.40
  -8  -2   0   58.59   11.90
   8  -2   0   91.39   17.50
   8   2   0   69.99   13.20
  -8   2   0   61.99   10.30
  -8  -2   0   47.50   13.60
  -8   2   0   78.09   12.40
  -9   2   0   -4.90    8.60
   9   2   0    7.80    9.30
  -9   2   0    6.90    5.70
  -9  -2   0    4.50    5.80
   9   2   0   12.30    6.10
  -9   2   0    5.90    5.60
  -9  -2   0    0.40    5.50
  -9   2   0    7.00    5.30
   0  -3   0    7.40    1.90
  -1  -3   0 3154.68  151.68
   1   3   0 3425.66  151.58
   1   3   0 3321.57  151.58
   2   3   0 4041.90  188.48
  -2  -3   0 4285.47  188.48
   2   3   0 4048.50  188.38
  -2  -3   0 4009.00  188.38
   3   3   0 2141.49   99.19
  -3  -3   0 2218.08   98.99
   3   3   0 2139.89   99.09
  -3  -3   0 2017.60   98.59
   4  -3   0  877.31   42.20
   4   3   0  916.71   43.50
  -4  -3   0  894.81   42.50
   4   3   0  893.61   43.90
   4   3   0  907.91   43.60
  -5  -3   0    2.70    2.10
  -5   3   0   -0.60    7.70
   5   3   0    4.50    4.40
  -5   3   0    2.10    9.20
   5   3   0    2.30    3.90
  -5  -3   0    5.80    6.70
  -5   3   0   -3.70    6.90
  -6   3   0    4.80    5.80
  -6  -3   0    0.50    6.30
   6   3   0   -1.10    6.80
  -6   3   0   -1.30    5.90
   6  -3   0    0.00    4.10
  -6   3   0    6.90    7.70
   6   3   0    1.90    6.10
  -6  -3   0   12.30   12.30
  -6   3   0    9.60    8.40
  -6  -3   0    1.00    5.40
  -6   3   0    9.60    5.60
   6   3   0    6.80    4.00
  -6  -3   0   -1.40    6.70
  -7   3   0  513.75   28.40
  -7  -3   0  542.45   29.00
  -7   3   0  499.85   28.80
   7   3   0  488.55   29.70
  -7  -3   0  495.05   28.20
  -7  -3   0  542.25   28.90
  -7  -3   0  510.85   32.90
  -7   3   0  516.45   28.80
   7  -3   0  500.75   30.10
   7   3   0  528.15   28.60
  -7   3   0  512.75   29.20
   7  -3   0  500.25   28.10
  -7   3   0  488.45   30.80
  -8  -3   0    7.80    6.20
  -8   3   0   -1.00    5.90
  -8  -3   0    9.80    5.60
   8   3   0    6.80    6.30
  -8   3   0   11.10    9.40
  -8   3   0    2.10    5.70
   8  -3   0   11.20    7.70
   8   3   0   16.30   11.50
  -8   3   0    5.10    5.80
  -8   3   0    7.60    7.20
  -8  -3   0    8.30    6.20
   9   3   0   10.40    6.30
  -9   3   0   12.00    5.30
  -9   3   0    1.90   10.40
  -9   3   0    3.80    5.10
   9  -3   0    3.40    8.80
  -9  -3   0    4.60    6.30
   0  -4   0  934.61   45.90
   0  -4   0 1045.80   45.90
   1   4   0  186.08    9.20
  -1  -4   0  179.98    9.60
  -2  -4   0  217.48   12.20
   2   4   0  230.48   11.90
  -2  -4   0  229.98   12.10
   2   4   0  236.28   12.20
   3   4   0   55.19    5.20
   3   4   0   57.99    5.80
  -3  -4   0   44.60    5.10
  -3  -4   0   49.00    4.60
   4   4   0  137.29    9.00
   4  -4   0  128.29    7.10
   4   4   0  121.29   11.00
   4   4   0  123.29    9.80
   5   4   0  223.98   15.70
  -5  -4   0  230.78   19.20
  -5   4   0  231.78   16.70
  -5  -4   0  215.78   15.60
  -5   4   0  246.38   18.80
  -5  -4   0  247.98   25.80
  -5  -4   0  224.48   18.90
  -5   4   0  236.18   29.60
  -5   4   0  227.68   16.60
   5  -4   0  233.58   12.70
  -5   4   0  221.28   16.80
   5   4   0  230.08   33.40
   5   4   0  234.18   15.30
   5   4   0  243.18   14.50
  -6  -4   0  276.67   21.60
   6  -4   0  306.57   17.10
  -6   4   0  284.07   20.00
  -6  -4   0  300.77   20.40
  -6   4   0  316.77   21.20
  -6  -4   0  275.77   22.70
   6   4   0  283.47   18.60
  -6   4   0  353.86   21.60
  -6   4   0  300.87   22.30
   6   4   0  295.67   18.80
  -6  -4   0  278.87   20.50
  -6   4   0  339.77   24.90
   6   4   0  290.87   26.10
  -7   4   0   98.89   14.10
  -7   4   0  117.09   13.30
  -7  -4   0   93.89   12.80
  -7  -4   0   93.89   12.20
   7   4   0  100.79   13.40
  -7   4   0  111.79   21.90
  -7   4   0   86.79   12.00
  -7  -4   0  111.49   13.50
   7  -4   0  108.79   18.80
   7   4   0   77.99   14.20
   7  -4   0   85.99   13.00
  -7   4   0   97.69   12.20
  -8   4   0   31.00    9.70
  -9  -4   0   29.40    6.30
   9   4   0   35.70   11.10
  -9   4   0   29.60    8.60
  -9   4   0   50.79   11.50
  -9   4   0   36.20   11.00
   0  -5   0    5.40    1.90
  -1  -5   0   62.89    6.80
  -1  -5   0   51.19    3.90
  -2  -5   0  225.38   12.50
  -2  -5   0  215.28   11.90
  -3  -5   0  486.35   24.20
   3   5   0  504.35   25.30
  -3  -5   0  450.25   24.00
  -4  -5   0    1.90    2.70
   4   5   0    1.20    4.20
   4   5   0   -2.70    2.60
   5   5   0  264.77   15.20
  -5   5   0  259.97   20.40
   5   5   0  232.28   23.40
   5  -5   0  272.97   13.90
  -5   5   0  273.37   18.20
  -5   5   0  238.78   18.90
  -5  -5   0  248.48   17.00
  -5  -5   0  248.28   13.80
   5   5   0  241.98   16.80
  -5  -5   0  251.97   15.10
  -5   5   0  246.68   18.20
  -6   5   0  153.08   25.60
  -6   5   0  190.78   17.00
  -6  -5   0  148.09   22.70
  -6   5   0  186.58   14.90
  -6   5   0  167.68   14.60
  -6   5   0  169.18   15.60
   6   5   0  188.38   17.00
  -6  -5   0  160.38   14.30
   6   5   0  174.88   12.90
  -6  -5   0  188.48   18.00
   6   5   0  174.38   20.90
   6  -5   0  167.08   12.80
   6   5   0  192.18   16.90
   7   5   0  331.97   21.40
   7  -5   0  283.17   20.90
  -7   5   0  271.27   31.30
  -7  -5   0  350.16   23.70
  -7   5   0  333.27   21.40
  -7   5   0  338.47   21.00
  -7   5   0  345.97   22.20
  -7  -5   0  322.67   22.30
  -7   5   0  355.26   21.90
  -7  -5   0  342.57   21.00
   7   5   0  364.36   22.30
   8   5   0    5.90   11.10
  -8   5   0   40.40   10.40
  -8   5   0   15.40    5.90
   8  -5   0   30.60   11.20
  -8  -5   0   36.00    8.80
   8   5   0   21.30    6.90
  -8   5   0   29.60   11.10
  -8  -5   0   17.60    5.80
   0  -6   0  515.45   23.10
   0  -6   0  442.46   23.40
  -1  -6   0    7.60    2.60
  -2  -6   0   35.60    4.30
  -2  -6   0   36.50    7.70
   2   6   0   22.30    6.10
  -3  -6   0  978.10   47.10
  -3  -6   0  931.91   46.80
  -3  -6   0  994.80   47.30
   3   6   0  996.00   46.30
  -4   6   0   -2.50    9.80
  -4   6   0   -3.60   10.60
   4   6   0   -5.50    8.20
  -4  -6   0    6.70    6.40
  -4  -6   0    5.00    3.80
  -4  -6   0    6.40    2.90
   4   6   0    7.60    7.10
  -4  -6   0    3.90    2.60
   4   6   0    3.50    2.70
  -4   6   0    2.20    8.60
  -5   6   0  129.89   17.60
  -5  -6   0  139.79   13.10
   5  -6   0  157.58    9.80
   5   6   0  118.39   18.30
  -5  -6   0  157.58   10.90
  -5   6   0  165.08   22.10
  -5  -6   0  146.59    9.60
   5   6   0  154.58   10.60
  -5   6   0  151.78   14.30
  -5   6   0  138.39   14.60
  -5   6   0  161.08   18.00
   5   6   0  149.59   14.50
  -6  -6   0   48.10    9.70
  -6   6   0   42.80    7.90
   6   6   0   57.19   12.00
   6   6   0   27.20    8.40
  -6   6   0   26.50    8.60
  -6   6   0   62.39   11.60
  -6  -6   0   51.59   12.10
   6   6   0   30.90    8.90
  -6   6   0   62.89   11.80
   6  -6   0   38.50   10.00
  -6  -6   0   40.90    6.50
  -7   6   0  124.49   14.80
  -7  -6   0  106.09   14.10
  -7   6   0   94.79   14.90
   7   6   0  113.19   13.80
  -7   6   0  117.29   12.70
   7   6   0  100.59   34.00
  -7  -6   0  109.69   12.00
  -7   6   0  104.99   12.50
   7   6   0   87.59   14.90
   7  -6   0  102.19   15.30
   8   6   0   -4.80   11.40
  -8   6   0    6.20    6.30
  -8   6   0    6.60    5.70
  -8   6   0   -0.80    5.60
  -8  -6   0    9.60    4.90
  -8   6   0    3.60    7.50
   8   6   0   13.70    6.40
  -9   6   0   20.80    7.10
  -9   6   0   38.10   10.80
  -9   6   0   12.60    7.20
   0  -7   0   19.10    3.70
  -1  -7   0 1275.97   57.49
   1  -7   0 1148.99   56.49
  -2  -7   0  255.87   14.40
  -2  -7   0  271.77   15.70
  -2  -7   0  248.28   14.90
  -3  -7   0    4.20    3.80
  -3  -7   0    1.80    2.60
   3   7   0   -6.30    7.30
   3   7   0    3.80    2.60
   3   7   0   -4.70    8.60
   3   7   0   -9.40    9.30
  -3  -7   0    2.80    3.20
  -4  -7   0  148.19   10.60
   4   7   0  160.38   14.00
  -4  -7   0  143.79   13.70
  -4   7   0  121.09   19.40
  -4   7   0  133.09   19.20
   4   7   0  148.49    9.60
  -4  -7   0  148.59    9.80
   4   7   0  132.19   15.20
  -4   7   0  105.99   17.10
  -5   7   0  582.24   30.30
  -5   7   0  535.25   32.70
  -5  -7   0  530.65   27.60
   5   7   0  535.75   27.70
  -5   7   0  541.45   31.30
  -5   7   0  578.64   31.10
  -5  -7   0  596.84   34.80
  -5   7   0  456.95   33.70
   5   7   0  502.15   30.90
  -6   7   0    3.60    7.00
  -6  -7   0    7.10    4.10
  -6   7   0    4.60    6.60
   6   7   0    7.20    5.90
   6   7   0    5.60    5.80
  -6  -7   0   16.40    6.90
  -6   7   0    7.70    8.40
   6  -7   0    0.10    6.20
  -6   7   0    1.70    8.40
  -6  -7   0    4.90    5.00
   6   7   0    1.30    7.30
  -7  -7   0   10.50    5.10
  -7   7   0   -4.00    7.40
  -7   7   0    0.30    8.20
   7   7   0   16.30    9.20
   7   7   0    7.80    6.80
  -7   7   0   -2.90    6.40
  -7   7   0    8.90    6.70
   7   7   0    4.00    7.80
  -7  -7   0   10.40    7.20
  -8   7   0    4.80    7.50
  -8   7   0   12.20    7.00
  -8  -7   0    9.30    4.90
   8   7   0    4.00    6.00
  -8   7   0   10.90    5.60
   0  -8   0  753.82   36.30
  -1  -8   0  505.45   26.90
   1  -8   0  571.34   26.20
   2   8   0   15.50    5.90
  -2   8   0   24.20    8.70
  -2  -8   0   21.20    5.30
  -2  -8   0   21.20    6.20
  -2  -8   0   18.90    6.90
   2   8   0    5.90    8.00
   2   8   0   25.20    9.60
   3   8   0   19.80    6.70
  -3  -8   0   15.80    5.10
  -3   8   0    5.20   16.20
   3   8   0   15.00    5.80
  -3  -8   0   20.00    5.50
  -3  -8   0   22.20    4.80
  -3  -8   0   15.70    6.20
  -3   8   0   28.20   10.60
   3   8   0   23.20    7.30
  -4  -8   0   57.49    7.10
  -4   8   0   47.70   18.20
  -4   8   0   82.59   17.40
   4   8   0   72.69   12.10
  -4   8   0   58.89   10.50
  -4   8   0   78.99   17.40
  -4  -8   0   60.69    8.20
  -4  -8   0   60.09   11.60
   4   8   0   55.09   12.40
  -5   8   0    1.90    8.10
   5   8   0   13.10    4.70
  -5  -8   0    4.10    3.40
  -5  -8   0    8.20    4.20
  -5   8   0   11.90    8.20
  -5  -8   0    4.70    5.20
  -5   8   0    7.30   10.00
  -5   8   0    7.80   10.10
   5   8   0    3.40    6.10
   5   8   0    2.40    6.80
  -5   8   0    9.00    8.90
  -6   8   0  172.08   18.50
  -6  -8   0  173.68   14.00
   6   8   0  177.18   14.30
  -6  -8   0  165.38   11.60
  -6   8   0  194.58   15.60
  -6  -8   0  174.68   14.10
   6   8   0  192.28   16.40
   6   8   0  158.08   16.50
  -6   8   0  166.48   15.70
  -6   8   0  166.48   17.40
  -7   8   0   17.30   12.00
  -7  -8   0   36.70   12.20
   7   8   0   17.50    6.60
  -7  -8   0   11.00    4.90
  -7   8   0    9.40    8.10
   7   8   0   17.30    7.90
  -7   8   0   16.90   10.60
  -7   8   0   20.90    8.30
  -8  -8   0   36.40    9.80
  -8   8   0   66.89   13.60
   8   8   0   47.30    9.30
  -8   8   0   49.60   12.60
  -8   8   0   46.10   10.90
   0  -9   0    2.20    2.70
   0   9   0   -0.10    5.90
   0   9   0   -1.40    9.00
  -1   9   0  252.37   22.70
  -1   9   0  234.58   24.30
   1   9   0  206.08   24.20
   1   9   0  279.47   19.80
  -1  -9   0  246.18   16.60
  -1   9   0  235.48   18.60
   1  -9   0  253.47   13.70
  -1  -9   0  255.67   14.60
   1   9   0  268.27   18.80
  -2  -9   0   13.90    8.80
  -2   9   0   42.50   13.00
  -2  -9   0   28.30    6.90
   2   9   0   25.10    8.10
   2  -9   0   23.90    5.50
   2   9   0   20.80    8.80
  -2  -9   0   30.50    7.90
   2   9   0   46.00   11.50
  -2   9   0   31.70   19.40
  -2   9   0   35.50    9.30
  -3  -9   0   92.19   11.00
  -3  -9   0   92.99   15.30
   3   9   0  106.29   12.70
  -3   9   0  127.09   15.70
  -3   9   0  108.69   18.40
   3   9   0   86.99   13.80
  -3  -9   0   98.19    9.00
   3   9   0   93.19   12.10
  -3   9   0  118.79   21.90
  -3  -9   0   93.49   10.90
  -3  -9   0  122.69   11.70
  -4   9   0   35.50   11.80
  -4   9   0   57.79   14.80
  -4  -9   0   46.30    8.90
   4   9   0   61.09   11.20
  -4  -9   0   47.20    7.20
  -4  -9   0   49.40    8.10
   4   9   0   74.89   12.20
   5   9   0   59.59   12.30
  -5  -9   0   64.69   10.70
  -5   9   0   69.19   15.60
  -5   9   0   67.99   16.30
  -5   9   0   62.49   14.60
  -5  -9   0   47.00    9.60
  -5   9   0   53.09   20.20
  -5  -9   0   42.70    7.60
   5   9   0   46.60   11.40
   6   9   0  376.26   24.50
  -6   9   0  360.56   24.60
  -6  -9   0  421.26   23.20
  -6  -9   0  414.76   22.70
  -6   9   0  353.66   31.60
   6   9   0  404.86   24.20
  -6   9   0  380.96   25.90
  -6   9   0  377.66   24.00
  -6  -9   0  393.96   21.40
  -7  -9   0   91.59   10.80
   7   9   0  105.59   17.70
  -7   9   0   90.79   12.80
  -7   9   0  112.19   14.80
  -7   9   0   87.99   20.90
  -7  -9   0  107.69   10.40
   7   9   0   85.49   11.10
  -8   9   0   33.30   10.30
   0 -10   0  135.79    9.80
   0  10   0  142.79   17.30
   0  10   0  122.69   16.80
   0  10   0  139.59   15.20
   1 -10   0   14.40    4.10
  -1  10   0    3.30    8.50
  -1  10   0   36.10   11.80
  -1 -10   0   12.60    4.30
   1  10   0   16.00    7.50
   1  10   0   12.00    9.10
  -1  10   0   38.30   12.70
   1  10   0   35.10   11.40
   2  10   0  285.57   20.00
   2 -10   0  306.57   16.70
  -2 -10   0  267.77   20.90
   2  10   0  278.97   22.10
   2  10   0  328.07   20.20
  -2  10   0  321.77   27.40
  -2 -10   0  298.57   18.20
  -2  10   0  336.77   21.80
  -2  10   0  300.27   20.20
  -2 -10   0  305.37   18.80
  -3  10   0   77.19   16.90
   3  10   0   49.50   11.00
  -3 -10   0   43.10    7.50
   3  10   0   26.10    7.60
  -3  10   0   59.09   21.40
  -3 -10   0   36.30    9.60
  -3 -10   0   52.29    9.40
   4  10   0  190.58   15.30
   4  10   0  217.68   17.10
  -4 -10   0  196.78   12.90
  -4  10   0  174.58   19.50
  -4  10   0  173.58   18.80
  -4 -10   0  177.38   15.70
  -4  10   0  193.88   20.50
  -4 -10   0  192.58   12.70
  -5 -10   0   48.20    7.50
   5  10   0   53.79   11.20
  -5 -10   0   65.29   10.90
  -5  10   0   32.20    9.50
  -5  10   0   61.99   15.80
  -5  10   0   33.90   10.40
   5  10   0   37.00   11.20
  -5 -10   0   57.79   20.20
  -5  10   0   58.69   20.30
  -6 -10   0   43.30   10.50
  -6 -10   0   17.20    7.00
   6  10   0   22.00    6.50
  -6  10   0   55.29   15.30
   6  10   0   25.10    8.80
  -6  10   0   22.00    9.40
   7  10   0   10.70   10.40
  -7 -10   0    9.40    5.40
  -7 -10   0    4.30    4.80
   7  10   0    4.60    5.50
   0  11   0    4.70    5.50
   0  11   0   11.00    9.40
  -1  11   0  394.16   23.90
   1  11   0  417.96   25.10
   1 -11   0  400.96   22.50
  -1 -11   0  407.16   23.80
   1  11   0  405.96   24.40
  -1 -11   0  409.86   23.10
   1  11   0  418.96   27.40
   2 -11   0  211.28   15.50
   2  11   0  235.38   17.50
  -2  11   0  244.38   20.10
  -2  11   0  260.47   24.20
   2  11   0  250.37   17.00
  -2 -11   0  233.68   15.40
  -2 -11   0  210.58   17.40
   2  11   0  226.28   18.40
  -2  11   0  231.08   17.40
  -2 -11   0  207.38   17.70
   3  11   0  232.98   17.30
   3  11   0  232.18   19.00
  -3 -11   0  247.38   15.10
  -3 -11   0  194.78   19.70
  -3  11   0  282.37   21.10
  -3  11   0  253.87   20.00
  -3 -11   0  253.17   16.30
  -3 -11   0  228.88   20.30
  -4  11   0  152.78   19.30
  -4  11   0  199.08   24.60
  -4  11   0  192.08   19.20
   4  11   0  205.98   15.90
  -4 -11   0  210.78   13.60
   4  11   0  229.28   17.80
  -4 -11   0  196.18   17.20
  -4 -11   0  265.87   32.50
   5  11   0    4.00    5.20
   5  11   0   -1.00    6.40
  -5  11   0   10.90   10.00
  -5 -11   0    3.90    6.50
  -5 -11   0   15.70    8.40
  -6 -11   0  121.99    9.60
  -6  11   0   92.59   16.30
   6  11   0  119.69   11.80
  -6  11   0  116.69   16.40
  -6 -11   0   95.09   12.00
  -7 -11   0   38.90    7.30
  -7  11   0   15.40    9.80
   0  12   0    5.50    5.00
   0  12   0   -3.60    9.70
   0 -12   0    5.00    6.40
   0  12   0   13.20    8.20
   0 -12   0    0.80    6.90
  -1 -12   0  746.13   39.10
  -1  12   0  727.43   38.90
   1  12   0  745.63   39.40
   1 -12   0  729.83   38.00
   1  12   0  780.72   39.50
  -1  12   0  691.23   40.50
  -1 -12   0  795.72   38.80
  -1  12   0  742.63   40.20
   1  12   0  718.63   40.00
  -2 -12   0  268.77   16.30
   2  12   0  272.87   17.90
  -2 -12   0  221.08   19.00
   2 -12   0  222.88   17.70
  -2  12   0  266.27   20.40
  -2  12   0  192.58   25.40
  -2  12   0  249.28   17.90
  -2 -12   0  252.67   18.00
   2  12   0  264.67   17.80
   2  12   0  230.08   18.90
  -3 -12   0   50.29    8.30
  -3  12   0   35.40    9.70
   3  12   0   45.00   13.00
  -3 -12   0   29.30   16.60
  -3  12   0   31.20    7.60
  -3 -12   0   34.20    9.40
   3 -12   0   44.00   15.20
  -4 -12   0   90.09   15.80
  -4 -12   0  117.79   28.60
   4  12   0   76.29   12.50
  -4 -12   0   85.49    9.00
  -4  12   0   66.09   18.70
  -4 -12   0   95.59   10.40
   4  12   0  102.29   11.50
  -4  12   0   89.69   16.30
   5  12   0   50.29   10.60
   5  12   0   55.59   10.70
  -5  12   0   35.10   10.40
  -5 -12   0   51.99    8.00
  -5 -12   0   57.99   12.60
  -5 -12   0   41.20    7.10
   6  12   0   44.10    7.20
  -6 -12   0   47.20    7.40
  -6 -12   0   61.39   12.70
   0  13   0    0.00    9.20
   0  13   0    2.20    5.00
   0 -13   0    3.70    7.50
   0  13   0   -1.70    8.10
   0 -13   0   -4.10    9.00
  -1 -13   0   -9.10   12.00
  -1  13   0   -0.10    5.60
   1 -13   0   18.10   10.00
  -1  13   0   -3.10   10.90
  -1  13   0   11.50    8.50
   1  13   0   11.10    8.00
  -1 -13   0    7.50   10.20
   1  13   0   -0.90    7.50
   1  13   0    5.40    5.00
  -2 -13   0  470.75   25.80
  -2 -13   0  494.75   27.10
   2  13   0  479.55   27.20
   2  13   0  439.26   27.90
  -2  13   0  446.66   29.30
  -2  13   0  523.35   28.10
   3  13   0    3.00    4.80
  -3 -13   0    4.60    3.60
  -3 -13   0    9.50    4.80
   3  13   0   12.00    7.10
  -4  13   0    1.50    8.70
   4  13   0   -6.80    6.60
  -4 -13   0    1.10    3.40
   4  13   0    5.10    4.50
  -4  13   0  -17.60   10.40
  -5 -13   0   43.70    7.40
   5  13   0   38.40   10.40
  -5 -13   0   47.50    7.40
   6  13   0   90.59   13.20
  -6 -13   0   83.29    7.90
   6  13   0   81.19   15.60
   0  14   0  102.59   11.80
   0 -14   0   86.49   17.40
  -1  14   0   95.99   12.00
  -1 -14   0  103.09   16.80
   1  14   0  109.79   17.60
  -1 -14   0   76.49   12.60
   1  14   0   92.59   10.70
   2  14   0    6.50    5.30
  -2  14   0   33.00   12.40
  -2 -14   0   14.20    5.60
  -2 -14   0    5.90    4.10
   2  14   0   10.70    7.30
  -3  14   0   -0.90   10.70
  -3 -14   0   -2.60    3.80
   3  14   0    2.90    7.00
  -3 -14   0    8.70    5.00
   3  14   0   -3.10    4.40
  -3  14   0   14.70    7.40
   4  14   0    3.60    4.50
   4  14   0    8.90    6.60
  -4 -14   0    2.50    4.50
  -4 -14   0    1.60    3.50
   5  14   0   12.50   12.30
  -5 -14   0    7.90    3.70
   5  14   0   14.40    9.70
   0  15   0    3.90    4.70
   0 -15   0    2.20    7.80
   1  15   0   75.39   10.20
  -1  15   0   48.30   10.60
   1  15   0   54.69   14.00
   1 -15   0  127.79   45.20
  -1  15   0   53.19   11.10
   2  15   0   17.90    8.20
  -2 -15   0   38.90   13.70
  -2 -15   0   20.30    5.10
  -2  15   0   20.60    6.60
   2  15   0   35.20    9.40
  -3 -15   0   79.29    8.00
   3  15   0   62.89   10.10
  -3  15   0  106.49   15.90
  -4 -15   0   23.30    5.80
   4  15   0   29.40    4.80
   0 -16   0   44.60   14.80
   0  16   0   42.60   11.80
  -1  16   0   63.79   12.80
   1 -16   0   98.99   24.00
   2  16   0   26.60    8.70
  -2  16   0   57.09   13.80
  -2 -16   0   33.00    7.90
   0   0   1   -0.60    0.20
   0   0   1   -1.40    0.60
  -1   0   1  566.14   23.80
   1   0  -1  505.55   23.60
  -1   0   1  451.65   23.60
   1   0   1  527.25   23.50
   1   0   1  503.85   23.60
   1   0  -1  495.75   23.60
   2   0   1  424.86   19.10
   2   0   1  385.56   19.30
   2   0  -1  394.26   19.20
   3   0  -1 3741.33  183.28
   3   0  -1 3979.10  183.08
   3   0   1 4223.98  183.08
   4   0   1 1090.29   53.29
   4   0  -1 1065.19   52.09
   5   0   1   -3.10    4.10
   5   0  -1    5.10    3.80
   5   0  -1    0.20    2.60
   5   0   1    4.10    2.40
  -6   0   1    2.70    6.40
   6   0   1   -2.10    4.20
  -6   0  -1    1.30    6.10
  -6   0   1    2.80    6.70
   6   0  -1    0.80    4.20
  -6   0  -1    4.20    6.70
   6   0  -1    1.50    4.20
  -6   0  -1   12.60    5.80
   6   0   1    5.50    4.10
  -6   0   1    8.30    6.90
  -6   0  -1    0.30    6.40
  -6   0   1    3.70    5.20
  -6   0   1    4.90    7.00
  -6   0  -1    1.80    6.40
  -7   0   1  126.09   12.30
  -7   0  -1  140.29   12.90
  -7   0   1  128.69   13.90
  -7   0  -1  135.69   13.80
  -7   0   1  141.19   13.90
  -7   0  -1  153.98   13.80
  -7   0   1  152.58   13.20
   7   0   1  127.69   15.00
  -7   0   1  130.09   14.00
   7   0   1  133.29   14.30
   7   0  -1  126.59   13.70
   7   0  -1  121.89   14.80
  -8   0   1   59.19   10.70
  -8   0   1   50.29   11.50
  -8   0  -1   46.90   11.50
  -8   0  -1   53.59   12.20
  -8   0   1   36.10   12.20
   8   0  -1   74.79   13.20
   8   0   1   43.70   13.40
  -8   0  -1   48.80   10.90
  -8   0   1   56.99   13.10
  -8   0  -1   58.79   12.20
  -9   0   1   90.69   11.30
   9   0  -1  110.99   16.60
  -9   0  -1   99.69   11.50
  -9   0   1   75.39   14.70
  -9   0  -1   99.59   12.50
  -9   0  -1   81.99    9.80
  -9   0   1  100.59   13.30
   9   0   1  112.69   16.40
   0  -1  -1   14.50    1.20
   0  -1  -1   11.80    1.00
   0  -1   1   11.60    0.90
   0  -1   1   11.60    1.00
   1   1  -1 6196.48  282.17
   1   1  -1 6294.67  282.47
  -1  -1  -1 6457.55  282.47
  -1  -1  -1 5663.13  281.97
  -1  -1   1 5647.44  275.67
  -1  -1   1 6018.90  277.47
   1   1   1 6384.56  277.37
  -2  -1  -1  823.92   38.50
   2  -1   1  887.21   38.30
   2  -1   1  868.01   38.20
  -2  -1  -1  826.62   38.60
   2   1  -1  815.72   38.80
   2   1  -1  727.43   39.10
  -2  -1   1  836.62   39.10
   2   1   1  842.22   39.10
   2  -1  -1  837.72   38.80
   2  -1  -1  847.32   38.80
  -2  -1   1  851.61   39.00
   2   1   1  787.62   39.30
   3   1  -1 2558.64  112.09
   3  -1   1 2298.77  111.79
  -3  -1  -1 2409.16  111.29
   3  -1   1 2468.85  111.49
   3   1  -1 2369.16  112.19
   3   1   1 2522.85  109.89
   3  -1  -1 2276.77  109.79
   3  -1  -1 2400.76  109.49
   3   1   1 2295.17  110.09
   4  -1   1  141.19    9.20
   4   1  -1  145.69   10.70
   4   1  -1  141.69    8.50
   4   1  -1  147.49   10.70
   4  -1  -1  139.29    9.60
   4   1   1  150.88   11.40
   4   1   1  166.58    9.00
   5  -1   1 1231.08   63.59
   5   1  -1 1348.37   63.59
   5   1  -1 1303.47   63.99
  -5   1   1 1341.07   65.79
   5  -1   1 1356.26   62.79
   5   1  -1 1362.06   63.29
   5  -1  -1 1345.67   65.29
   5   1   1 1307.97   65.89
  -5  -1   1 1402.66   67.59
   5   1   1 1329.37   66.69
   5  -1  -1 1299.77   66.29
  -5   1  -1 1523.05   70.29
   5   1   1 1398.26   65.79
  -5   1  -1 1443.56   67.89
   6   1  -1  318.07   18.70
  -6  -1  -1  300.37   19.90
   6  -1   1  310.47   17.40
  -6   1   1  292.07   19.20
  -6  -1  -1  300.47   19.40
   6   1  -1  309.37   32.20
  -6  -1  -1  301.57   20.30
   6   1  -1  326.77   22.50
  -6  -1  -1  308.17   19.50
   6   1  -1  310.77   18.30
   6  -1   1  275.37   19.40
  -6   1   1  284.77   20.80
  -6   1   1  306.87   20.00
  -6   1   1  309.37   20.10
   6   1   1  308.67   19.00
   6  -1  -1  313.17   17.70
   6   1   1  315.37   18.30
  -6  -1   1  322.87   20.70
   6   1   1  306.47   22.80
  -6   1  -1  319.27   19.80
  -6   1  -1  337.37   20.80
  -6  -1   1  299.47   21.90
  -6   1  -1  309.67   20.10
  -6  -1   1  298.87   20.50
  -6   1  -1  286.27   19.10
  -6   1  -1  284.17   19.90
  -6  -1   1  309.07   19.60
   7   1  -1    2.20    4.90
   7  -1   1    6.50    5.60
   7  -1   1    3.10    6.60
   7   1  -1   -2.70    8.50
  -7   1   1    5.80    5.00
  -7  -1  -1    7.20    5.80
  -7  -1  -1   13.30    5.50
   7   1  -1   17.40   12.20
  -7  -1  -1    9.90    5.60
  -7  -1  -1   15.80    6.50
  -7   1   1   10.40    7.10
  -7   1   1   10.30    6.20
  -7   1   1   12.00    6.20
  -7   1   1    8.60    6.80
  -7   1  -1    4.40    5.70
  -7  -1   1    4.20    6.80
   7  -1  -1    9.70    5.30
  -7  -1   1    2.00    6.60
   7   1   1   10.20    7.90
  -7   1  -1    5.80    6.20
  -7  -1   1    7.00    5.40
  -7   1  -1    8.20    5.90
   7   1   1   -0.80    4.80
  -7   1  -1    1.30    7.10
   7  -1  -1    8.40    6.90
  -7  -1   1    5.50    6.10
  -7   1  -1   11.40    6.00
  -8  -1  -1   62.19   12.30
  -8   1   1   58.39   11.90
   8  -1   1   94.89   15.30
  -8   1   1   79.09   10.90
  -8  -1  -1   84.09   11.30
  -8   1   1   80.59   15.70
  -8  -1  -1   81.49   11.80
   8   1  -1   78.49   12.60
  -8   1   1   72.59   11.80
  -8  -1  -1   75.69   12.30
  -8  -1   1   77.99   14.80
  -8   1  -1   71.19   10.70
  -8   1  -1   82.59   12.60
   8  -1  -1   82.59   14.80
  -8  -1   1   77.19   12.10
  -8  -1   1   77.39   12.60
  -8   1  -1   57.29   12.30
  -8   1  -1   55.59   14.80
  -8  -1   1   57.09   11.70
   8   1   1   76.09   12.10
   9  -1   1  182.68   18.50
  -9  -1  -1  187.08   14.00
  -9   1   1  143.19   12.90
  -9   1   1  166.38   14.20
  -9  -1  -1  170.78   14.80
   9   1  -1  208.98   20.10
  -9  -1  -1  144.09   12.60
  -9   1   1  181.28   13.60
  -9  -1   1  168.18   15.70
  -9  -1   1  140.89   12.40
  -9   1  -1  136.39   12.00
   9  -1  -1  198.58   18.20
   9   1   1  177.68   18.80
  -9  -1   1  163.08   15.20
  -9  -1   1  164.18   13.50
  -9   1  -1  181.78   13.60
  -9   1  -1  173.18   13.20
   9   1   1  154.48   13.70
   0  -2  -1  835.02   39.10
   0  -2  -1  858.31   39.10
   1   2  -1  542.95   25.60
   1   2  -1  572.24   25.60
  -1  -2  -1  509.25   25.60
  -1  -2  -1  543.15   25.70
   1   2   1  533.95   25.50
   1   2   1  517.65   25.60
  -1  -2   1  570.34   25.60
  -2  -2  -1  547.75   27.00
   2   2  -1  593.84   27.30
   2   2  -1  569.94   27.30
  -2  -2   1  560.64   26.80
   2   2   1  562.24   26.90
  -2  -2   1  579.14   26.90
   2   2   1  552.94   27.10
   3   2  -1  510.75   24.70
  -3  -2  -1  505.25   24.60
   3  -2   1  544.85   24.00
   3   2  -1  455.45   24.70
   3  -2  -1  504.15   23.40
  -3  -2   1  491.75   24.00
   3  -2  -1  491.25   23.60
  -3  -2   1  477.35   24.00
   3   2   1  475.55   24.40
   3   2   1  519.85   24.20
   4   2  -1   57.69    7.20
  -4  -2  -1   62.09    4.40
   4   2  -1   68.59    5.40
   4   2  -1   53.89    7.10
   4  -2   1   64.89    4.60
   4   2   1   63.99    5.20
   4  -2  -1   61.49    4.70
  -4  -2   1   57.09    4.40
   4   2   1   53.79    8.60
   4   2   1   72.19    7.40
   5   2  -1  251.07   15.40
  -5   2   1  231.98   19.50
  -5   2   1  252.57   17.60
  -5  -2  -1  208.38   17.80
   5  -2   1  270.37   13.60
   5   2  -1  255.57   14.60
  -5   2   1  226.98   17.70
   5   2  -1  264.97   16.00
  -5   2   1  241.28   17.50
  -5   2  -1  241.38   17.50
  -5  -2   1  244.48   17.10
   5   2   1  276.37   14.80
  -5   2  -1  225.28   17.20
   5   2   1  251.57   15.90
   5  -2  -1  261.37   13.80
  -5  -2   1  237.18   17.40
   5   2   1  268.97   16.40
  -5   2  -1  240.18   17.50
  -6   2   1  154.68   15.20
   6  -2   1  180.48   15.50
  -6  -2  -1  173.78   14.10
   6   2  -1  177.88   13.50
  -6  -2  -1  157.98   16.40
  -6  -2  -1  162.18   14.30
  -6  -2  -1  180.48   28.00
  -6   2   1  159.58   13.80
  -6   2   1  152.48   13.70
   6   2  -1  164.28   13.60
   6   2  -1  181.58   19.80
   6  -2   1  159.88   11.30
   6   2  -1  181.98   33.70
  -6   2   1  146.49   14.40
  -6  -2  -1  149.39   14.30
  -6   2   1  164.58   16.90
  -6  -2   1  153.78   14.60
  -6   2  -1  176.28   15.80
  -6   2  -1  156.88   14.00
  -6   2  -1  171.08   14.00
  -6  -2   1  176.08   14.90
   6  -2  -1  162.28   11.20
   6  -2  -1  168.88   15.40
  -6  -2   1  137.29   17.70
  -6  -2   1  155.08   14.40
   6   2   1  163.48   13.20
   6   2   1  157.88   12.90
  -6   2  -1  155.98   15.60
  -7  -2  -1   76.29   12.10
  -7  -2  -1   95.79   11.90
  -7   2   1   81.79   11.90
   7   2  -1   74.69   17.60
  -7   2   1  119.99   13.70
   7   2  -1   74.59   12.50
  -7   2   1   98.89   11.80
   7  -2   1  103.49   14.60
  -7  -2  -1   72.19   12.10
  -7   2   1  119.79   15.60
   7  -2   1   85.59   12.30
   7   2  -1   77.49   18.00
  -7  -2  -1   91.29   14.90
  -7   2  -1   85.69   12.00
   7   2   1   88.89   16.90
   7   2   1   65.49   12.40
   7  -2  -1   95.89   12.60
  -7  -2   1   85.99   15.40
  -7   2  -1  114.49   13.90
   7  -2  -1   73.19   14.30
  -7  -2   1   91.49   12.90
   7   2   1   81.79   17.50
  -7  -2   1   88.99   11.10
  -7   2  -1  112.19   12.00
  -7   2  -1   88.19   11.40
  -8   2   1  116.79   17.80
   8  -2   1  153.58   19.70
  -8  -2  -1  106.79   14.10
  -8  -2  -1  112.79   12.10
  -8   2   1  106.79   12.00
   8   2  -1  125.29   14.40
  -8  -2  -1  127.19   13.00
  -8   2   1  120.39   13.30
   8   2  -1  111.49   21.50
  -8   2   1  123.79   13.00
  -8  -2  -1  118.19   13.00
  -8  -2   1  140.99   13.60
   8   2   1  125.59   15.50
  -8   2  -1  158.88   16.80
  -8   2  -1  119.89   12.00
  -8  -2   1  132.19   13.40
  -8   2  -1  131.39   13.50
   8  -2  -1  137.99   17.10
  -8  -2   1  132.89   15.90
  -8   2  -1  127.09   14.10
  -8  -2   1  137.19   13.50
   8   2   1  146.89   24.00
  -9  -2  -1   80.89   21.60
   9   2  -1  100.79   21.70
  -9   2   1   89.49   12.20
  -9   2   1   79.29   10.80
  -9  -2  -1   89.49   11.60
  -9   2   1   63.59   18.00
  -9  -2  -1   62.79   11.40
   9   2  -1   70.89   11.20
   9  -2   1   92.99   17.90
  -9   2   1   72.49    9.70
  -9  -2   1   84.29   11.50
   9   2   1   83.09   11.60
  -9   2  -1   94.89   10.80
  -9   2  -1   78.99    9.60
   9  -2  -1   88.49   17.60
  -9   2  -1   90.79   10.10
   0  -3   1   31.90    2.20
   0  -3   1   37.20    2.60
   0  -3  -1   32.90    3.10
  -1  -3  -1  361.66   16.90
   1   3  -1  328.67   16.50
  -1  -3  -1  337.37   16.90
  -1  -3   1  346.77   17.10
   1   3   1  365.26   17.10
   1   3   1  339.57   16.90
   2   3  -1  149.49    8.70
   2   3  -1  153.28    8.70
  -2  -3  -1  165.98    8.90
  -2  -3  -1  166.68    8.80
  -2  -3   1  150.98    8.40
  -2  -3   1  142.99    8.50
   2   3   1  156.18    8.50
   2   3   1  168.98    8.80
   3   3  -1  786.52   38.90
  -3  -3  -1  801.82   38.80
   3   3  -1  846.62   39.00
   3  -3  -1  765.92   37.80
  -3  -3   1  821.02   38.90
   3  -3  -1  830.62   38.00
  -3  -3   1  811.52   38.70
   3   3   1  839.52   39.20
   3   3   1  818.82   39.00
   4   3  -1   69.49    9.10
  -4  -3  -1   89.09    5.60
   4   3  -1   86.39    7.70
   4   3  -1   93.09    7.20
   4  -3   1   84.99    5.30
   4   3   1   94.89    7.60
   4   3   1   95.49    7.00
   4  -3  -1   76.99    5.50
   4   3   1   81.69    9.40
   5   3  -1   49.00    7.80
  -5   3   1   38.90   11.30
  -5   3   1   37.20    7.60
  -5  -3  -1   50.99    4.40
  -5  -3  -1   45.20   10.10
   5  -3   1   51.59    4.90
  -5  -3  -1   42.60   13.00
   5   3  -1   63.59    8.20
   5   3   1   45.50    7.10
  -5   3  -1   56.89   14.50
  -5  -3   1   48.70    4.40
  -5  -3   1   58.19   12.00
  -5   3  -1   97.39   28.90
  -5   3  -1   49.70   12.60
   5  -3  -1   50.79    5.10
  -5  -3   1   60.79   12.10
  -5   3  -1   41.80    9.80
  -5   3  -1   43.30   13.90
   5   3   1   53.09    8.40
   6   3  -1   91.29   12.00
  -6   3   1   91.09   13.50
  -6  -3  -1   78.49   17.40
  -6  -3  -1   91.59   13.20
   6  -3   1  100.39    8.90
   6   3  -1   76.49   24.50
  -6  -3  -1   91.69   12.60
  -6  -3  -1  105.89   11.30
  -6  -3  -1   94.29   16.70
  -6   3   1   90.19   12.00
   6   3  -1  104.29   11.40
   6   3  -1   88.29   13.50
  -6   3  -1   67.69   11.20
   6   3   1   82.99   12.50
   6  -3  -1  121.59   25.50
  -6   3  -1   87.69   17.10
  -6   3  -1   89.09   12.20
   6   3   1   89.49   11.10
  -6   3  -1   76.89   14.40
   6   3   1   92.69   12.00
  -6  -3   1  105.69   14.10
  -6   3  -1   88.29   11.50
   6  -3  -1  103.09    8.80
  -6  -3   1   85.49   12.50
  -6  -3   1   93.39   13.00
  -7  -3  -1  281.47   18.80
  -7  -3  -1  277.67   17.70
  -7   3   1  250.67   17.60
  -7  -3  -1  276.57   18.00
  -7  -3  -1  254.87   20.00
   7   3  -1  265.57   18.00
  -7   3   1  257.37   18.10
   7   3  -1  277.47   32.70
  -7   3   1  247.88   17.10
   7   3  -1  244.28   19.50
   7  -3   1  247.08   17.70
   7  -3   1  226.78   21.20
  -7   3   1  238.08   22.90
  -7   3   1  240.48   18.70
   7   3   1  262.97   20.70
  -7   3  -1  259.27   18.10
   7  -3  -1  227.88   17.80
  -7   3  -1  263.57   17.90
  -7   3  -1  276.47   20.80
   7  -3  -1  262.87   19.40
   7   3   1  277.37   18.30
  -7  -3   1  250.47   17.50
  -7   3  -1  262.07   18.30
  -7  -3   1  277.27   18.50
  -7   3  -1  262.87   19.30
  -7  -3   1  256.87   18.80
  -8   3   1   32.90   10.40
  -8   3   1   28.70    7.70
  -8   3   1   40.40    9.70
  -8  -3  -1   53.39   10.40
   8   3  -1   29.50    6.90
   8  -3   1   67.19   21.90
  -8   3   1   75.79   21.80
  -8  -3  -1   57.89   12.10
   8   3   1   54.69   18.40
  -8   3  -1   35.00   12.00
  -8  -3   1   47.60   11.70
   8   3   1   36.00   12.00
  -8   3  -1   40.70   10.80
  -8  -3   1   39.70   11.10
   8  -3  -1   23.30    8.00
  -8   3  -1   53.89   17.80
  -8   3  -1   31.70    9.20
  -8  -3   1   29.00    7.30
   9   3  -1    8.30    6.20
  -9  -3  -1    7.50    5.00
  -9   3   1   20.90    6.20
  -9   3   1    5.90   14.10
  -9   3   1   12.90    5.60
  -9   3  -1   16.70    5.80
  -9   3  -1   10.90    5.20
  -9   3  -1    5.70    9.30
   9   3   1   11.80    6.20
  -9  -3   1    7.40    5.40
   0  -4  -1 1491.45   63.99
   0  -4   1 1388.16   63.69
   0  -4  -1 1335.57   63.89
   0  -4   1 1312.87   63.69
  -1  -4  -1   97.79    6.60
   1   4  -1   99.59    5.30
  -1  -4  -1   94.29    5.80
  -1  -4   1   95.09    5.90
   1   4   1  110.39    5.90
   2   4  -1  370.16   18.80
   2   4  -1  371.06   18.50
  -2  -4  -1  391.56   18.90
  -2  -4  -1  370.96   18.90
  -2  -4   1  397.56   18.70
  -2  -4   1  356.76   18.70
   2   4   1  365.56   18.50
   2   4   1  370.76   18.70
   3   4  -1  470.15   23.30
  -3  -4  -1  433.06   22.90
   3   4  -1  468.35   23.50
  -3  -4  -1  488.55   23.60
   3   4   1  465.65   22.80
  -3  -4   1  433.56   22.50
  -3  -4   1  471.25   22.90
   3   4   1  443.46   22.90
  -4  -4  -1  187.88   10.20
   4   4  -1  164.78   12.90
   4   4  -1  180.98   11.10
   4   4  -1  181.38   12.20
  -4  -4   1  207.68   12.80
   4   4   1  176.18   11.60
   4   4   1  177.08   12.50
   4   4   1  190.58   11.40
   4  -4  -1  165.58    9.40
  -4  -4   1  163.98   10.00
  -5  -4  -1   79.69   10.70
   5   4  -1   51.79   10.40
   5   4  -1   62.09    9.50
  -5   4   1   65.79   14.80
   5   4  -1   58.39    7.90
  -5   4   1   71.39   12.30
  -5   4   1   42.30   11.70
   5  -4   1   65.29    5.50
   5   4  -1   53.29   11.90
  -5   4   1   57.89   11.90
  -5  -4   1   55.79   17.90
  -5  -4   1   56.09   11.00
   5   4   1   61.99    8.30
   5   4   1   61.69    9.60
  -5  -4   1   80.39   17.50
  -5   4  -1   63.59   12.60
  -5   4  -1   69.19   12.10
   5  -4  -1   57.29    5.90
  -5  -4   1   80.59   18.70
  -5   4  -1   69.79   22.70
  -5   4  -1   82.39   13.40
  -5   4  -1   98.99   18.50
   5   4   1   65.69    9.50
  -6  -4  -1  196.48   17.00
  -6   4   1  203.88   23.30
  -6  -4  -1  187.58   16.80
  -6  -4  -1  191.98   15.60
   6  -4   1  189.58   12.40
  -6   4   1  200.98   20.80
   6   4  -1  170.08   22.80
   6   4  -1  187.18   14.20
  -6   4   1  175.28   17.10
   6   4  -1  175.48   14.40
  -6  -4  -1  188.78   18.60
  -6   4   1  192.88   14.90
  -6   4   1  194.18   16.50
  -6  -4   1  176.48   16.80
   6   4   1  186.48   14.00
  -6   4  -1  175.68   15.80
  -6   4  -1  155.78   17.50
  -6   4  -1  142.29   19.00
  -6   4  -1  227.18   21.20
   6  -4  -1  169.68   12.40
  -6  -4   1  189.88   19.30
  -6  -4   1  168.88   16.30
  -6   4  -1  205.58   16.10
  -7   4   1    9.90    6.10
  -7  -4  -1    8.80   10.10
   7   4  -1   -4.70   11.30
  -7  -4  -1    6.80    5.50
  -7   4   1   11.80    6.20
   7   4  -1    4.90    5.40
   7   4  -1    9.20    7.60
  -7   4   1   23.00   12.20
  -7   4   1    6.00    7.30
   7  -4   1   -3.20    8.50
   7  -4   1   11.00    7.20
  -7  -4  -1    9.90    7.30
  -7   4   1    5.60    5.90
  -7   4  -1    8.20    7.80
   7  -4  -1    5.60    7.20
  -7   4  -1    9.30    6.40
  -7   4  -1    7.20   10.10
  -7  -4   1    7.40    6.40
   7   4   1    4.40    5.30
   7  -4  -1    8.30    8.20
   7   4   1   11.40    7.40
  -7  -4   1    4.80    7.20
  -7   4  -1    7.90    6.20
  -7   4  -1    4.10    6.00
  -7  -4   1    9.20    5.40
   7   4   1    7.20    7.50
  -8   4   1   38.20   10.60
  -8   4   1   42.60   11.20
  -8   4   1   70.29   12.40
  -8   4   1   47.40   18.50
   8   4  -1   39.20   12.30
   8  -4   1   70.19   23.30
  -8   4   1   42.00    9.90
  -8  -4  -1   50.79   11.30
   8   4  -1   24.80   10.70
  -8  -4  -1   53.49    9.90
  -8   4  -1   44.60    9.50
  -8  -4   1   47.20   12.70
  -8   4  -1   29.40   15.40
  -8   4  -1   43.20   12.40
   8   4   1   57.39   11.80
  -8  -4   1   41.30   10.50
  -8   4  -1   65.19   11.10
  -9  -4  -1    5.70    9.40
  -9   4   1    4.00    6.00
   9   4  -1    6.40    6.30
   9  -4   1   -2.10   21.20
  -9  -4  -1   -2.30    4.90
  -9   4   1   -5.90    5.50
  -9  -4   1    0.70    5.20
   9   4   1   -4.20    6.40
  -9   4  -1    7.20    5.80
  -9   4  -1   30.00   10.10
  -9   4  -1    1.90    5.10
  -9  -4   1    1.20    7.20
  -9   4  -1   -3.40   12.00
   0  -5   1  524.65   24.80
   0  -5   1  488.25   24.90
   0  -5  -1  583.04   25.10
   0  -5  -1  507.65   25.20
  -1  -5  -1  522.25   25.30
  -1  -5   1  606.54   29.50
  -1  -5   1  529.35   27.10
  -2  -5  -1 1425.86   68.49
  -2  -5  -1 1480.45   68.29
  -2  -5   1 1298.87   62.79
   2   5   1 1324.77   64.59
  -2  -5   1 1374.46   62.69
  -3  -5  -1 1037.40   51.99
   3   5  -1 1158.68   53.39
  -3  -5  -1 1162.88   52.69
  -3  -5  -1 1031.30   52.09
   3   5   1 1130.19   52.79
  -3  -5   1 1116.59   52.99
  -3  -5   1 1098.89   52.99
   3   5   1 1107.79   53.49
   4   5  -1  367.36   19.20
   4   5  -1  357.66   21.10
  -4  -5  -1  362.56   18.90
  -4  -5   1  355.86   18.70
  -4  -5   1  352.16   18.90
   4  -5  -1  360.16   17.60
   4   5   1  371.46   20.70
  -5   5   1   22.50   10.60
  -5   5   1   30.80    9.10
  -5  -5  -1   19.20    7.90
  -5  -5  -1   32.00    4.60
   5   5  -1   38.60   10.40
  -5  -5  -1   42.50   10.10
   5   5  -1   57.09   18.00
  -5  -5  -1   41.30   12.80
  -5   5   1   40.00   13.60
  -5   5   1   29.10    7.10
  -5   5   1   20.50    6.40
   5   5  -1   27.60    6.50
  -5   5  -1   41.00   13.70
  -5   5  -1   73.09   24.80
  -5  -5   1   30.20    4.90
  -5   5  -1   42.30   11.40
  -5  -5   1   32.70    6.30
  -5  -5   1   39.30    8.40
   5   5   1   43.20    6.90
   5   5   1   29.20    7.30
   5   5   1   38.80   13.70
  -5   5  -1   19.60    7.20
   5  -5  -1   33.00    5.80
  -5   5  -1   29.30    9.70
   5   5   1   37.90   10.10
  -6   5   1  102.89   12.10
  -6  -5  -1  100.49   11.80
  -6  -5  -1  119.09   18.90
   6  -5   1  112.29   10.10
  -6   5   1   91.99   13.70
  -6   5   1  119.09   12.50
   6   5  -1  112.19   15.40
   6   5  -1  103.39   10.30
  -6   5   1   94.09   14.70
   6  -5  -1   91.19   10.00
  -6  -5   1  120.89   11.60
   6   5   1   98.49   15.30
  -6   5  -1  137.79   18.30
  -6   5  -1  104.19   12.70
  -6  -5   1   87.89    7.60
  -6  -5   1   85.59   15.80
  -6   5  -1  118.69   31.30
   6   5   1  114.99   13.80
  -6   5  -1  110.59   13.80
   6   5   1   95.89   10.40
  -6   5  -1  111.29   12.90
  -6  -5   1  102.59   17.20
   7   5  -1   19.20    6.90
   7   5  -1   32.80   11.50
  -7  -5  -1   20.20    5.60
  -7   5   1   20.00    7.60
  -7   5   1   40.30   10.00
   7   5  -1   12.70   10.40
  -7  -5  -1   24.70    8.50
   7  -5   1    9.50    7.90
  -7   5  -1   21.60    6.50
  -7   5  -1   37.80   12.20
  -7  -5   1   27.50    7.60
   7  -5  -1   36.50   13.00
   7   5   1   17.60   17.10
   7   5   1   21.60    6.90
   7   5   1   19.10    7.90
  -7   5  -1   18.20    6.80
  -7   5  -1   47.30   13.80
  -7   5  -1   47.60   12.30
  -8   5   1   42.00   10.70
  -8  -5  -1   62.59   21.00
   8   5  -1   30.00   11.40
   8   5  -1   35.10   11.70
  -8   5   1   48.20   10.80
   8  -5   1   39.10   11.60
  -8  -5  -1   42.20    9.90
  -8   5  -1   23.20   11.80
  -8  -5   1   33.30   10.90
   8  -5  -1   28.80   11.00
  -8   5  -1   46.40   10.80
  -8  -5   1   31.20    7.90
  -8   5  -1   47.20   11.70
   8   5   1   17.50   11.60
   9   5  -1   -0.60    5.20
  -9  -5  -1    8.20    4.60
   9  -5   1   14.90   13.50
  -9   5   1    9.60    5.30
  -9   5   1   13.10    6.50
  -9   5  -1   16.00    6.00
  -9  -5   1   24.50    8.70
  -9   5  -1   39.20    9.10
   0  -6   1  116.19    6.40
   0  -6  -1  116.89    8.20
   0  -6   1  108.59    7.30
  -1  -6  -1   53.69    7.90
  -1  -6  -1   46.50    4.30
   1  -6  -1   35.20    3.20
  -2  -6  -1  117.59    8.70
  -2  -6  -1  111.69    7.70
   2   6   1  111.59    7.50
  -2  -6   1   77.89   11.80
  -2  -6   1  105.79    6.90
  -3  -6  -1  214.48   12.70
   3   6  -1  222.28   12.00
  -3  -6  -1  231.48   13.40
  -3  -6  -1  210.88   12.70
   3   6   1  217.08   11.70
  -3  -6   1  205.48   12.40
  -3  -6   1  216.08   13.00
  -3  -6   1  200.08   12.40
  -4   6   1  120.79   16.70
   4   6  -1  120.09   14.90
   4   6  -1  128.49    9.10
  -4  -6  -1  132.29    9.30
  -4  -6  -1  144.99   10.40
  -4  -6   1  149.99    9.60
  -4   6  -1  115.69   16.00
   4   6   1  138.59   13.80
  -4  -6   1  132.69    9.20
   4   6   1  143.39    9.40
   4   6   1  142.89   21.30
  -4   6  -1  117.79   17.20
  -4  -6   1  127.69   13.60
  -4  -6   1  144.09   10.50
  -5   6   1   97.79   15.80
  -5   6   1  109.69   16.40
  -5   6   1   97.89   17.90
   5   6  -1   82.19   16.00
  -5   6   1   87.29   12.70
  -5   6   1   81.19   12.70
  -5  -6  -1   87.09    8.80
   5  -6   1   93.89    7.30
   5   6  -1   95.59   13.20
  -5  -6  -1   92.29   11.20
  -5  -6  -1   82.69    7.00
  -5  -6   1   88.09   11.10
  -5   6  -1  101.49   13.70
   5  -6  -1   89.09    8.10
  -5  -6   1   98.59    8.70
   5   6   1   68.19   16.90
  -5  -6   1   86.99    7.20
  -5   6  -1   92.09   16.80
  -5   6  -1  101.79   13.20
  -5   6  -1   71.89   15.20
  -5   6  -1  129.29   27.40
   5   6   1   76.49    8.30
   5   6   1   88.49   11.80
   6   6  -1   16.70    8.20
   6  -6   1   29.70    5.70
  -6  -6  -1   19.60    5.40
  -6  -6  -1   16.60    5.10
  -6   6   1   26.40    7.90
   6   6  -1   24.80    8.30
  -6   6   1   38.70   11.60
   6   6  -1   45.50   11.50
  -6   6   1   48.10   11.30
  -6   6   1   26.90    8.10
  -6  -6  -1   26.50    7.10
   6   6   1   35.70   11.10
  -6  -6   1   38.60    9.50
  -6   6  -1   29.10    7.30
   6   6   1   33.30    6.20
   6   6   1   20.00    9.30
  -6  -6   1   34.20    6.10
  -6   6  -1   25.80    7.50
  -6   6  -1   46.60   14.20
  -6  -6   1   40.80   13.60
  -6   6  -1   37.10    9.30
  -7   6   1   43.00   10.50
  -7  -6  -1   36.00   12.30
  -7   6   1   31.60    7.80
   7   6  -1   29.00    8.10
  -7   6   1   33.10   10.90
   7   6  -1   24.80    9.90
  -7  -6  -1   40.00   10.60
   7   6  -1   48.70   12.60
  -7  -6   1   32.30    9.20
   7   6   1   36.40   11.80
   7   6   1   25.20    8.10
  -7   6  -1   28.70    7.10
  -7  -6   1   40.00    9.10
  -7   6  -1   38.60   13.10
  -7   6  -1   28.40    8.80
  -7   6  -1   33.00   13.60
   7  -6  -1   22.60    9.80
  -8  -6  -1   12.10    4.80
   8   6  -1    6.50    6.20
   8   6  -1  -13.70   11.60
  -8   6   1   -1.10    6.90
   8  -6   1   10.90   15.00
  -8   6   1    4.30    5.60
  -8   6  -1   12.70    5.50
   8   6   1   -7.50   11.70
   8   6   1    3.20    6.00
   8  -6  -1    9.90   13.80
  -8   6  -1    3.70    6.20
  -9   6   1   -7.60    7.00
  -9  -6  -1   -1.70    6.80
   9   6  -1   -8.00    7.60
  -9   6   1    8.00    7.90
   0  -7  -1 1571.54   73.59
   0  -7   1 1580.04   73.49
  -1  -7  -1  255.57   14.00
   1  -7  -1  319.67   16.30
  -1  -7   1  291.37   16.00
  -2  -7  -1  899.41   42.80
  -2  -7  -1  863.81   43.10
  -2  -7  -1  866.51   42.70
  -2  -7   1  814.92   41.30
  -2  -7   1  859.71   41.90
  -2  -7   1  869.01   41.20
   3   7  -1   72.29   14.30
   3   7  -1   98.89    6.70
  -3  -7  -1   94.89    8.30
   3   7  -1   97.29   13.80
  -3  -7  -1  101.99    7.90
  -3  -7  -1   88.49    8.90
  -3  -7  -1  127.99   15.70
   3   7  -1  103.89   14.10
  -3  -7   1  110.69    8.00
  -3  -7   1   89.09    8.30
  -3  -7   1  105.79    8.80
   3   7   1   93.79    6.80
   3   7   1   79.19   13.30
  -4   7   1  261.37   21.80
   4   7  -1  275.77   14.50
  -4  -7  -1  250.97   14.60
  -4   7   1  278.97   20.40
  -4  -7  -1  228.38   18.00
   4   7  -1  275.37   18.90
  -4  -7  -1  245.38   15.10
  -4   7   1  259.17   21.30
  -4   7   1  254.37   21.30
   4   7  -1  270.97   19.30
   4   7   1  265.97   14.40
  -4  -7   1  251.47   17.00
  -4   7  -1  228.88   20.30
   4   7   1  241.28   19.00
  -4   7  -1  264.07   21.00
  -4  -7   1  269.97   14.70
  -4  -7   1  270.47   15.20
  -4   7  -1  217.78   21.70
   4   7   1  228.38   17.40
  -4  -7   1  294.87   15.30
  -4  -7   1  240.38   17.80
  -5  -7  -1   72.89    7.00
   5   7  -1   61.39    7.90
   5   7  -1   45.40   12.50
  -5  -7  -1   66.29   14.50
  -5   7   1   68.89   15.40
  -5   7   1   54.19   12.30
  -5   7   1   46.00   10.40
  -5   7   1   65.79   14.10
  -5   7  -1   54.39    9.80
  -5  -7   1   55.59    7.00
   5   7   1   86.79    8.60
  -5   7  -1   61.09   16.60
  -5   7  -1   72.79   13.80
   5   7   1   71.69   14.40
   5  -7  -1   73.89    8.00
   6   7  -1  123.09   11.80
  -6   7   1  116.29   19.10
   6   7  -1   98.89   16.00
  -6   7   1  112.69   13.30
  -6   7   1  132.99   14.90
  -6  -7  -1  103.29   11.80
  -6   7   1  116.49   17.40
   6   7  -1  116.49   13.90
  -6  -7  -1  126.19   12.50
  -6  -7  -1  107.19    9.20
  -6   7   1  119.79   13.30
  -6  -7   1  120.89   13.50
  -6  -7   1  127.49    9.10
   6   7   1  115.79   13.30
  -6   7  -1  125.99   13.20
  -6  -7   1  116.39   11.80
  -6   7  -1  117.39   14.00
  -6   7  -1  116.59   15.90
   6   7   1  119.79   18.20
   6  -7  -1  106.89   12.70
  -6   7  -1   82.09   15.60
   6   7   1  119.29   11.90
   7   7  -1   89.19   20.20
  -7   7   1   69.69   16.30
  -7   7   1   62.79   14.30
   7   7  -1  103.99   13.40
  -7  -7  -1   98.09   11.80
  -7   7   1  101.69   12.30
  -7   7   1   97.09   12.20
  -7  -7  -1   97.69   11.30
   7   7  -1   90.99   14.00
  -7   7  -1  111.69   15.60
  -7  -7   1  108.19   13.70
  -7   7  -1  114.09   13.70
  -7   7  -1   84.99   12.90
   7   7   1   93.19   14.50
   7   7   1  102.49   13.50
  -7  -7   1  111.59   10.90
  -7   7  -1  108.39   12.90
  -8  -7  -1   47.00   13.40
  -8  -7  -1   47.50    9.20
  -8   7   1   53.89    9.60
   8   7  -1   48.90   10.50
  -8   7   1   59.69   14.00
  -8   7   1   58.09   10.80
  -8   7  -1   76.09   14.00
  -8   7  -1   80.29   11.90
   8  -7  -1  151.08   45.40
  -8  -7   1   60.89    9.30
   0  -8  -1 1736.03   80.99
   0  -8   1 1720.23   80.79
  -1  -8  -1  313.97   16.80
  -1  -8  -1  300.97   18.70
   1  -8   1  312.67   15.60
  -1  -8   1  310.67   16.20
  -1  -8   1  265.97   19.90
   1  -8  -1  314.67   15.60
  -2   8   1  106.89   13.90
  -2  -8  -1   79.49    8.80
   2   8  -1  102.39   21.20
  -2  -8  -1   96.39   11.40
  -2  -8  -1   80.89    7.80
  -2  -8   1   84.19    7.40
  -2  -8   1   79.29    8.50
   2   8   1   58.89   17.50
  -2  -8   1   77.79   11.30
   2   8   1   91.09   14.30
   2   8   1   74.39   12.60
  -3  -8  -1  167.28   12.90
   3   8  -1  179.48   15.90
  -3   8   1  187.88   19.70
  -3  -8  -1  163.58   12.80
   3   8  -1  159.08   15.50
  -3   8   1  176.48   19.00
   3   8  -1  150.98   14.90
  -3  -8  -1  151.28   12.30
  -3   8   1  165.98   17.90
  -3  -8  -1  173.78   11.10
  -3   8  -1  163.58   19.20
  -3  -8   1  174.98   13.20
   3   8   1  161.78   15.00
  -3   8  -1  183.08   24.90
  -3  -8   1  169.58   11.60
  -3  -8   1  182.98   12.10
  -3  -8   1  177.98   13.10
   3   8   1  168.08   15.10
  -4   8   1  547.85   31.20
  -4   8   1  497.45   31.10
   4   8  -1  529.75   30.70
   4   8  -1  518.05   30.50
  -4  -8  -1  543.15   30.00
  -4  -8  -1  553.94   27.50
  -4   8   1  538.45   31.20
  -4  -8  -1  555.94   27.30
  -4   8   1  521.85   31.10
  -4  -8   1  497.55   29.40
  -4   8  -1  592.74   32.10
  -4  -8   1  527.65   27.40
  -4   8  -1  513.25   32.20
  -4  -8   1  531.65   27.70
   4   8   1  516.95   29.80
   4   8   1  563.84   30.30
  -4  -8   1  550.94   28.00
  -4   8  -1  536.35   32.90
  -4   8  -1  527.05   33.80
  -5   8   1   97.59   14.00
  -5  -8  -1   92.69    8.80
   5   8  -1   88.89   13.30
  -5   8   1   74.09   22.30
  -5   8   1   97.29   13.90
  -5   8   1   92.99   18.20
  -5   8   1  106.89   15.40
  -5  -8  -1  100.49   11.80
  -5  -8  -1  104.89    8.70
   5   8  -1  101.59   13.50
  -5   8  -1  115.49   15.30
  -5  -8   1   87.09    9.00
   5   8   1  101.89   13.10
  -5  -8   1   89.39    8.70
  -5  -8   1   86.19   11.30
  -5  -8   1   85.79   12.70
  -5   8  -1   88.09   17.00
   5   8   1   90.79   13.60
   5   8   1   92.29    9.50
  -5   8  -1  116.49   14.30
  -5   8  -1  100.99   16.70
  -6   8   1    0.60    7.10
  -6  -8  -1   13.20    5.70
  -6  -8  -1    5.70    4.90
  -6   8   1   24.40    9.30
  -6  -8  -1    6.20    5.10
  -6   8   1   37.70   12.20
   6   8  -1   18.90    6.90
  -6  -8   1   25.20    9.00
  -6   8  -1    9.50    7.40
  -6  -8   1   15.80    6.80
  -6   8  -1    8.80    8.00
   6   8   1    6.20    6.60
   6   8   1    9.70    7.40
  -6   8  -1   22.00    9.60
  -6   8  -1   14.90    8.20
   6   8   1   11.10    7.90
   7   8  -1    0.10    6.60
  -7  -8  -1   17.70    8.90
  -7   8   1   16.70   11.80
  -7   8   1    3.50    7.40
  -7  -8  -1    7.60    5.60
   7   8  -1    9.80    7.80
  -7  -8   1   14.00    6.60
  -7   8  -1   -0.80    9.30
  -7   8  -1   -3.10    8.50
   7   8   1    4.30    5.30
  -7  -8   1    4.90    4.80
  -8   8   1  170.58   14.80
   8   8  -1  153.58   13.00
  -8  -8  -1  138.19   14.50
  -8  -8  -1  144.89   13.10
  -8   8   1  141.29   13.10
   8   8   1  145.49   12.90
  -8   8  -1  122.79   12.50
  -8  -8   1  172.18   13.00
  -8   8  -1  171.58   15.40
  -8   8  -1  147.49   17.40
   0   9   1  208.38   19.20
   0  -9   1  193.88   11.50
   0   9   1  188.28   18.00
   0  -9  -1  200.98   11.90
   0   9  -1  208.58   27.40
   0   9  -1  180.48   20.20
   0   9  -1  203.28   17.40
  -1   9   1  177.38   17.20
  -1  -9  -1  167.48   13.70
   1  -9   1  190.18   10.90
  -1  -9  -1  186.98   11.90
  -1   9   1  217.88   24.50
  -1   9   1  203.58   15.70
   1   9  -1  179.78   16.10
   1   9  -1  193.68   16.90
   1   9   1  183.08   16.40
   1  -9  -1  192.68   11.20
   1   9   1  178.48   16.00
  -1  -9   1  195.98   11.60
  -1   9  -1  218.18   19.00
   1   9   1  177.08   17.60
  -1   9  -1  169.38   16.90
  -2   9   1   89.89   13.30
  -2  -9  -1  100.09    9.60
  -2   9   1  104.19   15.40
   2   9  -1   86.89   16.90
  -2  -9  -1   94.79    9.10
   2   9  -1   98.99   12.50
  -2   9   1  100.39   32.00
   2   9  -1   86.89   13.90
  -2   9  -1  109.59   17.40
  -2  -9   1   80.79    8.60
   2  -9  -1   79.59    7.50
  -2   9  -1   95.49   15.00
   2   9   1   81.59   12.60
  -2  -9   1   91.99    9.20
   2   9   1   91.39   12.60
  -2   9  -1  137.69   25.10
   2   9   1   89.89   14.70
  -3  -9  -1  404.66   21.70
  -3  -9  -1  408.26   22.80
  -3  -9  -1  393.96   23.20
   3   9  -1  374.56   23.80
   3   9  -1  391.26   25.40
   3   9  -1  429.46   24.40
  -3   9   1  408.96   27.50
  -3   9   1  389.66   26.10
  -3  -9  -1  419.76   22.70
  -3   9   1  403.26   25.40
  -3  -9  -1  360.06   25.20
  -3  -9   1  430.76   24.60
  -3  -9   1  415.36   22.80
  -3  -9   1  393.86   22.60
   3   9   1  408.66   24.80
   3   9   1  374.36   23.80
  -3   9  -1  388.06   27.80
  -3  -9   1  409.86   22.00
  -3   9  -1  397.76   25.10
  -4   9   1  346.17   23.80
  -4  -9  -1  375.36   21.30
  -4   9   1  374.36   25.30
   4   9  -1  365.86   22.70
  -4   9   1  340.37   25.90
   4   9  -1  354.56   23.20
  -4   9   1  375.66   24.60
  -4  -9  -1  347.97   19.60
  -4  -9  -1  360.16   19.90
  -4  -9   1  356.46   22.00
  -4   9  -1  352.76   31.00
   4   9   1  349.37   22.60
  -4  -9   1  367.16   20.10
  -4  -9   1  379.66   20.50
   4   9   1  356.46   23.40
  -4  -9   1  391.26   21.50
  -5   9   1   18.30    8.50
  -5   9   1   22.20    9.30
  -5  -9  -1   33.70    8.70
   5   9  -1   34.90   11.30
  -5   9   1   20.50    8.90
   5   9  -1   23.40    6.80
  -5  -9  -1   17.80    4.00
  -5  -9  -1   36.80   10.60
   5   9   1   18.60    6.10
  -5   9  -1   14.70    9.50
  -5   9  -1   22.40   19.80
  -5  -9   1   27.90    9.70
  -5   9  -1   11.00   10.30
  -5  -9   1   14.90    5.40
   5   9   1   18.40    6.10
  -5  -9   1   17.20    3.80
  -5  -9   1   13.50    5.20
  -6  -9  -1   67.29    9.60
  -6   9   1   79.09   14.30
   6   9  -1   53.79   13.10
  -6  -9  -1   59.49   10.10
  -6   9   1   56.39   15.10
   6   9  -1   51.29   12.00
  -6   9   1   51.19   12.90
  -6  -9  -1   47.80   10.20
   6   9   1   68.49   11.20
  -6  -9   1   70.29   10.50
   6   9   1   53.29   13.50
  -6   9  -1   77.09   16.50
  -6   9  -1  103.39   18.10
  -6   9  -1   51.39   14.20
  -6  -9   1   89.29    9.90
  -6  -9   1   62.99   10.70
  -6   9  -1   78.99   15.40
  -7   9   1  100.99   12.20
   7   9  -1   89.99   14.70
  -7   9   1  107.99   14.60
  -7   9   1  108.69   13.50
  -7  -9  -1  110.19   10.90
  -7  -9  -1   98.09   10.20
   7   9  -1   82.79   11.30
  -7  -9   1   96.89   10.70
  -7  -9   1   77.89   10.30
  -7   9  -1  118.79   12.80
   7   9   1   91.09   10.60
  -7   9  -1   93.39   20.10
  -7   9  -1   79.19   16.80
  -7   9  -1  111.19   15.10
  -8  -9  -1  135.69   13.30
  -8   9   1  124.99   12.60
  -8   9   1  143.19   14.30
   8   9  -1  140.39   13.50
  -8  -9  -1  122.49   15.60
   8   9   1  117.49   13.10
  -8   9  -1  126.19   15.00
  -8   9  -1  101.39   12.10
  -8  -9   1  146.29   16.60
   0 -10  -1  122.59    9.70
   0  10  -1  140.59   17.90
   0  10   1   95.29   14.00
   0  10   1  108.19   15.30
   0  10  -1  140.59   15.10
   0  10  -1  145.29   15.70
   0  10   1  118.69   16.80
   0 -10   1  114.09    9.10
  -1 -10  -1  246.58   16.30
  -1 -10  -1  243.48   15.20
  -1  10   1  236.78   17.10
   1  10  -1  244.98   18.70
  -1  10   1  238.48   18.30
   1  10  -1  226.68   20.00
   1 -10   1  247.68   14.10
   1  10  -1  234.58   17.70
  -1  10   1  231.58   23.50
  -1 -10   1  244.48   14.50
  -1 -10   1  213.78   16.30
  -1  10  -1  215.38   19.60
   1  10   1  252.17   18.00
  -1  10  -1  252.27   17.90
  -1  10  -1  260.27   21.50
   1  10   1  251.97   18.80
   1  10   1  218.68   18.40
   1 -10  -1  248.48   14.20
  -2 -10  -1  120.59   10.60
  -2  10   1   88.69   13.50
   2  10  -1  129.89   13.40
  -2 -10  -1   98.29   14.60
   2  10  -1   89.29   17.60
   2 -10   1  122.79    9.40
  -2 -10  -1  130.09   11.60
   2  10  -1  102.69   13.90
  -2  10   1  112.49   14.80
   2  10   1  116.09   12.80
  -2 -10   1  106.39   15.40
  -2 -10   1  106.59   10.50
  -2  10  -1  128.79   14.40
  -2 -10   1   88.69   10.20
  -2  10  -1  144.59   18.00
  -2  10  -1   96.09   21.20
   2 -10  -1  102.39    9.30
   2  10   1   98.19   14.70
  -3 -10  -1  110.29    9.50
   3  10  -1  100.29   12.30
  -3  10   1  122.59   16.80
  -3  10   1  107.19   21.80
   3  10  -1  101.09   15.90
  -3 -10  -1  101.99   14.20
   3  10  -1  118.09   13.00
  -3 -10  -1   82.39   16.40
  -3 -10  -1  102.89   11.50
  -3  10   1  103.39   15.60
  -3 -10   1   99.09    9.60
  -3  10  -1  132.39   28.20
   3  10   1   97.69   14.00
  -3 -10   1   94.29   11.10
  -3 -10   1  140.19   17.30
   3  10   1  106.09   12.80
  -3  10  -1  151.58   27.10
  -3 -10   1  107.29   13.30
  -4  10   1  497.55   29.60
   4  10  -1  500.55   28.50
  -4 -10  -1  425.86   27.30
  -4 -10  -1  472.15   25.00
  -4  10   1  485.25   29.10
  -4  10   1  467.85   28.20
  -4 -10  -1  467.85   28.40
   4  10  -1  484.15   27.60
  -4 -10  -1  473.15   24.90
  -4  10  -1  433.36   28.40
  -4 -10   1  498.55   24.70
  -4 -10   1  468.25   26.70
  -4  10  -1  465.55   31.20
  -4  10  -1  402.16   28.50
  -4 -10   1  497.15   24.80
   4  10   1  454.35   27.40
   4  10   1  445.76   26.50
  -5  10   1  192.88   18.40
  -5 -10  -1  229.28   19.40
  -5 -10  -1  198.58   16.60
  -5 -10  -1  210.98   12.90
  -5  10   1  202.78   20.40
  -5  10   1  207.08   18.40
   5  10  -1  208.78   16.00
   5  10  -1  225.88   17.20
  -5  10   1  182.08   23.10
  -5  10  -1  175.48   28.10
  -5 -10   1  235.88   25.20
  -5 -10   1  213.38   12.80
   5  10   1  216.78   16.60
  -5  10  -1  179.58   20.80
  -5 -10   1  222.58   18.90
  -5 -10   1  207.18   15.60
   5  10   1  192.48   16.00
  -5  10  -1  177.08   28.40
  -5  10  -1  192.38   20.70
   6  10  -1   50.59   12.70
  -6  10   1   40.40   11.00
  -6  10   1   63.79   18.40
  -6 -10  -1   50.49   11.30
  -6  10   1   55.09   17.80
  -6  10   1   93.39   24.20
  -6  10  -1   51.09   14.50
   6  10   1   35.90    6.80
   6  10   1   51.29   10.60
  -6  10  -1   73.79   18.30
  -6 -10   1   49.40   10.90
  -7 -10  -1   94.09    9.30
  -7  10   1   68.49   14.20
   7  10  -1   87.19    9.50
  -7  10   1   88.29   12.80
   7  10  -1   78.39   10.80
   7  10   1   81.09   10.80
  -7  10  -1  104.89   14.80
  -7  10  -1  132.79   19.30
  -7 -10   1   85.79   10.60
  -7 -10   1  103.49   10.10
   0  11  -1  867.91   45.70
   0 -11  -1  876.81   45.40
   0  11  -1  894.61   46.60
   0  11   1  885.01   45.10
  -1  11   1  416.36   23.00
  -1 -11  -1  384.06   22.70
  -1  11   1  371.06   28.90
   1  11  -1  389.16   23.50
   1  11  -1  315.47   31.00
  -1 -11  -1  380.46   22.40
   1  11  -1  404.86   24.60
   1 -11   1  391.06   21.90
  -1  11   1  400.66   24.80
   1  11   1  382.86   24.10
  -1 -11   1  382.66   22.60
  -1  11  -1  377.86   30.60
   1  11   1  369.86   24.40
   1 -11  -1  411.86   22.20
   1  11   1  391.56   23.80
  -1 -11   1  390.86   22.10
  -1  11  -1  400.26   23.80
  -2  11   1   51.89   14.60
   2  11  -1   24.60    8.00
   2 -11   1   28.70    6.00
   2  11  -1   28.20    8.00
  -2 -11  -1   30.50    8.60
  -2 -11  -1   27.80    7.60
  -2 -11  -1   29.10    7.00
  -2  11   1   40.20   11.40
   2 -11  -1   30.50   10.30
  -2 -11   1   27.70    6.40
  -2 -11   1   40.30   13.20
  -2  11  -1   46.80   13.70
  -2 -11   1   19.80    4.50
   2  11   1   21.00    5.40
  -2  11  -1   21.40    6.60
   2  11   1   25.40    6.80
   2  11   1   34.70   11.30
  -3 -11  -1  262.27   15.80
  -3  11   1  226.88   20.00
   3  11  -1  214.68   20.20
  -3 -11  -1  299.67   21.10
  -3 -11  -1  274.27   16.70
  -3  11   1  238.88   20.60
   3  11  -1  244.38   17.90
  -3  11   1  263.47   28.50
  -3 -11   1  295.77   23.10
  -3 -11   1  250.57   15.80
   3 -11  -1  225.48   17.20
  -3 -11   1  218.08   20.30
  -3  11  -1  293.97   21.80
  -3 -11   1  222.88   19.40
  -3 -11   1  260.07   16.50
   3  11   1  263.97   17.80
   3  11   1  249.28   19.80
  -3  11  -1  273.17   22.80
  -4 -11  -1   70.59    9.00
  -4  11   1   98.09   15.50
  -4 -11  -1   76.29   13.30
  -4  11   1  111.99   20.00
   4  11  -1   88.39   11.70
  -4 -11  -1  102.09   30.60
  -4 -11  -1   80.29   14.80
  -4  11   1   53.49   16.40
   4  11  -1  100.99   14.40
  -4 -11   1   73.69   12.70
   4  11   1   69.89   12.60
  -4  11  -1   90.19   18.40
   4  11   1   73.29   11.30
  -4  11  -1   93.29   18.40
  -4 -11   1   69.09    8.70
  -5 -11  -1    5.20    6.20
  -5 -11  -1   12.60    5.80
   5  11  -1   -7.20    6.50
  -5 -11  -1    7.60    3.70
   5  11  -1   10.70    5.30
  -5  11   1   18.20   10.50
  -5  11   1  -12.10    9.70
  -5  11   1    6.30    8.60
  -5 -11   1   14.50    5.80
   5  11   1    8.60    5.40
  -5 -11   1   14.70    9.00
   5  11   1    8.30    6.10
  -5 -11   1    6.50    3.70
   6  11  -1   77.69   11.20
  -6 -11  -1   80.69   12.30
   6  11  -1   78.69   13.30
  -6 -11  -1  101.99    8.80
  -6  11   1   81.49   14.40
  -6 -11   1   82.69    8.70
  -6 -11   1   89.79   10.80
   6  11   1   55.69   13.40
   6  11   1   81.89   10.50
   7  11  -1   13.40    6.20
  -7  11   1    9.30   12.10
  -7 -11  -1   -3.00    8.80
  -7  11   1   16.20   11.80
  -7 -11  -1    4.90    4.70
   7  11   1   17.40    6.60
  -7 -11   1   35.70   10.70
   0  12   1  115.59   12.40
   0  12  -1  144.69   13.30
   0  12  -1  138.09   15.70
   0  12  -1  130.09   15.80
   0  12   1  116.19   15.50
   0 -12   1  127.89   12.70
   0  12   1  121.89   14.30
   0 -12   1  127.19   17.20
   0 -12  -1  102.49   13.30
   0 -12  -1  142.69   19.50
  -1  12   1  142.89   19.10
  -1  12   1  150.18   16.60
   1 -12   1  160.78   13.40
  -1  12   1  177.08   14.00
  -1 -12  -1  158.98   15.60
   1  12  -1  158.98   14.80
   1  12  -1  144.99   17.10
   1  12  -1  168.48   15.20
  -1 -12  -1  159.38   14.40
  -1  12  -1  151.18   17.90
   1  12   1  155.48   13.90
  -1 -12   1  168.58   15.60
  -1 -12   1  133.29   14.40
   1  12   1  161.08   14.70
   1  12   1  136.39   15.90
   1 -12  -1  184.78   14.50
  -1  12  -1  175.58   14.70
  -1  12  -1  145.69   18.50
   2  12  -1  325.17   20.30
  -2  12   1  325.37   20.20
   2 -12   1  287.87   19.40
  -2 -12  -1  292.77   20.20
  -2  12   1  328.87   22.00
   2  12  -1  310.27   20.80
  -2 -12  -1  281.57   21.80
  -2 -12  -1  309.57   18.50
   2  12  -1  323.07   22.00
  -2  12  -1  341.67   23.50
   2  12   1  297.97   20.80
  -2  12  -1  315.97   20.70
   2  12   1  294.57   19.90
  -2 -12   1  300.87   21.30
   2 -12  -1  271.97   20.10
  -2  12  -1  306.67   24.80
  -2 -12   1  305.67   20.30
  -2 -12   1  329.97   19.20
  -3  12   1  417.36   26.30
  -3  12   1  421.86   28.00
   3  12  -1  447.06   25.60
   3  12  -1  419.36   26.40
  -3 -12  -1  509.55   40.30
  -3 -12  -1  419.76   23.80
  -3 -12  -1  430.96   23.50
  -3 -12   1  407.36   22.30
   3 -12  -1  327.57   25.20
  -3  12  -1  414.96   26.60
  -3 -12   1  412.96   36.10
  -3  12  -1  390.66   28.20
   3  12   1  415.66   24.70
   3  12   1  432.96   24.10
  -3 -12   1  381.96   25.70
   4  12  -1   61.29   13.00
  -4 -12  -1   77.19   10.70
   4  12  -1   76.19   10.80
  -4 -12  -1  106.99   25.70
  -4  12   1   58.19   14.80
  -4  12   1   50.49   16.60
  -4 -12  -1   55.49    7.80
   4  12   1   75.99   11.00
  -4 -12   1   62.89    9.10
   4  12   1   53.09   11.70
  -4 -12   1   45.90    8.10
  -4  12  -1   73.89   20.30
  -4  12  -1   50.29   10.20
  -4 -12   1   85.59   13.90
  -5  12   1   -7.40    8.80
   5  12  -1    1.80    6.70
  -5 -12  -1    7.50    4.60
  -5 -12  -1    5.60    3.60
  -5  12   1   12.30   13.30
  -5 -12  -1   -3.50    7.50
  -5  12   1    8.30    9.10
  -5 -12   1   44.90   12.90
   6  12  -1   96.29   13.60
  -6  12   1   95.19   16.30
  -6 -12  -1  110.89    8.80
   6  12  -1  128.09   12.80
   6  12   1  139.69   12.00
  -6 -12   1  113.59   14.00
  -6 -12   1  132.59   10.10
   6  12   1  154.78   16.40
   0  13  -1   86.49   11.90
   0  13   1  114.19   14.90
   0  13   1  103.79   11.70
   0 -13   1   63.99   14.80
   0  13  -1   72.19   15.70
   0  13   1   93.09   14.20
   0  13  -1   84.59   13.90
   0 -13  -1   72.19   17.70
   0 -13  -1  111.89   15.50
  -1 -13  -1  116.09   12.30
   1 -13   1  101.09   23.30
   1  13  -1  128.89   15.10
  -1  13   1  131.19   15.30
  -1 -13  -1   97.39   16.80
  -1  13   1   85.39   17.90
   1  13  -1  122.09   14.10
   1  13  -1  123.19   12.80
  -1  13   1  111.19   12.90
  -1 -13   1  102.19   21.80
  -1 -13   1  120.29   13.90
   1 -13  -1  124.59   24.90
  -1  13  -1   84.29   16.60
   1  13   1   96.69   13.10
  -1  13  -1  122.69   17.60
  -1  13  -1  136.89   14.20
   1  13   1  118.19   12.30
  -2 -13  -1   57.89   12.10
  -2 -13  -1   64.19    9.50
  -2  13   1   60.59   15.20
   2  13  -1   38.70   10.70
  -2  13  -1   90.79   18.50
   2  13   1   57.49   10.30
  -2  13  -1   17.60   13.50
   2  13   1   39.60    8.20
  -2 -13   1   49.50    9.30
  -2 -13   1   49.10   12.20
  -3 -13  -1  107.49   10.00
  -3 -13  -1   90.69   10.20
   3  13  -1  106.69   14.70
   3  13  -1  114.49   11.90
   3  13   1  124.79   13.30
  -3  13  -1  147.29   19.40
   3  13   1  112.29   11.80
  -3 -13   1  112.89   10.50
  -3 -13   1  109.29   11.00
  -3  13  -1  128.59   17.90
  -4 -13  -1   39.00    6.30
  -4  13   1   26.70    8.10
   4  13  -1   27.30    7.00
   4  13  -1   31.70    9.40
  -4  13   1   12.00    9.30
   4  13   1   37.00   11.10
   4  13   1   55.19   10.10
  -4 -13   1   61.09   15.40
  -4  13  -1   38.40   10.20
  -4 -13   1   18.90   12.20
  -4 -13   1   31.70    6.50
  -5  13   1    0.60    9.80
  -5 -13  -1   22.40    5.20
   5  13  -1   19.20    7.10
  -5  13   1   19.30   10.00
   5  13   1   13.50    5.90
   5  13   1   25.00    5.30
  -5 -13   1   21.60    6.70
  -5 -13   1   16.80    5.10
  -6 -13  -1   73.39    6.90
   6  13  -1   97.79   12.60
   6  13  -1   97.39   14.10
   6  13   1   78.69   19.60
  -6 -13   1   92.89    8.10
   6  13   1   76.69    9.10
   0 -14  -1   19.10    6.80
   0  14  -1   33.80   11.40
   0 -14   1   25.90    8.00
   0  14   1   33.10   10.90
   0  14  -1   18.20    9.80
   0  14  -1   33.40   11.10
   1  14  -1   57.49   10.40
  -1 -14  -1   58.29   12.00
  -1 -14  -1   57.79   14.80
   1  14  -1   73.39   14.80
  -1  14   1   48.80   10.50
  -1  14   1   55.79   10.80
   1  14   1   54.39    9.80
  -1 -14   1   60.49   12.10
  -1 -14   1   79.49   16.10
  -1  14  -1   45.60   12.00
  -1  14  -1   69.29   13.30
   1 -14  -1   71.89   24.40
   2  14  -1   36.10    8.10
  -2 -14  -1   47.80    9.60
  -2  14   1   29.20    9.10
   2  14  -1   57.89   13.20
  -2 -14   1   65.79    9.90
   2  14   1   57.09   12.00
  -2  14  -1   56.39   13.80
   2  14   1   60.79   11.80
  -2 -14   1   68.89   11.80
  -3 -14  -1    1.40    3.70
   3  14  -1    6.20    7.60
  -3 -14  -1    2.00    5.10
   3  14  -1    2.80    4.40
  -3  14   1   -1.20    6.60
  -3 -14   1    3.70    4.60
   3  14   1   -3.60    4.10
  -3  14  -1    5.50    8.00
   3  14   1   10.50    6.50
  -3 -14   1    9.20    4.10
  -4  14   1   34.90   10.80
  -4 -14  -1   23.10    4.90
   4  14  -1   40.40   11.50
   4  14  -1   30.80    9.70
  -4 -14  -1   14.20    3.80
  -4  14   1   15.10    8.30
   4  14   1   30.90   10.10
  -4 -14   1   14.50    3.70
   4  14   1   19.30    4.80
  -4  14  -1   26.50   10.90
   5  14  -1   14.60    5.50
  -5 -14  -1   22.00    5.50
   5  14   1   18.00    6.10
  -5 -14   1   20.20    5.90
   5  14   1   19.60    7.40
   0 -15  -1   44.60   18.30
   0 -15  -1   47.60   11.60
   0  15   1   28.20    8.40
   0  15  -1   46.50   10.30
   0 -15   1   57.99   19.20
   0  15   1   28.60    8.70
  -1 -15  -1   66.89   14.40
  -1  15   1   40.50   13.80
  -1  15   1   46.20    9.90
  -1 -15  -1   33.40    6.90
   1  15  -1   43.90   10.50
   1  15  -1   18.70    9.70
   1  15   1   72.39   10.10
  -1 -15   1   69.29   14.40
   1 -15  -1   91.49   28.80
  -1 -15   1   71.49   15.40
  -2  15   1    2.90    5.90
  -2  15   1    1.60    9.50
   2  15  -1   11.30    9.30
  -2  15  -1    4.90    7.00
   2  15   1    1.90    7.30
   2  15   1   -6.00    4.50
  -2 -15   1   11.40    5.10
  -2 -15   1    2.10    5.60
  -3  15   1    4.10    7.30
   3  15  -1   15.50   12.20
  -3  15  -1   46.90   17.20
   4  15   1    9.00    6.20
  -4 -15   1    9.40    3.80
   4  15   1    2.40    6.40
   0  16   1    3.40    5.60
   0  16   1   -7.60    9.60
   0 -16   1   19.10   11.00
   0 -16   1   12.10    8.70
   0 -16  -1   10.90    7.50
  -1 -16  -1   42.90   12.20
   1 -16   1   75.59   26.40
  -1  16   1   33.60   12.50
  -1  16  -1   70.69   13.10
  -1 -16   1   72.69   17.60
  -2  16   1   15.30    6.70
  -2  16  -1   13.50   10.30
   0   0   2  619.64   27.40
   0   0  -2  560.84   27.50
  -1   0   2 6229.38  293.37
   1   0  -2 6464.05  292.97
   1   0   2 6638.14  292.57
   1   0   2 6221.78  293.57
   2   0   2    3.20    2.00
  -2   0   2    6.10    1.70
  -2   0   2    1.60    1.30
   2   0  -2    3.40    1.30
   3   0  -2 1435.96   66.59
   3   0   2 1471.05   66.49
   3   0  -2 1383.26   67.79
   4   0  -2   36.60    7.90
  -5   0   2   80.19   14.60
  -5   0   2   90.59   13.50
   5   0   2  104.99   11.20
  -5   0  -2   89.39   12.70
  -5   0  -2   99.19   17.60
   5   0  -2  121.49   10.20
   5   0  -2   97.59    7.60
   5   0  -2   72.99   15.30
   5   0   2  105.99    7.30
  -6   0   2    6.80    6.90
  -6   0   2   10.80    6.10
   6   0   2   26.10    7.50
  -6   0  -2   20.00    6.30
  -6   0   2   13.40    7.10
  -6   0   2   14.20    5.60
  -6   0   2   16.00    6.60
   6   0  -2   11.00    4.20
  -6   0  -2   11.10    6.20
   6   0   2   12.50    4.70
   6   0  -2   22.10    7.60
  -6   0  -2    8.80    7.40
  -6   0  -2    7.30    6.50
  -7   0  -2    4.20    6.10
  -7   0   2    8.70    5.20
   7   0  -2   12.70    7.70
  -7   0  -2    9.40    6.10
  -7   0   2    1.70    6.50
  -7   0   2    7.70    6.60
   7   0   2    2.20    5.40
   7   0   2    7.20    7.00
  -7   0  -2   16.30    5.70
  -7   0  -2    5.70    5.90
  -7   0   2   -5.10    6.60
  -7   0   2    3.80    6.90
   7   0  -2    3.30    5.00
  -8   0   2    4.50    6.70
  -8   0  -2   -4.00    5.90
  -8   0  -2   -1.90    5.90
  -8   0  -2   -2.40    5.70
  -8   0   2    2.20    6.80
   8   0  -2    2.40    5.30
  -8   0   2    7.80    5.70
  -8   0  -2    2.40    6.30
  -9   0  -2   28.30    6.30
  -9   0   2   43.90    8.30
  -9   0   2   54.19   13.10
  -9   0  -2   31.90    8.20
   9   0   2   30.30    6.80
  -9   0   2   30.20    9.20
   9   0   2   36.20   11.60
   0  -1   2  165.38    7.80
   0  -1  -2  171.88    8.00
   0  -1  -2  161.58    8.10
   0  -1   2  162.48    7.90
   0   1   2  147.79    8.10
   1   1  -2 5293.17  257.87
  -1  -1  -2 6043.60  257.57
  -1   1   2 5618.64  257.17
  -1  -1  -2 5435.36  257.37
   1   1  -2 5715.93  257.87
   1  -1  -2 5890.61  253.67
  -1  -1   2 5356.46  253.67
   1   1   2 4912.61  255.47
  -1  -1   2 5629.04  254.07
   1  -1  -2 5895.61  253.77
   2   1  -2 1257.97   63.89
   2  -1   2 1444.36   63.29
  -2  -1  -2 1396.06   63.79
   2   1  -2 1413.26   63.99
  -2  -1  -2 1368.36   63.59
   2  -1   2 1369.46   63.39
   2   1   2 1363.36   61.79
   2   1   2 1292.07   62.79
   2  -1  -2 1304.57   61.49
   2  -1  -2 1326.17   61.59
  -2  -1   2 1382.26   61.69
  -2  -1   2 1307.87   61.69
  -3  -1  -2   17.10    2.20
   3   1  -2   13.80    4.20
   3  -1   2   16.80    2.00
   3   1  -2   18.40    2.60
   3  -1   2   10.20    3.00
   3  -1  -2   18.20    2.20
   3   1   2   13.90    2.30
   3   1   2   18.40    5.20
  -3  -1   2   12.40    2.20
   4   1  -2  408.56   20.50
   4   1  -2  426.66   23.40
   4   1  -2  398.96   24.00
   4  -1   2  384.26   20.00
   4   1   2  300.67   19.40
   4  -1  -2  382.76   17.60
  -4  -1   2  325.47   18.20
   4   1   2  362.06   19.30
   4   1   2  332.67   19.10
  -5   1   2  542.85   31.50
   5  -1   2  594.94   29.00
  -5   1   2  652.23   33.30
  -5   1   2  580.84   38.10
   5   1  -2  573.44   30.00
   5   1  -2  610.64   29.70
  -5  -1  -2  589.14   31.70
  -5  -1  -2  522.95   31.30
  -5   1   2  615.54   32.90
   5  -1   2  556.74   30.90
  -5   1  -2  561.54   32.80
   5   1   2  587.54   31.60
  -5   1  -2  599.74   37.80
  -5  -1   2  669.13   34.20
   5   1   2  584.14   29.40
   5   1   2  558.34   30.10
   5  -1  -2  586.94   31.00
  -5   1  -2  523.05   31.00
  -5  -1   2  597.74   31.80
   5  -1  -2  600.94   29.30
   6   1  -2    0.70    5.10
   6   1  -2   16.50   11.10
  -6  -1  -2    8.10    5.40
  -6  -1  -2    5.30   12.90
   6   1  -2    1.50    3.80
  -6   1   2   -2.40    7.30
  -6   1   2   13.70    7.00
  -6  -1  -2   11.00    5.70
  -6   1   2    3.40    6.30
   6  -1   2    8.90    3.80
   6   1  -2    5.00    8.40
  -6   1   2    2.00    6.20
  -6   1   2    5.80    5.80
  -6  -1  -2   -6.50    5.90
  -6  -1  -2   -5.10    6.80
   6  -1   2   -1.90    5.10
  -6   1  -2   10.20    5.80
   6   1   2    3.40    4.60
  -6   1  -2    8.00    7.40
  -6   1  -2    5.90    6.40
  -6  -1   2   11.20    6.50
   6  -1  -2   -0.10    4.20
  -6  -1   2    3.20    8.00
  -6  -1   2    3.60    5.40
  -6  -1   2    0.60    6.90
   6   1   2   -3.80    4.40
  -6  -1   2   -5.30    6.50
   6   1   2   17.90   10.70
  -6   1  -2    2.80    6.00
   6  -1  -2    0.70    4.40
  -6   1  -2    8.90    6.30
  -7  -1  -2   95.49   11.30
   7   1  -2   71.49   21.00
  -7   1   2  105.09   12.80
  -7  -1  -2   98.99   13.00
  -7  -1  -2   97.99   12.20
   7   1  -2   85.69   12.90
  -7   1   2   96.79   12.10
  -7   1   2  101.59   14.60
   7   1  -2  118.49   32.00
  -7  -1  -2  105.49   12.10
   7   1  -2  115.49   15.70
  -7   1   2  104.29   12.80
  -7   1   2   95.69   11.50
   7  -1   2   81.89   12.50
  -7  -1   2   78.99   14.00
   7   1   2   97.69   13.30
  -7  -1   2   90.49   13.80
  -7  -1   2   98.99   12.20
   7   1   2   63.09   14.50
  -7   1  -2  102.49   13.20
  -7   1  -2   99.49   12.00
   7  -1  -2  110.39   13.40
   7  -1  -2   87.59   13.20
  -7   1  -2  107.09   11.40
  -7  -1   2   88.39   11.10
  -7   1  -2   98.59   12.30
  -8   1   2   -0.40    6.20
  -8   1   2   13.90    7.50
  -8  -1  -2   17.50    5.90
  -8  -1  -2    9.80    5.80
  -8  -1  -2    9.20    5.70
   8  -1   2   13.70    6.20
  -8   1   2    1.60    6.10
   8   1  -2   19.10   21.80
  -8   1   2    6.20    6.00
   8   1  -2    6.50    5.20
  -8  -1  -2   10.50    6.20
  -8   1  -2    0.90    6.30
  -8  -1   2   10.50    7.00
   8   1   2   11.20    5.10
  -8  -1   2    8.50    8.10
  -8   1  -2   11.20    6.10
  -8   1  -2    8.40    5.80
  -8  -1   2   11.30    6.50
  -8  -1   2   15.70    5.70
  -8   1  -2    6.60    6.50
  -9  -1  -2    6.90    5.70
  -9  -1  -2   35.70   12.30
  -9   1   2   16.90    5.30
  -9   1   2   27.90    7.10
  -9   1   2   16.20    5.80
  -9  -1   2    9.00    5.30
  -9   1  -2   12.70    5.00
   9   1   2   13.10    6.80
  -9   1  -2   14.90    5.50
  -9  -1   2   19.90    7.00
  -9  -1   2   26.00    6.30
  -9   1  -2   12.20    6.90
   9   1   2   31.40   10.70
   0  -2  -2 2362.26  107.69
   0  -2   2 2374.26  107.49
   0  -2   2 2296.77  107.39
   0   2   2 2263.97  107.39
   0  -2  -2 2416.16  107.69
   1   2  -2 2144.79  100.59
  -1  -2  -2 2173.18  100.79
  -1  -2  -2 2282.97  100.79
   1   2  -2 2136.39  100.59
  -1  -2   2 1995.70   99.49
   1   2   2 2258.57   99.49
   1   2   2 2151.08   99.59
   1  -2  -2 2177.38   98.99
   1  -2  -2 2151.18   98.99
  -1  -2   2 2216.28   99.39
   2   2  -2 1517.75   67.99
  -2  -2  -2 1470.45   67.79
   2   2  -2 1392.36   67.89
   2  -2  -2 1493.55   67.39
  -2  -2   2 1445.16   67.89
   2   2   2 1475.55   68.19
   2   2   2 1557.04   68.09
  -2  -2   2 1444.16   67.89
   2  -2  -2 1359.06   67.29
  -3  -2  -2 1335.67   65.49
   3   2  -2 1465.05   65.79
   3  -2   2 1381.56   64.69
   3  -2   2 1424.96   64.89
   3  -2  -2 1355.66   63.69
   3   2   2 1476.35   64.49
   3  -2  -2 1339.17   63.99
  -3  -2   2 1481.25   64.49
  -3  -2   2 1186.68   64.19
   3   2   2 1398.96   64.69
   4  -2   2 1486.35   69.49
   4   2  -2 1512.15   70.49
  -4  -2  -2 1545.55   69.09
   4   2  -2 1422.16   70.49
   4   2   2 1431.16   68.49
   4  -2  -2 1405.46   67.39
   4   2   2 1441.46   68.59
   4   2   2 1491.95   68.09
  -5   2   2  210.48   16.80
  -5  -2  -2  198.98   16.00
  -5   2   2  202.98   17.60
   5   2  -2  211.78   13.70
   5  -2   2  196.48   11.60
  -5  -2  -2  198.28   15.70
   5   2  -2  220.78   14.50
  -5   2   2  196.08   16.10
  -5   2   2  209.18   16.70
   5   2  -2  222.48   13.20
   5  -2  -2  212.28   12.20
   5   2   2  206.78   14.30
  -5   2  -2  189.98   16.10
  -5   2  -2  254.37   19.80
  -5  -2   2  209.78   16.00
  -5  -2   2  240.68   18.40
   5   2   2  213.88   13.00
   5   2   2  210.08   15.10
   5  -2  -2  219.88   20.40
  -5   2  -2  187.28   17.20
  -5   2  -2  199.38   18.50
  -5  -2   2  229.38   16.30
  -6   2   2  184.18   14.70
   6  -2   2  154.08   16.70
  -6  -2  -2  200.38   15.00
   6  -2   2  200.98   12.20
  -6   2   2  205.38   18.40
  -6  -2  -2  163.78   16.30
   6   2  -2  209.68   15.50
  -6  -2  -2  198.58   15.10
  -6  -2  -2  184.48   19.70
  -6   2   2  177.38   15.90
  -6   2   2  179.08   14.90
   6   2  -2  184.48   14.10
  -6  -2  -2  177.28   14.90
   6   2  -2  172.68   14.70
   6   2  -2  193.78   32.00
  -6  -2   2  181.88   19.80
  -6   2  -2  172.28   14.90
  -6   2  -2  203.78   15.20
   6   2   2  191.58   14.70
  -6   2  -2  196.48   16.20
  -6   2  -2  180.88   15.00
   6  -2  -2  186.88   15.80
  -6   2  -2  197.08   17.10
   6  -2  -2  189.68   12.60
  -6  -2   2  216.68   15.20
  -6  -2   2  179.28   16.30
  -6  -2   2  173.18   16.40
   6   2   2  196.58   14.40
   7  -2   2  104.59   13.20
  -7   2   2  107.99   13.10
  -7  -2  -2  104.59   12.30
  -7  -2  -2   89.99   12.80
   7   2  -2  101.69   13.10
  -7  -2  -2  103.59   13.20
  -7   2   2   93.79   11.50
  -7  -2  -2   89.79   12.00
  -7   2   2  119.49   12.40
  -7   2   2  110.49   12.00
  -7   2   2  138.99   17.30
   7   2  -2  139.49   25.70
   7   2  -2  125.89   17.60
   7   2  -2  142.89   20.40
   7  -2   2   91.99   15.80
   7   2   2   87.99   19.30
   7   2   2   98.09   12.50
  -7   2  -2  103.79   12.00
  -7  -2   2  112.29   11.80
  -7  -2   2   98.99   16.20
  -7  -2   2  127.49   13.70
  -7   2  -2   90.49   15.30
   7   2   2   70.39   17.90
  -7   2  -2  110.09   11.80
  -7   2  -2   94.49   14.90
  -7  -2   2  107.59   13.80
   7  -2  -2   97.69   14.10
   7  -2  -2   99.39   13.10
  -7   2  -2  108.59   12.80
  -8  -2  -2   44.60    9.70
  -8  -2  -2   32.30    7.00
  -8  -2  -2   55.39   12.60
  -8   2   2   51.19   10.50
  -8  -2  -2   30.10   10.60
  -8   2   2   65.89   19.40
  -8   2   2   43.60   11.10
  -8   2   2   28.60    7.60
   8   2  -2   39.50   12.70
   8   2  -2   49.10   13.30
  -8   2   2   41.10   11.60
  -8   2  -2   56.89   11.40
  -8   2  -2   35.00   11.80
   8   2   2   33.90   14.60
  -8  -2   2   69.69   11.10
   8  -2  -2   64.99   15.00
  -8  -2   2   57.99   10.40
  -8   2  -2   76.69   15.60
  -8   2  -2   44.60   10.30
   8   2   2   46.10   14.10
  -8  -2   2   43.70   11.80
  -9   2   2   27.70    8.90
  -9   2   2   42.70   10.10
  -9  -2  -2   32.10   10.00
  -9   2   2   15.80   11.00
  -9  -2  -2   39.50   10.10
   9   2  -2   44.40   10.20
   9  -2   2   58.59   17.80
  -9  -2  -2   58.49   12.70
   9   2  -2   82.99   28.10
  -9   2  -2   31.40    8.30
  -9   2  -2   31.90    8.40
  -9   2  -2   33.50    9.90
  -9  -2   2   23.30    5.70
   9   2   2   36.20   10.20
  -9  -2   2   25.30    6.50
   0  -3  -2 2203.58  103.99
   0  -3   2 2405.16  103.79
   0  -3  -2 2294.07  103.99
   0  -3   2 2133.49  103.59
  -1  -3  -2 1098.69   51.39
  -1  -3  -2 1115.29   51.19
   1   3  -2 1071.49   50.79
   1   3   2 1074.39   49.99
   1   3   2 1075.79   49.99
  -1  -3   2 1068.29   49.99
   2   3  -2  319.07   16.30
  -2  -3  -2  314.87   16.20
  -2  -3  -2  340.07   16.40
  -2  -3   2  325.17   15.60
   2   3   2  295.47   15.70
  -2  -3   2  317.07   15.70
   2   3   2  308.97   15.60
  -3  -3  -2 2364.86  108.99
   3   3  -2 2291.37  108.89
  -3  -3  -2 2347.57  108.49
   3   3  -2 2372.56  109.09
   3   3   2 2317.27  103.89
   3  -3  -2 2131.89  102.79
   3  -3  -2 2092.19  102.99
   3   3   2 2321.97  104.09
  -3  -3   2 2253.37  103.69
  -3  -3   2 2281.37  103.59
   4   3  -2   65.29    6.40
   4   3  -2   64.59    8.40
   4   3  -2   62.49    6.80
   4  -3   2   53.89    4.20
  -4  -3  -2   56.19    4.50
   4   3   2   56.79    5.70
   4   3   2   53.59    8.70
  -4  -3   2   49.30    4.50
   4   3   2   59.79    6.60
   4  -3  -2   50.89    4.40
  -5   3   2  279.77   19.00
  -5   3   2  271.27   18.80
   5   3  -2  295.57   17.20
   5   3  -2  299.17   17.20
   5  -3   2  288.27   15.00
  -5  -3  -2  273.37   20.10
  -5   3   2  299.97   20.60
   5   3  -2  276.77   32.10
  -5  -3  -2  266.17   19.20
  -5   3   2  279.97   22.50
  -5  -3  -2  289.97   14.10
  -5  -3   2  304.97   20.30
  -5   3  -2  296.47   19.40
  -5  -3   2  309.07   14.60
   5   3   2  304.97   17.50
  -5   3  -2  319.37   23.60
   5   3   2  295.77   16.70
   5   3   2  243.78   21.20
  -5  -3   2  266.57   19.00
  -5   3  -2  279.47   19.20
  -5   3  -2  261.57   18.90
  -5   3  -2  261.67   21.50
   5  -3  -2  279.87   15.40
  -6   3   2  635.94   33.60
   6   3  -2  617.14   33.70
  -6  -3  -2  660.73   33.40
   6  -3   2  627.64   31.10
  -6   3   2  604.74   33.10
  -6   3   2  597.84   35.50
  -6   3   2  561.24   35.20
   6   3  -2  547.25   37.20
  -6   3   2  653.63   34.40
  -6  -3  -2  596.54   33.20
  -6  -3  -2  621.24   33.20
  -6   3   2  614.64   33.20
   6   3  -2  673.63   32.90
  -6  -3  -2  625.54   33.90
  -6  -3  -2  570.44   34.20
   6   3  -2  628.04   33.10
  -6   3  -2  643.64   34.40
  -6   3  -2  650.43   33.60
  -6   3  -2  621.14   33.60
  -6  -3   2  611.34   33.40
   6   3   2  598.34   33.30
  -6  -3   2  619.34   34.10
   6   3   2  596.54   33.30
  -6   3  -2  586.94   33.10
   6  -3  -2  631.74   34.50
  -6   3  -2  575.94   34.60
  -6  -3   2  666.63   33.80
   6  -3  -2  644.04   31.80
   6   3   2  633.84   32.80
   7   3  -2   72.79   11.90
  -7   3   2   90.39   12.60
  -7   3   2   65.99   22.20
  -7  -3  -2   80.99   11.20
  -7   3   2   75.39   11.40
  -7   3   2   87.29   11.20
   7  -3   2   71.19   12.30
  -7   3   2   81.79   11.10
   7  -3   2   72.89   17.40
   7   3  -2   75.69   14.30
   7   3  -2   63.59   12.40
  -7  -3  -2   61.09   11.30
  -7  -3  -2   79.99   12.90
  -7  -3  -2   85.19   16.90
  -7  -3  -2   61.59    8.80
  -7  -3   2   73.59   11.20
  -7   3  -2   64.79   10.60
  -7  -3   2   93.89   12.40
   7  -3  -2   80.79   12.60
  -7   3  -2   63.99   12.10
   7   3   2   82.59   15.20
  -7   3  -2   72.39   14.50
  -7   3  -2   73.49   11.10
   7   3   2   80.99   12.10
  -7  -3   2   56.79   13.80
   8   3  -2   32.00   12.00
  -8   3   2   42.70   11.20
  -8  -3  -2   22.80    7.20
  -8   3   2   35.50   10.90
  -8   3   2   10.50    7.00
  -8   3   2   71.19   24.60
  -8  -3  -2   17.30    5.30
   8   3  -2   24.30    7.10
  -8   3   2   27.20    6.60
   8   3   2    1.70   12.80
  -8   3  -2   60.69   17.20
   8   3   2   23.10    7.30
  -8  -3   2   30.90    7.60
  -8  -3   2   43.20   11.00
   8   3   2   24.40    7.00
  -8   3  -2   37.10    7.40
  -8   3  -2   40.50    9.50
  -8   3  -2   31.10    6.80
  -8  -3   2   23.30    6.00
   9  -3   2  135.99   20.20
  -9  -3  -2   80.09   14.20
  -9   3   2   76.69   10.50
  -9   3   2  110.09   12.00
  -9  -3  -2   97.49   11.60
   9   3  -2  107.79   11.90
  -9   3  -2   81.99   16.60
  -9   3  -2   94.29   10.70
  -9  -3   2   99.49   12.10
  -9   3  -2   98.19   10.90
  -9   3  -2  114.89   10.80
  -9  -3   2  102.49   12.40
   9   3   2   96.59   11.70
   0  -4  -2  449.26   19.80
   0  -4   2  397.66   19.40
   0  -4   2  380.16   19.20
   0  -4  -2  404.06   19.70
  -1  -4  -2 1215.58   56.89
  -1  -4  -2 1150.18   56.99
   1   4  -2 1282.47   56.09
   1   4   2 1163.08   57.19
   1   4   2 1270.77   57.29
  -1  -4   2 1257.57   57.29
   2   4  -2  760.32   37.90
  -2  -4  -2  853.41   38.30
  -2  -4  -2  780.62   38.00
   2   4   2  848.62   39.60
  -2  -4   2  801.12   39.70
  -2  -4   2  851.21   39.60
   3   4  -2   78.69    6.00
   3   4  -2   70.19    6.70
  -3  -4   2   72.29    6.90
   3   4   2   80.29    6.70
   3  -4  -2   67.09    4.30
   3  -4  -2   75.89    5.50
  -3  -4   2   75.29    5.80
  -3  -4   2   90.49    6.30
   3   4   2   80.89    6.20
  -4  -4  -2   29.00    3.70
   4   4  -2   36.50    7.40
   4  -4   2   30.00    6.50
   4   4  -2   35.00    5.70
   4   4  -2   28.40    8.50
   4   4   2   23.80    6.20
   4   4   2   33.70    7.90
   4  -4  -2   32.20    3.60
  -4  -4   2   27.90    3.90
   4   4   2   19.90    5.70
  -5   4   2   33.40    8.90
   5   4  -2   20.90   10.00
   5   4  -2   30.20    9.10
  -5   4   2   44.90   11.30
  -5  -4  -2   40.70   11.80
  -5  -4  -2   34.40    8.60
  -5   4   2   15.30    6.60
  -5   4   2    0.70   16.50
  -5  -4  -2   18.50    7.00
  -5   4   2   33.00    7.50
   5   4  -2   35.20   10.20
   5  -4   2   32.60    4.30
   5  -4  -2   31.30    5.10
   5   4   2   21.20    7.30
   5   4   2   33.20    8.90
  -5   4  -2   18.70    7.00
   5   4   2   27.20    8.60
  -5   4  -2   26.70    6.80
  -5  -4   2   23.40    6.00
  -5   4  -2   26.30    7.00
  -5  -4   2   23.60    4.10
   6   4  -2  356.26   21.20
  -6   4   2  292.27   25.00
   6  -4   2  378.76   19.60
  -6   4   2  385.66   23.20
  -6   4   2  348.97   28.20
  -6  -4  -2  376.96   22.10
  -6  -4  -2  358.86   23.80
  -6  -4  -2  351.26   22.00
  -6   4  -2  314.67   26.90
  -6   4  -2  330.77   23.60
   6   4   2  372.06   21.30
   6  -4  -2  364.26   19.90
   6   4   2  369.96   20.90
  -6   4  -2  370.26   26.00
  -6  -4   2  350.16   23.70
  -6  -4   2  341.47   22.70
  -7   4   2  453.65   27.40
   7  -4   2  455.45   26.30
  -7  -4  -2  483.85   26.70
  -7  -4  -2  469.15   27.80
  -7   4   2  476.45   26.60
  -7   4   2  455.05   26.70
   7   4  -2  449.66   31.70
  -7   4   2  454.85   27.20
   7   4  -2  459.65   27.60
  -7  -4  -2  478.45   27.90
   7   4  -2  438.16   27.10
   7  -4   2  476.35   31.60
  -7   4  -2  471.55   27.60
   7   4   2  478.45   27.60
   7  -4  -2  451.75   26.70
   7   4   2  515.85   28.20
  -7  -4   2  441.46   26.80
   7   4   2  480.55   28.20
  -7  -4   2  463.75   28.30
  -7  -4   2  454.85   26.70
   7  -4  -2  488.75   31.00
  -7   4  -2  465.85   30.30
  -7   4  -2  474.75   26.80
  -7   4  -2  492.85   27.80
  -7   4  -2  456.95   27.10
  -8   4   2   53.29   10.60
  -8   4   2   60.69   10.60
  -8  -4  -2   54.59   10.20
  -8   4   2   58.49   13.00
  -8   4   2   62.19   12.40
   8   4  -2   47.50   12.80
  -8  -4   2   73.09   13.20
   8   4   2   49.50   12.40
  -8  -4   2   40.60   10.90
  -8   4  -2   58.89   15.20
   8   4   2   77.39   19.30
  -8   4  -2   50.39   10.00
  -8   4  -2   46.10   12.10
   8  -4  -2   52.29    9.50
   8   4   2   49.99   12.30
  -8   4  -2   63.69   11.30
  -9   4   2   67.39   11.00
  -9  -4  -2   83.29   10.40
   9   4  -2   55.49   11.10
  -9   4   2  100.19   12.10
  -9  -4  -2  118.29   20.00
   9  -4  -2  141.09   29.30
   9   4   2   76.49   11.70
  -9   4  -2   96.09   10.50
  -9  -4   2   97.19   11.60
  -9   4  -2   59.09   19.60
  -9  -4   2  108.39   13.50
  -9   4  -2   88.89   10.60
  -9   4  -2   78.29    9.90
   0  -5   2  250.27   12.70
   0  -5  -2  259.37   13.30
   0  -5   2  246.58   12.40
   0  -5  -2  263.87   12.90
  -1  -5  -2  489.95   23.60
  -1  -5  -2  472.75   24.00
  -1  -5   2  455.45   23.90
  -1  -5   2  478.15   22.70
   1  -5  -2  472.35   22.10
  -2  -5  -2  379.16   19.20
  -2  -5  -2  366.16   19.50
   2   5   2  366.76   18.60
  -2  -5   2  362.06   18.00
  -2  -5   2  334.87   18.30
  -3  -5  -2  106.69    8.40
  -3  -5  -2  110.69    9.00
   3   5  -2  118.39    7.60
   3   5   2  110.39    9.50
   3   5   2  115.99    7.70
  -3  -5   2  117.89    7.90
  -3  -5   2  108.09    8.30
  -3  -5   2  119.69    8.10
  -4  -5  -2  173.28   11.70
  -4  -5  -2  195.58   10.90
   4   5  -2  166.98   14.60
  -4   5   2  222.88   22.20
   4   5  -2  194.38   11.40
  -4  -5  -2  216.38   15.90
   4   5   2  186.38   11.10
   4  -5  -2  174.58    9.80
  -4  -5   2  190.58   11.20
  -4  -5   2  160.08   17.70
   4   5   2  166.88   16.40
  -4  -5   2  184.78   12.60
  -4  -5   2  180.58   11.70
  -4  -5   2  187.18   10.70
   4   5   2  169.38   14.20
  -5  -5  -2   46.40    5.20
   5   5  -2   47.10   16.50
   5   5  -2   46.80    7.00
   5  -5   2   46.60    5.30
  -5  -5  -2   41.70   11.50
   5   5  -2   49.10    9.10
  -5   5   2   51.09   14.60
  -5   5   2   57.09   13.20
  -5   5   2   46.80   12.20
  -5   5   2   36.30    9.30
  -5  -5  -2   46.60   10.90
  -5  -5   2   47.90   10.20
  -5  -5   2   49.80    8.30
  -5   5  -2   28.00    7.20
  -5  -5   2   75.69   21.10
   5   5   2   51.89   10.50
   5   5   2   45.90    7.10
  -5   5  -2   36.50   11.90
   5  -5  -2   37.20    6.10
  -5   5  -2   36.00   12.60
  -5   5  -2   44.50   13.40
  -5   5  -2   41.30   10.40
   5   5   2   31.60    6.50
  -6   5   2   70.99   13.00
  -6   5   2   51.09   11.20
   6   5  -2   42.20   15.70
  -6   5   2   61.09   13.00
  -6  -5  -2   47.90   11.00
   6   5  -2   55.59   19.40
  -6  -5  -2   62.79   10.30
  -6   5   2   50.39   10.90
   6  -5   2   68.89    9.20
   6   5  -2   36.60    8.90
   6   5   2   46.90   11.80
  -6   5  -2   39.50   12.90
   6   5   2   38.60    6.90
  -6   5  -2   61.29   11.70
  -6  -5   2   53.39    6.00
  -6  -5   2   56.29   16.20
  -6   5  -2   52.09   12.10
  -6  -5   2   55.49    9.90
   6   5   2   36.90    9.30
   6  -5  -2   43.60    9.10
  -6   5  -2   82.89   15.90
  -6   5  -2   47.10   15.90
  -7   5   2   80.39   13.50
   7   5  -2   77.29   12.30
   7  -5   2   67.19   13.90
  -7   5   2   75.19   13.50
   7   5  -2   91.59   18.70
  -7   5   2   73.19   11.50
  -7  -5  -2   98.49   13.80
  -7   5   2   93.19   12.10
  -7  -5  -2  144.79   30.40
   7   5  -2   99.49   14.60
  -7  -5  -2   85.49   11.30
  -7   5  -2   88.69   12.90
  -7  -5   2   84.59   11.00
  -7   5  -2   88.69   11.90
  -7   5  -2   87.59   12.30
  -7  -5   2   83.09   13.60
   7  -5  -2   95.19   15.90
   7   5   2   69.69   14.10
  -7   5  -2   75.59   19.30
   7   5   2  105.39   12.80
  -7   5  -2  102.59   15.30
   8   5  -2   28.20    9.40
  -8   5   2   44.50   12.20
  -8  -5  -2   50.09   15.20
  -8   5   2   31.10    8.80
  -8   5  -2   34.30   10.70
  -8  -5   2   46.80   14.30
   8   5   2   23.20   12.40
  -8   5  -2   50.29   15.60
  -8  -5   2   21.00    9.00
  -9   5   2   -0.90    6.30
  -9  -5  -2   -4.40    4.30
   9   5  -2   -0.80    5.70
  -9   5   2   10.30    5.80
  -9   5   2    0.80    5.00
   9   5   2   32.10   13.20
  -9   5  -2   29.50    9.10
   0  -6   2 1114.59   55.29
   0  -6   2 1118.09   54.89
   0  -6  -2 1303.37   55.49
  -1  -6  -2 1159.88   56.19
  -1  -6  -2 1199.58   55.69
   1  -6  -2 1159.18   57.89
   1  -6  -2 1256.97   57.09
  -1  -6   2 1259.67   57.59
  -2  -6  -2  136.19    9.70
  -2  -6  -2  139.19    9.80
  -2  -6  -2  144.49    8.90
   2   6   2  146.99    8.30
  -3  -6  -2  104.09    9.30
  -3  -6  -2  103.89    8.20
   3   6  -2  114.29    7.00
   3   6   2  104.09    7.20
  -3  -6   2  104.79    8.20
  -3  -6   2  105.99    8.20
  -4   6   2   90.79   17.40
  -4  -6  -2   92.69    8.10
  -4  -6  -2  104.49    7.50
  -4   6   2   95.29   14.90
  -4  -6  -2  107.89    9.40
   4   6  -2   92.09   16.80
   4   6  -2   77.89   14.80
  -4   6   2  125.79   16.60
  -4   6  -2  104.79   17.70
  -4  -6   2  113.09    8.30
   4  -6  -2  106.69    7.00
  -4  -6   2   96.69   13.20
  -4  -6   2  104.69   12.30
  -4  -6   2  106.49    9.50
  -4   6  -2  105.59   16.30
   4   6   2  105.89   12.50
  -4  -6   2  101.39    7.90
  -4   6  -2   75.69   17.50
  -5  -6  -2  173.38   12.10
  -5   6   2  157.48   15.00
  -5  -6  -2  179.68   10.80
  -5   6   2  186.98   16.30
  -5   6   2  163.48   17.80
  -5   6   2  170.98   18.90
   5   6  -2  166.78   16.80
   5   6  -2  177.58   18.60
  -5  -6  -2  184.68   14.70
  -5   6   2  163.98   15.50
   5   6  -2  179.58   11.60
  -5  -6  -2  202.18   14.40
  -5   6  -2  203.28   17.20
  -5   6  -2  235.38   28.90
  -5  -6   2  187.68   12.10
   5   6   2  177.28   15.00
   5   6   2  184.18   12.50
   5   6   2  174.78   19.20
  -5  -6   2  187.78   14.30
  -5   6  -2  182.68   19.20
   5  -6  -2  179.88   11.50
  -5   6  -2  189.18   16.20
  -5   6  -2  176.68   17.80
  -6   6   2  170.48   15.20
  -6  -6  -2  144.19   10.90
   6  -6   2  171.48   13.00
  -6  -6  -2  149.69   13.80
  -6  -6  -2  162.48   13.20
  -6   6   2  155.88   14.20
  -6   6   2  177.68   18.50
  -6   6   2  148.19   14.10
   6   6  -2  163.58   12.10
   6   6  -2  154.38   18.00
   6   6  -2  160.08   15.60
  -6   6   2  152.08   17.00
  -6   6  -2  145.39   18.10
  -6   6  -2  155.58   15.10
   6   6   2  161.08   13.10
  -6   6  -2  153.48   14.40
   6   6   2  159.68   14.70
   6  -6  -2  147.59   12.70
  -6  -6   2  174.48   18.60
  -6  -6   2  155.18   13.10
  -6   6  -2  143.19   15.70
  -6  -6   2  168.88   10.30
  -6   6  -2  155.08   26.40
  -6  -6   2  175.08   16.90
   7   6  -2   49.70   17.00
   7   6  -2   36.50    8.20
  -7   6   2   52.29   10.90
  -7   6   2   62.29   11.30
  -7  -6  -2   35.80   10.00
  -7   6   2   34.10    7.70
  -7  -6  -2   52.49   11.30
  -7   6   2   46.20   13.40
  -7   6  -2   68.09   11.30
  -7  -6   2   44.60    9.70
  -7   6  -2   67.79   22.60
  -7   6  -2   63.29   15.30
   7   6   2   45.30    8.80
  -7   6  -2   33.20   11.50
   7   6   2   51.89   12.20
  -8   6   2   44.80   10.80
  -8   6   2   44.20   14.20
  -8   6  -2   11.90    5.60
  -8   6  -2   17.20    6.30
  -8   6  -2   12.40   13.50
   8   6   2    3.70    6.20
  -8   6  -2   31.50   10.90
  -8  -6   2   11.20    5.00
   8   6   2   -3.70   13.50
  -9   6   2   37.00    7.60
  -9   6   2   42.70   14.30
   9   6  -2   41.60   11.90
  -9  -6  -2   27.10    6.90
  -9  -6   2   37.00   10.90
  -9   6  -2   40.20    9.60
  -9   6  -2   22.70    7.20
  -9   6  -2   28.20    6.70
   9   6   2   28.10    8.10
   0  -7  -2 1077.69   49.40
   0  -7   2 1003.00   49.00
  -1  -7  -2  231.68   21.30
  -1  -7  -2  316.97   15.60
  -1  -7   2  327.67   17.00
   1  -7  -2  323.87   16.60
  -2  -7  -2  326.57   18.00
  -2  -7  -2  337.37   17.90
  -2  -7  -2  315.57   18.30
  -2  -7   2  311.97   18.30
  -2  -7   2  319.97   17.10
   3   7  -2  272.27   24.20
  -3  -7  -2  266.07   14.80
  -3   7   2  219.98   21.00
   3   7  -2  275.97   21.70
  -3   7   2  305.97   26.80
  -3  -7  -2  276.47   16.10
  -3   7   2  275.27   21.10
   3   7  -2  231.88   19.70
  -3  -7  -2  241.88   16.50
  -3  -7   2  278.57   15.90
   3   7   2  224.48   20.70
  -3  -7   2  277.37   15.40
  -3  -7   2  261.47   20.30
  -3  -7   2  264.97   15.20
   3   7   2  266.57   14.00
  -4   7   2    4.60    8.90
   4   7  -2   18.10    3.60
  -4  -7  -2   11.70    5.80
  -4  -7  -2   11.70    3.80
  -4   7   2   10.70    7.70
  -4  -7  -2   15.00    3.90
   4   7  -2   19.80    7.90
  -4   7   2   15.40    8.20
  -4  -7  -2   20.10    5.70
   4   7  -2   11.40    6.50
  -4   7   2   15.10    9.00
  -4  -7   2   16.00    6.10
   4   7   2   19.40    5.60
   4   7   2   27.40    7.00
  -4   7  -2    5.50    9.10
  -4  -7   2   21.20    7.30
  -4  -7   2   19.30    5.90
  -4   7  -2   21.30   10.60
  -4   7  -2   11.70   11.50
   4   7   2   -0.20   16.80
   4   7   2   17.10    5.90
  -4  -7   2   28.90    9.40
   4  -7  -2   23.40    5.40
  -4  -7   2   25.50    6.20
  -4   7  -2   16.90    9.40
  -5  -7  -2  855.91   44.20
  -5   7   2  702.73   41.60
  -5  -7  -2  677.63   36.60
   5   7  -2  740.33   46.20
  -5  -7  -2  759.62   36.20
  -5   7   2  653.43   42.90
   5   7  -2  800.32   36.50
  -5   7   2  661.63   39.40
  -5   7  -2  793.22   41.50
  -5   7  -2  757.62   41.50
  -5  -7   2  875.51   46.00
  -5   7  -2  750.52   41.10
   5   7   2  739.93   41.70
   5   7   2  786.62   38.60
   5  -7  -2  790.52   38.00
   5   7   2  753.82   41.10
  -5   7  -2  747.93   41.70
   6  -7   2  258.77   17.70
  -6  -7  -2  265.97   17.40
  -6  -7  -2  274.37   17.40
  -6   7   2  276.77   19.10
   6   7  -2  264.57   19.60
  -6   7   2  268.87   19.00
   6   7  -2  283.07   20.00
  -6   7   2  281.67   18.10
  -6   7   2  219.78   21.00
  -6  -7  -2  245.98   14.80
   6   7  -2  262.37   16.70
  -6   7   2  246.68   22.10
  -6   7  -2  257.67   18.50
   6  -7  -2  246.68   18.20
  -6  -7   2  249.08   18.80
  -6   7  -2  207.68   29.30
  -6   7  -2  267.87   21.80
  -6   7  -2  274.77   19.30
   6   7   2  265.27   17.20
  -6   7  -2  293.17   18.80
  -6  -7   2  259.67   15.10
   6   7   2  280.57   19.10
  -6  -7   2  260.67   17.40
  -7   7   2   49.80   12.80
   7   7  -2   43.50   13.50
  -7   7   2   47.20   11.00
  -7   7   2   38.20   10.90
  -7  -7  -2   43.60   10.10
   7   7  -2   31.40    7.40
   7   7  -2   56.19   18.20
  -7   7   2   50.89    9.40
  -7  -7  -2   58.99   10.40
   7   7   2   58.29   12.00
  -7  -7   2   46.60    9.20
   7   7   2   43.00   12.70
  -7   7  -2   45.30   12.60
   7   7   2   49.50   13.90
  -7   7  -2   42.30   12.70
  -7  -7   2   42.00    9.40
  -7   7  -2   64.89   16.80
  -7   7  -2   52.59   11.50
  -8  -7  -2   14.20    8.10
   8   7  -2    8.30    6.20
  -8   7   2   30.10    9.20
  -8   7   2    1.90    6.60
  -8   7   2   12.30    8.10
  -8  -7  -2    8.40    4.90
  -8  -7   2   33.20    8.50
  -8   7  -2   16.50    6.10
  -8   7  -2   15.40    5.80
   8   7   2   12.20    4.80
  -8   7  -2   21.20    6.60
   0  -8  -2  376.06   19.40
   0  -8   2  370.86   18.90
  -1  -8  -2   65.39   10.20
  -1  -8  -2   81.59    7.00
   1  -8   2   82.99    5.70
  -1  -8   2  101.49    7.20
  -1  -8   2   83.49   12.20
   1  -8  -2  106.59    7.10
  -2  -8  -2  310.07   16.30
  -2   8   2  282.07   20.80
  -2  -8  -2  269.67   17.40
  -2   8   2  227.18   22.20
   2  -8  -2  283.37   15.30
  -2  -8   2  274.37   18.40
  -2  -8   2  299.37   16.30
   2   8   2  288.27   19.80
  -2  -8   2  286.67   16.80
  -3  -8  -2   76.09   20.50
  -3  -8  -2  106.99   11.10
  -3  -8  -2  102.39    8.50
  -3  -8  -2   98.49   11.20
  -3   8   2  109.09   16.60
  -3   8   2  108.39   16.00
   3   8  -2   81.59   13.90
   3   8  -2   92.69   13.90
  -3   8   2  128.99   16.60
   3   8  -2  117.79   15.00
  -3  -8   2  117.49   10.90
  -3  -8   2  115.69    9.70
   3   8   2   84.49   13.60
  -3   8  -2  149.59   28.90
  -3  -8   2  112.19    9.40
  -3   8  -2  159.48   23.70
  -3  -8   2  111.69   11.40
   3   8   2  122.49   13.00
  -4  -8  -2  360.56   23.20
  -4   8   2  369.46   25.20
   4   8  -2  372.06   24.00
  -4  -8  -2  382.56   20.30
   4   8  -2  377.16   24.80
  -4   8   2  380.86   25.50
  -4   8   2  373.06   24.50
  -4   8   2  410.96   25.10
  -4  -8  -2  410.46   21.40
  -4  -8  -2  396.56   20.90
   4  -8  -2  347.37   19.30
  -4  -8   2  393.56   20.30
  -4  -8   2  408.76   20.70
  -4   8  -2  379.36   26.60
  -4   8  -2  320.37   26.70
  -4  -8   2  405.06   21.00
   4   8   2  356.96   23.20
  -4   8  -2  369.46   26.20
  -4   8  -2  346.07   26.10
  -4  -8   2  380.46   22.70
   4   8   2  375.56   22.50
  -5   8   2  632.24   35.60
  -5  -8  -2  669.53   35.30
   5   8  -2  696.63   36.70
  -5  -8  -2  689.73   32.50
  -5  -8  -2  663.13   33.30
  -5   8   2  613.44   35.90
   5   8  -2  645.94   36.20
  -5   8   2  672.33   36.20
  -5   8   2  650.63   36.00
   5   8   2  648.44   35.60
  -5  -8   2  657.63   34.90
  -5  -8   2  687.93   32.50
  -5   8  -2  601.44   35.20
  -5  -8   2  654.93   33.00
  -5   8  -2  594.24   36.30
  -5   8  -2  700.23   36.50
   5  -8  -2  587.94   32.70
  -5   8  -2  641.24   35.40
   5   8   2  695.53   35.70
   5   8   2  684.63   32.50
  -6   8   2  366.16   23.60
  -6  -8  -2  330.27   22.90
  -6  -8  -2  380.86   21.50
   6   8  -2  370.76   24.20
  -6   8   2  380.26   23.20
  -6  -8  -2  380.96   22.10
   6   8  -2  407.06   24.00
  -6   8   2  314.97   24.90
  -6   8   2  370.06   22.90
  -6   8   2  327.07   27.70
  -6  -8   2  379.56   22.30
   6   8   2  370.86   23.70
   6   8   2  364.06   24.60
  -6   8  -2  357.26   23.20
  -6  -8   2  389.56   22.60
  -6   8  -2  361.56   23.70
  -6   8  -2  356.76   26.60
  -6  -8   2  377.06   21.90
  -6   8  -2  400.06   23.50
  -7   8   2   11.30    9.10
  -7   8   2   16.20    8.30
   7   8  -2   13.90    7.30
   7   8  -2   21.10    7.70
  -7  -8  -2    9.70    7.10
  -7  -8   2   11.30    5.50
  -7   8  -2   33.90   14.40
  -7   8  -2   11.90    7.30
  -7   8  -2   14.40   10.90
   7   8   2   11.70    5.70
  -7  -8   2   22.40    7.40
   8   8  -2   16.80    5.70
  -8   8   2   17.00   10.50
  -8  -8  -2   29.80   10.00
  -8  -8  -2   10.80    7.50
  -8   8   2   14.80    6.10
  -8  -8   2   32.30    8.60
  -8   8  -2    4.20    6.80
  -8   8  -2    3.70    8.10
   8   8   2   13.20    5.00
   0  -9   2  122.49    8.50
   0   9  -2  132.89   15.90
   0   9   2  128.19   15.00
   0   9   2  122.19   18.20
   0   9   2  135.19   15.00
   0   9  -2  166.98   17.90
   0  -9  -2  119.79    9.10
   1   9  -2  627.44   41.80
  -1  -9  -2  692.43   34.30
   1   9  -2  648.14   38.10
   1   9  -2  645.64   35.80
   1  -9   2  676.43   32.40
  -1  -9  -2  673.23   33.70
  -1   9   2  633.34   35.10
  -1   9   2  692.43   36.10
   1   9  -2  714.23   36.60
  -1  -9   2  593.84   33.70
  -1   9  -2  612.24   36.50
   1   9   2  639.64   35.40
   1  -9  -2  687.93   32.60
   1   9   2  642.34   35.20
  -1  -9   2  684.13   32.90
   1   9   2  693.73   36.10
  -1   9  -2  729.23   38.30
  -2  -9  -2   56.99   14.00
  -2  -9  -2   50.99   12.20
   2   9  -2   60.39   11.00
  -2   9   2   62.39   13.50
   2   9  -2   71.99   12.30
  -2   9   2   65.79   20.10
   2   9  -2   75.59   10.30
  -2   9   2   50.89   12.60
  -2  -9  -2   73.19    8.60
  -2  -9  -2   65.29    8.40
  -2  -9   2   53.79    8.50
  -2   9  -2   72.59   15.80
   2   9   2   71.09   12.30
  -2   9  -2   75.49   15.00
   2  -9  -2   54.59    7.10
   2   9   2   49.50   12.30
  -2  -9   2   50.89    7.30
   2   9   2   68.99   13.30
   3   9  -2   95.39   16.00
  -3   9   2  123.59   17.40
  -3  -9  -2   87.99   13.10
   3   9  -2  106.59   13.10
  -3   9   2  133.89   16.40
  -3   9   2  103.89   15.50
  -3  -9  -2   92.69    8.80
   3   9  -2  107.59   13.20
  -3  -9  -2   67.89   16.80
  -3  -9  -2   94.99   11.00
   3   9   2   80.59   12.50
   3  -9  -2  102.69    9.70
  -3   9  -2  133.29   17.40
  -3  -9   2   92.69   14.00
   3   9   2  117.69   13.20
  -3  -9   2   98.79    9.80
  -3  -9   2  107.69   11.20
  -3  -9   2   99.99   10.90
  -3   9  -2  112.89   26.70
  -4  -9  -2  223.58   14.40
  -4   9   2  238.78   19.30
   4   9  -2  226.18   18.30
  -4   9   2  236.18   18.20
  -4   9   2  246.88   19.20
  -4  -9  -2  207.38   13.70
   4   9  -2  221.08   17.30
  -4  -9   2  227.28   14.10
  -4   9  -2  194.98   29.50
  -4  -9   2  261.07   16.50
  -4  -9   2  240.28   14.60
   4   9   2  224.18   16.70
  -4   9  -2  236.08   28.40
  -4   9  -2  253.27   28.20
  -4  -9   2  208.38   16.80
   4  -9  -2  180.38   16.20
   4   9   2  228.58   17.20
   5   9  -2   98.19   13.30
  -5   9   2  135.09   15.30
  -5   9   2  112.89   14.40
   5   9  -2  108.29   14.00
  -5  -9  -2  112.29    9.10
  -5  -9  -2  120.19   11.20
  -5   9   2   97.59   16.50
  -5  -9  -2  100.89   13.00
  -5  -9  -2  115.59   11.70
  -5   9   2   94.29   16.40
  -5  -9   2   93.89   11.80
   5   9   2  106.59   13.00
  -5   9  -2  112.99   18.80
   5   9   2  102.99   13.70
  -5  -9   2  113.09    9.30
  -5  -9   2  116.99   11.10
  -5   9  -2   95.39   19.60
   5  -9  -2   99.89   13.50
  -5   9  -2  121.29   17.30
  -5   9  -2  132.09   21.60
  -5  -9   2   96.89   12.10
   6   9  -2   33.10   11.20
  -6  -9  -2   18.70    5.30
   6   9  -2   39.70   12.20
  -6   9   2   38.90   12.50
  -6   9   2   10.30    9.00
  -6  -9  -2   39.80   10.60
  -6   9   2   37.60   12.20
  -6   9   2   24.70    8.20
  -6  -9  -2   20.90    5.80
  -6  -9   2   45.50   10.20
  -6  -9   2   44.50   10.50
  -6   9  -2    9.70   12.10
  -6   9  -2   18.00    9.00
  -6   9  -2   25.70   10.80
   6   9   2   29.60    7.50
   6   9   2   32.60   10.80
  -6  -9   2   31.30    9.10
  -6   9  -2   31.70    8.40
  -7  -9  -2    8.50    5.40
  -7  -9  -2    5.00    5.10
   7   9  -2    2.80    6.00
  -7   9   2   13.60    6.60
   7   9  -2    8.00    7.20
  -7  -9   2   19.20    6.50
  -7  -9   2    1.60    4.70
  -7   9  -2   11.40   10.40
   7   9   2   -0.50    5.10
  -7   9  -2   19.70    7.80
  -7   9  -2   18.70    8.20
  -8   9   2   -2.80    9.20
  -8  -9  -2   11.30    7.50
  -8  -9  -2    9.00    7.00
  -8   9   2   17.40    7.40
   8   9  -2    2.50    6.90
  -8   9  -2    7.00    7.60
   8   9   2    2.70    7.40
  -8   9  -2   30.30   14.40
  -8   9  -2   -0.70    9.70
  -8  -9   2   14.00    9.10
   0  10  -2   44.60   14.20
   0  10   2   22.60    7.20
   0  10   2   16.30   10.90
   0  10   2   32.90   11.10
   0  10  -2   27.50   10.90
   0 -10  -2   31.30    7.50
   1  10  -2  510.25   30.30
  -1  10   2  464.95   27.10
  -1 -10  -2  499.95   26.70
  -1  10   2  449.36   32.10
  -1 -10  -2  510.15   26.60
   1  10  -2  530.35   29.00
   1  10  -2  493.75   28.40
  -1  10   2  497.55   28.40
   1 -10   2  478.15   25.00
   1  10   2  488.75   28.90
  -1 -10   2  534.85   26.30
  -1  10  -2  477.85   28.70
  -1  10  -2  496.65   30.40
   1 -10  -2  496.05   25.80
   1  10   2  483.55   28.70
  -1  10  -2  472.65   30.90
   1  10   2  531.45   28.80
  -2  10   2   23.80    7.50
   2  10  -2   22.80    9.20
  -2 -10  -2   23.20    7.50
  -2  10   2   34.40   10.80
   2  10  -2   31.00    8.80
   2  10  -2   20.50    5.60
  -2  10   2   22.70   12.80
  -2 -10  -2   18.80    6.00
  -2 -10  -2   23.80    8.20
   2 -10   2   19.10    4.50
  -2  10  -2   15.50    6.90
   2  10   2   13.50    6.30
  -2  10  -2   63.39   20.40
  -2  10  -2   44.50   14.00
   2  10   2   38.60   11.50
   2 -10  -2   20.80    5.20
  -2 -10   2   20.00    7.40
  -2 -10   2   18.60    5.10
  -2 -10   2   14.60    4.10
  -3 -10  -2   33.40    7.50
  -3 -10  -2   29.60    9.80
  -3  10   2   26.50    8.10
  -3 -10  -2   45.90   14.50
  -3 -10  -2   31.10    5.60
   3  10  -2   34.80    8.90
   3  10  -2   36.80    8.40
  -3  10   2   22.80    6.40
   3  10  -2   36.10   11.00
  -3  10  -2   45.30   18.90
  -3  10  -2   57.49   13.30
   3  10   2   34.60   11.10
   3 -10  -2   26.80    7.80
  -3 -10   2   32.20    9.40
   3  10   2   35.50    7.50
  -3 -10   2   62.99   19.90
  -3 -10   2   26.80    7.70
  -4 -10  -2   10.30    4.00
  -4 -10  -2    8.80    3.50
  -4 -10  -2   17.10    7.50
  -4 -10  -2    8.40    7.90
  -4  10   2    1.40    9.40
  -4  10   2    6.40    8.40
   4  10  -2   12.60    5.00
   4  10  -2   15.00    7.60
  -4  10   2   15.70    6.90
  -4 -10   2   12.40    5.90
   4  10   2   13.00    5.60
  -4  10  -2    3.70   10.20
   4  10   2   15.20    6.30
  -4  10  -2   17.60   11.70
  -4 -10   2   10.40    4.30
  -4 -10   2    9.60    3.40
  -5  10   2  152.08   18.90
  -5  10   2  190.28   17.70
   5  10  -2  186.18   15.10
   5  10  -2  181.28   16.70
  -5 -10  -2  217.08   16.20
  -5  10   2  193.48   17.40
  -5  10   2  206.38   23.20
  -5 -10  -2  198.78   12.00
  -5 -10  -2  182.98   13.80
  -5 -10  -2  169.78   15.70
  -5 -10   2  199.28   17.80
   5  10   2  169.88   15.60
   5  10   2  203.08   15.90
  -5 -10   2  190.58   12.40
  -5 -10   2  184.08   15.00
  -5  10  -2  194.28   27.20
  -5  10  -2  199.38   21.30
  -5 -10   2  201.48   16.40
  -6  10   2   18.50    9.70
  -6 -10  -2   20.60    7.10
  -6 -10  -2   25.60    8.70
  -6 -10  -2   16.80    6.90
  -6  10  -2   89.09   19.10
  -6  10  -2   60.89   16.30
  -6 -10   2   60.29   11.90
  -7  10   2   83.89   12.60
  -7  10   2  102.79   17.50
  -7  10   2   90.09   12.20
  -7 -10  -2   80.49   12.00
   7  10  -2   67.79   15.20
   7  10  -2   48.80   10.60
  -7 -10  -2   64.99    8.20
   7  10   2   74.89    9.90
  -7  10  -2   48.20   10.20
  -7 -10   2   69.19    9.60
  -7  10  -2   44.10   10.00
   0 -11  -2    8.90    6.50
   0  11   2    8.60    5.00
   0 -11   2    8.40    5.10
   0  11  -2    6.10    9.20
   0  11  -2    1.90    5.90
   0 -11  -2    3.50    5.80
   0  11  -2    1.70    9.40
   0  11   2    3.50    7.20
  -1 -11  -2  368.96   21.00
  -1  11   2  311.87   25.90
   1  11  -2  371.16   22.90
  -1  11   2  321.77   20.80
   1 -11   2  339.17   19.10
  -1  11   2  316.67   21.90
   1  11  -2  365.36   21.90
  -1 -11  -2  342.97   21.10
   1 -11  -2  311.57   20.10
  -1 -11   2  343.47   19.90
  -1 -11   2  341.97   21.20
   1  11   2  352.26   22.70
  -1  11  -2  364.46   22.00
  -1  11  -2  311.77   24.60
  -1  11  -2  352.26   23.80
   1  11   2  333.67   21.30
   1  11   2  363.46   22.00
   2 -11   2  288.97   18.40
   2  11  -2  298.37   21.00
  -2  11   2  390.46   38.40
  -2 -11  -2  336.07   19.00
  -2  11   2  319.17   20.30
  -2  11   2  340.17   21.80
  -2 -11  -2  332.17   21.90
   2  11  -2  332.97   21.30
  -2 -11  -2  320.77   21.00
   2  11  -2  325.97   23.60
   2 -11  -2  323.47   19.30
  -2  11  -2  309.77   21.90
  -2 -11   2  300.57   21.30
  -2  11  -2  317.37   24.90
  -2 -11   2  328.57   19.60
  -2 -11   2  319.37   20.10
   2  11   2  317.17   20.90
  -2  11  -2  358.56   26.00
   2  11   2  327.47   21.60
  -3 -11  -2  284.57   29.10
  -3  11   2  196.98   18.10
   3  11  -2  224.18   16.80
  -3  11   2  205.28   18.90
  -3  11   2  229.88   21.80
  -3 -11  -2  227.78   14.20
  -3 -11  -2  226.68   14.90
   3  11  -2  229.18   17.10
  -3 -11  -2  188.88   20.90
   3  11  -2  211.98   20.10
  -3 -11   2  199.78   14.10
   3  11   2  233.78   17.10
   3  11   2  231.38   16.30
  -3 -11   2  201.08   14.80
   3 -11  -2  174.48   15.80
  -3  11  -2  219.08   21.40
  -3 -11   2  200.58   16.70
  -3 -11   2  194.98   19.40
  -3  11  -2  220.58   24.50
  -3  11  -2  210.58   25.50
  -4 -11  -2    7.70    4.00
  -4  11   2   -5.30   10.50
   4  11  -2   25.20    7.80
  -4  11   2   21.50    8.70
  -4  11   2   12.10    7.20
  -4 -11  -2   14.10    4.20
   4  11  -2   15.60    5.20
  -4 -11  -2   16.20    9.90
  -4  11  -2   61.39   21.70
   4  11   2   30.60   10.80
  -5 -11  -2   73.49    9.20
  -5  11   2   63.29   15.70
   5  11  -2   50.69   12.80
  -5 -11  -2   64.59    7.40
  -5  11   2   51.79   14.40
  -5 -11  -2   79.69   13.20
   5  11  -2   70.99   11.40
   5  11   2   73.39   11.60
   5  11   2   69.99   12.10
  -5 -11   2   64.59   11.20
  -5 -11   2   87.59   19.40
  -6  11   2   90.79   14.20
  -6 -11  -2   60.19    7.70
   6  11  -2   58.69   11.50
  -6  11   2   55.89   13.20
   6  11  -2   66.39   12.20
  -6 -11   2   76.09    9.80
   6  11   2   62.59    9.70
  -6 -11   2   57.69    8.50
   7  11  -2   35.90   13.40
  -7  11   2   22.50   10.30
   7  11  -2   59.99   10.50
  -7 -11  -2   42.60    7.30
  -7 -11  -2   33.90    8.40
  -7 -11   2   43.40    9.10
  -7 -11   2   37.40   12.50
   7  11   2   48.00   11.30
   0 -12   2   55.19   11.60
   0 -12  -2   58.39   13.20
   0  12   2   86.09   15.00
   0  12  -2   83.29   14.80
   0  12  -2   85.19   16.70
   0  12   2   88.39   12.70
   0 -12  -2  102.59   16.30
   0 -12   2   79.89   16.50
   0  12   2   74.79   11.00
   0  12  -2   82.49   12.50
   1  12  -2   36.70   12.30
   1  12  -2    6.40    9.40
  -1  12   2   17.60    7.20
  -1  12   2   11.60    5.30
  -1 -12  -2   19.50    8.20
  -1  12   2    8.30   12.40
  -1 -12  -2   12.50    4.90
   1 -12   2   16.00    6.40
   1  12  -2   11.70    8.30
  -1  12  -2   15.20   10.40
  -1  12  -2   15.80   10.10
   1  12   2    7.60    7.00
  -1 -12   2   12.30    6.70
   1  12   2   18.60    5.10
   1 -12  -2   10.90    7.30
  -1 -12   2    9.60    5.00
  -2 -12  -2  181.28   15.30
   2  12  -2  179.18   15.30
   2  12  -2  178.18   18.50
  -2  12   2  198.68   15.30
   2  12  -2  179.38   15.70
  -2  12   2  178.78   17.20
   2 -12   2  172.48   14.80
  -2 -12  -2  178.88   13.40
  -2 -12   2  149.29   18.00
  -2 -12   2  189.68   13.70
  -2  12  -2  174.28   24.50
  -2 -12   2  176.38   15.80
  -2 -12   2  167.08   17.40
   2  12   2  194.78   15.70
  -2  12  -2  193.18   19.60
   2  12   2  168.48   14.60
   2 -12  -2  151.68   17.00
  -2  12  -2  184.08   16.70
  -3  12   2  160.38   17.00
  -3 -12  -2  133.59   12.20
   3  12  -2  155.98   16.80
  -3 -12  -2  154.38   11.40
   3  12  -2  135.79   13.40
  -3 -12  -2  221.68   36.10
  -3  12   2  144.79   15.30
  -3  12  -2  115.29   20.70
   3  12   2  155.58   14.40
  -3 -12   2  142.79   16.70
  -3 -12   2  141.09   12.70
  -3 -12   2  157.28   11.40
   3  12   2  141.69   13.30
   3 -12  -2  154.68   19.40
   4  12  -2   14.50    7.70
  -4  12   2   16.00    7.30
  -4  12   2   14.00    8.40
   4  12  -2   31.10   10.00
  -4 -12  -2   28.50    6.90
  -4 -12   2   25.50    7.40
  -4 -12   2   24.50    8.70
  -4 -12   2   33.90    7.10
   4  12   2   29.60    6.50
  -5 -12  -2   37.10    7.00
  -5 -12  -2   24.70    4.00
  -5 -12  -2   23.90   13.50
   5  12  -2   16.30    5.10
  -5  12   2   15.90    8.20
   5  12  -2   22.30    7.40
  -5 -12   2   19.20    3.60
  -5 -12   2   11.50    6.30
   5  12   2   30.50    9.10
  -6  12   2   53.49   17.50
  -6 -12  -2   31.20    6.40
   6  12  -2   30.20    6.00
  -6  12   2   14.00    8.70
   6  12  -2   34.00   10.90
  -6 -12   2   32.40    7.10
   6  12   2   26.00    8.40
   0  13  -2   60.39   13.50
   0 -13   2  114.29   14.80
   0 -13   2  115.39   18.70
   0 -13  -2   70.19   15.10
   0  13   2   70.29   13.00
   0  13  -2   72.09   18.10
   0  13   2   86.39   11.30
   0 -13  -2   94.89   17.40
   0  13  -2  106.99   13.10
   1  13  -2   75.49   11.80
  -1 -13  -2   83.79   11.60
   1  13  -2   64.99   12.20
  -1 -13  -2   86.59   17.30
  -1  13   2   78.59   13.30
   1  13  -2   86.29   15.90
  -1  13   2   97.19   11.20
  -1  13  -2   99.49   13.50
   1 -13  -2  103.79   22.70
  -1 -13   2   99.59   13.50
   1  13   2   85.49   11.00
   1  13   2   77.69   12.40
  -1  13  -2   89.69   21.40
  -1  13  -2   61.29   15.80
  -2  13   2   95.59   14.60
  -2 -13  -2   88.99   10.10
   2  13  -2   73.99   15.90
  -2 -13  -2   79.59   12.00
  -2  13   2  106.79   12.80
   2  13  -2   89.99   12.90
   2  13  -2   81.99   11.50
  -2  13  -2  114.69   14.70
  -2  13  -2   79.89   19.00
  -2 -13   2   70.99   10.90
   2  13   2  103.79   12.80
  -2 -13   2   90.59   12.80
   2  13   2  104.09   11.00
  -3 -13  -2   63.59    9.80
  -3  13   2   94.89   13.60
   3  13  -2   80.99   10.90
  -3 -13  -2   56.59    8.70
  -3  13   2   68.59   14.80
   3  13   2   51.79   11.80
  -3 -13   2   62.29    9.10
  -3 -13   2   48.70    9.70
  -3 -13   2   88.59   19.60
   3  13   2   63.89   10.10
  -4 -13  -2   39.00    6.70
  -4  13   2   38.80    8.60
   4  13  -2   42.40    9.90
  -4  13   2   43.10   15.20
   4  13  -2   30.70    7.80
  -4 -13  -2   34.00    7.40
   4  13   2   43.00    9.90
  -4 -13   2   36.20    6.70
   4  13   2   41.90   10.10
  -4  13  -2   27.20   11.50
  -4 -13   2   38.80    8.20
  -5 -13  -2   18.40    6.30
   5  13  -2    9.10    7.00
  -5  13   2   17.60    8.70
  -5  13   2    7.80    8.20
   5  13  -2    9.70    4.80
   5  13   2   13.40    6.20
   5  13   2   16.60    5.70
  -5 -13   2   24.50    7.30
  -5 -13   2   17.10    4.00
  -5 -13   2   15.40    5.30
  -6 -13   2   96.09   15.70
   0  14  -2   95.79   12.50
   0  14  -2   52.69   18.30
   0 -14   2   91.69   19.30
   0  14   2   85.89   11.00
   0  14  -2   67.29   18.90
   0 -14  -2   94.99   16.70
  -1  14   2   33.30    9.90
  -1 -14  -2   63.39   13.70
   1  14  -2   50.09   10.80
   1  14  -2   38.90   10.20
   1  14  -2   36.40   14.40
  -1 -14  -2   31.20   11.60
  -1  14  -2   54.09   14.90
  -1 -14   2   32.10    8.80
  -1 -14   2   24.00    5.90
   1 -14  -2   35.00    9.30
   2  14  -2   32.10    9.10
  -2  14   2   26.50    8.10
  -2 -14  -2   31.20   10.00
  -2 -14  -2   33.80    9.50
   2  14   2   56.49   11.40
  -2  14  -2   53.09   14.90
  -2  14  -2   67.69   17.60
  -2 -14   2   33.10   11.10
  -3  14   2   19.40    6.50
   3  14  -2   42.40    9.30
   3  14  -2   54.39   13.80
  -3 -14  -2   28.50    6.80
  -3  14   2   41.20   13.60
  -3 -14   2   34.50    7.80
   3  14   2   28.90    9.10
  -3 -14   2   47.50   12.10
  -3  14  -2   66.99   18.00
  -4 -14  -2   52.79    6.80
  -4  14   2   27.80    9.10
   4  14  -2   60.39   10.00
  -4 -14  -2   36.00    6.70
   4  14  -2   75.59   13.70
  -4 -14   2   29.00    6.30
   4  14   2   30.40   10.20
   4  14   2   49.10    9.80
  -5  14   2   25.50   12.30
   5  14  -2   23.30    8.80
  -5 -14  -2   18.00    5.20
   5  14   2    2.30    6.30
  -5 -14   2    0.70    4.00
   0  15   2   36.20    9.10
   0 -15  -2   88.69   16.50
   0 -15   2   56.79    9.00
   0 -15  -2   61.09   18.40
  -1 -15  -2   70.89   11.80
  -1  15   2   63.69   12.90
   1 -15   2  114.59   29.00
  -1 -15  -2   79.19   15.00
   1  15  -2   77.39   11.20
  -1  15   2  100.59   11.10
   1  15   2   53.49   11.40
  -1 -15   2   76.19   14.90
  -1  15  -2   43.90   12.80
   1  15   2   68.29    9.60
  -2 -15  -2   12.00    4.50
  -2  15   2    6.60    6.00
   2  15  -2   10.90    5.10
  -2  15   2   -0.30    8.40
  -2  15  -2   13.80    7.70
   2  15   2   21.50    7.10
  -2 -15   2   15.90    5.40
   2  15   2   35.20    9.50
  -2 -15   2   16.10    5.70
   3  15  -2   37.80    9.60
  -3  15  -2   23.90   15.20
   3  15   2   38.90    9.20
   0 -16   2   38.10   10.50
   0 -16   2   65.29   16.50
   0  16   2   41.70   11.90
   0  16   2   23.90   11.90
  -1 -16  -2   14.70    6.90
  -1  16   2   19.30    6.80
   1 -16   2   35.10   14.00
   1  16  -2   19.40    6.20
  -1 -16   2   64.69   18.80
  -1  16  -2   73.19   13.50
   2  16  -2   42.80    9.10
  -2  16  -2   51.19   16.20
   0   0  -3   -6.40    0.90
   0   0  -3   -5.70    1.00
   0   0   3   -6.70    0.60
  -1   0  -3  497.25   24.00
   1   0  -3  524.95   24.40
   1   0   3  551.04   24.60
  -1   0   3  541.65   24.20
  -1   0   3  475.45   24.20
   1   0  -3  468.45   24.30
   1   0   3  540.95   24.20
  -2   0   3 1733.83   78.09
  -2   0   3 1590.14   77.49
   2   0  -3 1698.73   77.79
   2   0   3 1698.23   77.59
   3   0  -3   42.20    5.50
   3   0   3   46.00    3.30
  -3   0   3   42.00    2.90
  -3   0   3   38.80    5.20
   3   0  -3   45.60    3.50
   4   0   3    0.00    1.80
   4   0  -3    2.20    4.50
   5   0   3  214.38   15.40
  -5   0  -3  227.28   16.70
  -5   0   3  219.68   17.30
  -5   0  -3  193.68   16.80
  -5   0   3  245.68   16.60
   5   0   3  233.78   12.90
   5   0  -3  201.48   16.30
   5   0  -3  221.58   13.10
   5   0  -3  214.28   14.30
  -5   0  -3  227.58   16.70
  -6   0  -3    6.70    5.70
  -6   0  -3    4.90    5.40
  -6   0   3   -6.60    6.70
  -6   0  -3    9.80   13.20
   6   0   3    7.10    4.10
  -6   0   3   -0.70    6.20
  -6   0   3    1.50    5.30
   6   0  -3   -0.60    4.70
   6   0  -3   31.60   13.40
  -6   0  -3   -2.50    6.00
  -6   0  -3    1.20    5.80
   6   0  -3   -4.20    4.00
   6   0   3   -2.10    5.00
  -6   0   3   -4.00    7.70
  -6   0   3    3.50    6.50
  -7   0   3   39.00   12.60
   7   0   3   38.60   13.70
   7   0  -3   52.59   14.90
  -7   0  -3   42.90   11.20
  -7   0  -3   39.40   11.80
  -7   0  -3   43.80   10.10
   8   0  -3   23.70   19.20
  -8   0  -3   11.90    6.00
   8   0  -3   33.70   12.30
  -8   0   3   17.40    7.60
  -8   0  -3   29.00    9.50
  -8   0  -3   38.40   11.80
  -8   0   3   10.20    6.90
  -8   0   3    8.60    6.40
  -8   0   3   15.90    5.60
  -8   0  -3   18.80    5.60
  -9   0   3    6.10    4.90
  -9   0  -3    8.70    5.80
  -9   0   3   13.30    8.20
  -9   0   3    7.60    8.40
  -9   0  -3    4.60    5.60
  -9   0  -3    0.30    6.30
  -9   0   3    6.90    6.10
   9   0  -3   13.40    7.00
  -9   0  -3    5.10    4.90
   0   1   3 1767.72   78.69
   0  -1   3 1707.73   78.19
   0   1   3 1692.63   78.29
   0   1  -3 1599.44   78.09
   0  -1   3 1733.03   78.39
   1   1  -3 3005.80  139.09
   1  -1   3 2951.80  138.69
  -1  -1  -3 3187.38  139.09
   1   1  -3 3082.39  139.19
   1  -1   3 2980.40  138.79
  -1  -1  -3 3110.89  139.19
  -1   1   3 2878.01  138.79
   1  -1  -3 3052.39  138.19
   1   1   3 3161.68  138.29
  -1  -1   3 3068.99  138.19
  -1  -1   3 2889.91  138.39
   1   1   3 2877.61  138.49
   2  -1   3  738.63   33.90
  -2  -1  -3  730.73   33.80
  -2  -1  -3  727.63   34.10
   2  -1   3  750.42   33.60
   2   1  -3  653.23   34.20
   2   1  -3  739.73   34.30
   2  -1  -3  699.13   33.60
  -2  -1   3  683.03   33.70
  -2  -1   3  688.73   33.60
   2   1   3  798.72   33.90
   2   1   3  707.33   34.20
  -3  -1  -3 3449.25  157.28
   3   1  -3 3544.55  158.38
   3  -1   3 3406.26  158.18
   3   1  -3 3314.87  158.28
   3   1   3 3580.54  155.08
  -3  -1   3 3181.28  154.78
   3  -1  -3 3447.86  154.88
   3   1   3 3233.28  155.38
   4   1  -3  992.80   45.60
   4  -1   3  977.50   45.00
   4   1  -3  935.71   45.90
   4   1  -3  887.11   45.70
   4   1   3  986.60   46.10
   4   1   3  908.11   45.50
   4   1   3  872.01   45.50
   4  -1  -3  954.50   44.50
   5   1  -3  169.38   10.70
   5   1  -3  179.28   13.20
   5  -1   3  122.19   15.50
   5   1  -3  146.29   11.30
  -5  -1  -3  166.38   13.60
  -5   1   3  153.08   15.30
   5  -1   3  153.68    9.60
  -5   1   3  175.28   15.80
  -5  -1  -3  148.49   14.10
  -5   1   3  148.89   14.80
  -5  -1   3  153.28   14.80
   5   1   3  174.18   15.10
  -5   1  -3  168.58   14.20
  -5  -1   3  162.58   14.20
  -5   1  -3  149.59   14.50
   5  -1  -3  148.79   13.00
   5  -1  -3  154.58   10.00
   5   1   3  157.28   12.90
  -5   1  -3  137.39   14.50
   5   1   3  169.08   10.20
  -5   1  -3  144.29   14.40
  -6   1   3   16.70    6.60
  -6  -1  -3   23.60   11.50
  -6   1   3   13.10    5.80
   6   1  -3   12.30    5.40
  -6  -1  -3    9.30    5.60
  -6  -1  -3   15.10    6.40
   6  -1   3   26.60    6.90
  -6   1   3   12.90    6.00
  -6   1   3    9.40    8.80
  -6  -1  -3   17.30    6.50
   6   1  -3   12.00    4.00
  -6   1   3   13.70    6.90
  -6  -1  -3   15.20    5.40
   6  -1   3   29.70   12.00
   6   1   3   28.40    8.50
  -6   1  -3    9.20    5.70
  -6  -1   3   23.20    7.60
  -6   1  -3   13.10    6.00
  -6   1  -3   15.30    9.00
  -6   1  -3    8.00    5.80
  -6  -1   3   18.40    6.90
  -6  -1   3   22.80    7.40
  -6  -1   3   18.50    5.80
   6  -1  -3   11.20    4.70
  -6  -1   3   13.90    6.40
  -6   1  -3    9.60    5.70
   6   1   3    5.90    4.70
  -7  -1  -3  127.09   24.80
  -7   1   3   95.89   12.90
   7   1  -3   71.09   12.80
  -7   1   3   94.79   15.40
  -7  -1  -3  106.59   11.80
  -7   1   3  116.19   12.90
   7   1  -3  158.78   29.80
  -7  -1  -3   86.59   11.80
  -7   1   3  109.09   11.80
   7  -1   3   85.19   15.20
  -7  -1  -3  102.29   12.60
   7  -1   3  108.99   13.60
   7   1  -3  130.59   18.20
  -7   1   3   93.59   12.50
  -7  -1  -3   94.09   12.10
   7  -1  -3   84.19   13.30
  -7  -1   3   92.59   11.40
   7   1   3   97.19   15.10
  -7  -1   3  104.79   14.90
   7   1   3  106.19   13.50
  -7   1  -3  111.49   13.70
  -7  -1   3   91.39   13.10
   7  -1  -3  109.49   14.20
  -7  -1   3   93.89   15.30
  -7   1  -3  113.99   12.90
  -7   1  -3   98.89   12.10
  -8  -1  -3   29.60   10.40
  -8  -1  -3   39.20   12.80
  -8   1   3   47.70   11.10
  -8  -1  -3   54.89    9.70
  -8   1   3   85.79   16.70
   8   1  -3   50.69   13.10
  -8   1   3   58.29   11.90
   8   1  -3   25.80   16.60
  -8   1   3   43.70   10.90
  -8  -1  -3   51.89   10.90
   8  -1   3   61.49   15.30
   8   1  -3   29.20   16.80
  -8   1  -3   35.80   12.10
  -8   1  -3   60.79   12.70
   8   1   3   70.69   13.60
  -8  -1   3   41.80   12.30
  -8   1  -3   55.99   10.10
  -8  -1   3   57.69   15.90
  -8  -1   3   56.59   10.30
  -8   1  -3   45.40   10.30
  -8  -1   3   50.79   12.90
   8  -1  -3   71.99   14.10
   9   1  -3   18.70    8.30
  -9   1   3   15.20    6.10
   9  -1   3    7.00    6.80
  -9  -1  -3   11.40    5.90
   9  -1   3   12.30    8.00
  -9   1   3    3.60    5.30
  -9  -1  -3   18.50    6.30
  -9  -1   3    8.10    7.10
  -9  -1   3   17.20    8.10
  -9   1  -3   23.20    7.90
   9   1   3   14.60    7.50
  -9  -1   3    6.90    6.50
  -9   1  -3   11.10    5.50
  -9  -1   3    1.80    5.10
   9   1   3    8.50    7.10
   9  -1  -3    4.60    6.70
  -9   1  -3    4.20    5.60
  -9   1  -3    1.00    6.70
   0   2   3 2008.70   95.49
   0  -2  -3 2176.28   95.79
   0   2   3 2044.60   95.49
   0  -2   3 2081.09   95.49
   0  -2   3 2054.99   95.29
   1   2  -3 1386.56   62.39
   1   2  -3 1284.67   62.19
  -1  -2  -3 1388.26   62.59
  -1  -2  -3 1315.37   62.29
   1   2   3 1308.37   61.19
   1  -2  -3 1378.86   60.89
  -1  -2   3 1391.86   60.99
  -1  -2   3 1182.28   61.39
   1  -2  -3 1318.87   60.79
   2   2  -3   93.09    5.80
   2   2  -3   93.39    5.90
  -2  -2  -3  103.89    5.70
   2   2   3   97.99    6.50
   2  -2  -3   92.19    5.30
  -2  -2   3   94.69    5.80
   2   2   3  109.29    5.90
  -2  -2   3   95.19    5.60
   2  -2  -3   91.79    5.60
   3   2  -3    1.50    2.30
   3   2  -3   11.30    3.30
   3  -2   3    5.20    1.10
   3  -2   3    3.20    2.20
  -3  -2  -3    3.20    2.60
  -3  -2   3    7.50    2.80
   3  -2  -3    3.00    1.30
   3   2   3   14.60    5.00
  -3  -2   3    5.00    1.60
   3   2   3    8.40    1.90
   3  -2  -3   -1.70    3.50
   4   2  -3  989.40   49.10
  -4  -2  -3 1036.40   47.30
   4  -2   3  999.80   47.80
   4   2  -3 1044.00   48.90
   4   2  -3 1013.60   49.10
  -4  -2   3  980.20   46.40
   4   2   3  977.00   48.20
   4   2   3  992.10   48.00
   4  -2  -3  983.50   46.90
   4   2   3 1002.30   48.00
   5   2  -3  618.34   32.40
   5   2  -3  653.83   34.20
   5   2  -3  623.24   32.00
   5  -2   3  627.44   30.80
  -5   2   3  609.84   40.70
  -5  -2   3  624.94   35.80
  -5   2  -3  559.44   33.00
   5  -2  -3  575.04   32.40
   5  -2  -3  605.74   30.10
  -5  -2   3  593.14   33.00
   5   2   3  630.94   31.30
   5   2   3  618.14   31.90
   5   2   3  626.24   30.70
  -6   2   3   13.20    7.60
   6   2  -3   29.90   10.80
  -6  -2  -3   14.60    6.90
  -6   2   3    6.40    5.90
   6   2  -3   19.20    6.90
  -6  -2  -3   24.80    9.80
  -6   2   3   25.30    8.80
   6  -2   3   36.10   14.70
   6   2  -3   13.00    4.30
  -6   2   3   14.10    5.90
  -6   2   3   12.70    6.30
   6  -2   3   25.50    6.60
  -6  -2  -3   12.10    5.70
  -6  -2  -3    8.30    7.10
  -6  -2  -3    8.60    5.30
   6  -2  -3   12.60    4.60
   6   2   3    8.40    4.40
   6   2   3    5.30    8.30
   6   2   3   18.30    5.90
  -6   2  -3   33.80   12.10
  -6   2  -3   10.80    6.10
  -6   2  -3    5.70    6.10
  -6   2  -3    7.00    5.80
  -6  -2   3   17.90    8.00
  -6  -2   3   20.70    6.10
   6  -2  -3   13.20    5.40
  -6   2  -3   27.10    9.20
  -6  -2   3    9.90    6.60
   7   2  -3  116.69   30.90
   7  -2   3   96.39   12.60
   7  -2   3   75.09   16.20
  -7   2   3   92.19   18.10
  -7  -2  -3   71.89   11.30
  -7  -2  -3   94.49   11.20
  -7   2   3   91.49   11.40
  -7  -2  -3   78.79   12.20
   7   2  -3   77.39   12.70
  -7  -2  -3   84.09   12.90
  -7   2   3   88.09   12.10
   7   2  -3   88.59   16.90
  -7  -2  -3   53.49   17.50
  -7   2   3   82.69   12.80
   7   2  -3   80.89   23.80
  -7   2   3   95.19   11.90
   7  -2  -3  107.09   14.00
  -7   2  -3   77.89   12.70
   7   2   3  107.29   19.80
  -7   2  -3   79.39   14.00
  -7   2  -3   81.09   11.40
  -7   2  -3  100.59   11.50
  -7  -2   3   92.49   13.40
  -7  -2   3   97.59   13.50
  -7  -2   3   92.89   11.50
  -7  -2   3   85.39   17.40
   7   2   3   73.39   11.80
   7  -2  -3   98.29   13.50
   8   2  -3   12.50   14.70
  -8  -2  -3   14.50    6.70
   8   2  -3   12.20   12.80
  -8  -2  -3    8.80    6.90
   8  -2   3    5.30    7.40
  -8   2   3    3.20   10.30
  -8   2   3   -3.60    6.90
  -8   2   3    8.90    6.10
   8   2  -3    5.10    5.50
  -8  -2  -3   -2.40    5.40
  -8   2   3    8.50    6.00
  -8  -2  -3   26.70    9.00
  -8   2   3    3.50    5.70
   8   2   3   11.20    5.40
  -8  -2   3    3.00    5.30
  -8   2  -3   -0.70    6.20
  -8  -2   3    2.70   10.80
  -8   2  -3    8.60    5.90
   8   2   3   -3.10    7.40
  -8   2  -3    2.30    5.80
  -8  -2   3   -3.40    7.10
  -8  -2   3    1.50    6.40
   8  -2  -3    6.20    6.40
   8   2   3   14.20   16.10
  -8   2  -3   11.80    7.60
   9  -2   3  140.19   18.80
   9   2  -3  112.79   11.40
  -9   2   3  114.79   11.80
  -9  -2  -3   87.79   13.10
  -9  -2  -3  104.59   11.40
  -9   2   3   77.29   10.60
  -9  -2  -3  112.09   18.10
  -9  -2   3   86.39   13.20
  -9   2  -3  100.79   10.90
  -9   2  -3  118.69   14.90
  -9   2  -3   83.69   11.00
   9   2   3  110.39   12.50
  -9  -2   3  102.09   11.40
  -9   2  -3  104.39    9.80
   0  -3   3  565.84   27.00
   0  -3  -3  585.64   27.50
   0  -3   3  589.94   27.20
   0   3   3  570.24   26.90
   1   3  -3 1462.45   69.29
  -1  -3  -3 1538.05   69.79
  -1  -3   3 1355.06   68.59
   1  -3  -3 1458.95   68.09
  -1  -3   3 1493.95   68.39
   1  -3  -3 1536.35   68.09
   1   3   3 1533.55   68.49
   1   3   3 1475.35   68.49
   2   3  -3  621.54   33.70
  -2  -3  -3  736.03   33.20
   2   3  -3  706.93   32.90
   2  -3  -3  690.33   32.20
   2  -3  -3  652.23   32.10
   2   3   3  720.13   32.90
  -2  -3   3  709.83   32.70
  -2  -3   3  664.23   32.80
  -3  -3  -3   69.39    5.30
   3   3  -3   73.59    6.00
   3   3  -3   66.09    5.90
   3  -3  -3   69.49    4.50
   3   3   3   77.09    5.70
   3  -3  -3   58.39    6.50
  -3  -3   3   73.19    5.30
   3   3   3   74.79    6.50
  -3  -3   3   74.99    5.60
  -4  -3  -3  124.49    7.20
   4   3  -3  113.09   10.20
   4   3  -3  120.19    9.00
   4   3  -3  126.39    9.10
  -4  -3   3  121.99    7.20
   4   3   3  120.69    9.40
   4   3   3  109.39   10.10
   4  -3  -3  110.99    7.30
   4   3   3  113.69    8.20
  -5  -3  -3  100.49   19.70
   5  -3   3  117.49    7.40
  -5   3   3   92.89   13.60
   5   3  -3  118.39   10.10
  -5   3   3   93.99   13.30
  -5  -3  -3  140.49   12.40
  -5   3   3  100.89   15.50
  -5   3   3   89.89   14.00
  -5  -3  -3  115.39   12.80
   5   3  -3  105.39   10.40
   5   3  -3  125.99   10.60
  -5   3   3  103.29   15.00
  -5   3  -3  121.09   13.30
  -5  -3   3   95.29   13.40
   5   3   3  100.29   10.70
   5   3   3  117.49    9.60
   5   3   3  133.39   11.30
  -5  -3   3  108.89    6.80
   5  -3  -3  103.09    7.80
  -5   3  -3   85.69   20.10
  -5   3  -3  100.99   13.30
  -5   3  -3  105.19   13.20
  -6   3   3  759.92   39.00
  -6   3   3  749.23   38.60
  -6  -3  -3  717.43   38.50
   6  -3   3  733.73   36.10
   6   3  -3  699.63   38.70
  -6  -3  -3  759.72   38.00
  -6  -3  -3  685.63   38.10
   6   3  -3  760.02   37.60
  -6  -3  -3  729.63   38.10
   6   3  -3  677.33   43.40
  -6   3   3  722.43   38.30
  -6   3   3  727.13   38.30
  -6  -3  -3  738.43   38.10
  -6   3   3  745.53   48.00
  -6   3   3  678.03   38.70
   6   3   3  705.03   37.90
   6  -3  -3  683.73   38.00
  -6   3  -3  704.93   38.20
  -6   3  -3  738.73   38.00
   6   3   3  721.43   37.10
  -6  -3   3  720.73   37.90
  -6   3  -3  788.82   38.20
   6   3   3  720.33   37.70
  -6  -3   3  687.83   38.70
  -6   3  -3  730.53   38.60
  -6   3  -3  734.83   37.60
  -6  -3   3  686.03   38.10
   6  -3  -3  719.43   36.30
  -7   3   3   99.49   12.00
   7  -3   3  109.99   19.40
  -7  -3  -3  106.79   16.00
  -7  -3  -3  126.59   14.60
   7   3  -3   81.99   15.20
  -7   3   3  103.69   24.10
  -7   3   3  112.89   13.60
  -7   3   3   97.59   11.70
  -7   3   3   94.19   12.00
  -7  -3  -3  119.59   11.90
   7   3  -3   82.39   12.30
   7  -3   3  114.39   13.20
  -7  -3  -3   87.19   11.90
  -7  -3  -3  114.69   15.10
   7  -3  -3  112.19   15.80
  -7  -3   3   95.19   12.30
  -7  -3   3   97.39   12.00
   7   3   3  106.99   13.20
  -7  -3   3   99.19   15.30
  -7   3  -3   82.29   16.20
  -7   3  -3  101.19   11.60
  -7   3  -3   99.89   12.30
   7  -3  -3   90.39   14.30
  -7   3  -3  113.79   13.10
  -7   3  -3  113.69   15.30
   7   3   3   68.89   16.00
  -8   3   3   -1.60    5.90
  -8   3   3   10.40    5.90
   8   3  -3   27.30   16.20
  -8  -3  -3    2.90    7.20
  -8  -3  -3   10.70    5.40
   8   3  -3   17.50    7.90
  -8   3   3   12.10    6.60
   8   3  -3   -1.60   11.50
  -8   3   3    8.60    6.30
  -8   3  -3    8.80    6.40
  -8   3  -3   13.60    8.30
  -8  -3   3   16.20    8.10
   8   3   3   12.70    6.90
  -8   3  -3    6.30    5.70
  -8  -3   3    3.80    6.10
   8  -3  -3   17.10    7.40
   8   3   3  -15.30   13.60
  -8   3  -3   14.90    5.70
  -8  -3   3   38.50   10.40
  -9  -3  -3   30.30    9.80
   9   3  -3   45.90   11.10
  -9  -3  -3   24.40    7.20
  -9   3   3   37.10   11.50
   9  -3   3   33.50    9.10
  -9   3   3   16.30    6.30
  -9   3  -3   47.80   10.10
  -9  -3   3   37.00   12.30
  -9  -3   3   28.50    6.10
   9   3   3   39.10   10.80
  -9   3  -3   21.50    8.00
  -9   3  -3   30.30    6.40
  -9   3  -3   27.70    8.60
   9  -3  -3   23.90    8.90
   0  -4  -3 1783.92   82.49
   0  -4   3 1739.53   81.99
   0  -4   3 1815.82   82.19
   1   4  -3 1705.53   74.79
  -1  -4  -3 1500.85   75.69
  -1  -4  -3 1674.43   75.79
   1   4   3 1695.23   76.89
  -1  -4   3 1529.05   77.29
  -1  -4   3 1764.52   77.09
   1  -4  -3 1654.93   76.69
  -2  -4  -3  722.73   32.90
   2   4  -3  629.24   32.50
   2  -4  -3  627.24   29.80
   2  -4  -3  614.44   29.70
   2   4   3  627.84   30.60
   2   4   3  674.03   30.60
  -2  -4   3  652.63   30.50
  -2  -4   3  610.34   30.70
   3   4  -3  386.26   19.00
   3   4  -3  339.07   19.40
  -3  -4  -3  372.16   18.80
  -3  -4  -3  384.16   19.70
   3   4   3  360.36   18.60
  -3  -4   3  348.67   18.20
   3   4   3  345.87   19.50
   3  -4  -3  355.06   17.40
  -3  -4   3  363.06   18.40
   3   4   3  351.26   18.70
   3  -4  -3  373.56   18.10
   4   4  -3  382.16   22.10
   4   4  -3  432.36   21.40
  -4  -4  -3  397.76   20.30
   4   4  -3  411.26   22.20
   4  -4  -3  399.76   19.40
  -4  -4   3  417.96   19.90
   4   4   3  381.06   20.60
  -4  -4   3  378.66   20.00
   4   4   3  366.76   20.90
   4   4   3  374.16   20.80
  -5   4   3  176.78   15.80
   5   4  -3  176.28   23.20
  -5   4   3  181.68   16.60
  -5  -4  -3  196.98   10.60
  -5   4   3  179.18   17.50
   5  -4   3  188.98   10.60
  -5  -4  -3  188.78   15.20
  -5  -4  -3  184.98   15.10
  -5  -4  -3  199.78   15.20
  -5   4   3  170.98   15.40
   5   4  -3  204.88   13.60
  -5   4  -3  189.08   15.60
   5   4   3  201.68   14.10
  -5   4  -3  241.48   20.70
  -5  -4   3  207.08   15.10
  -5   4  -3  205.98   16.20
  -5   4  -3  202.58   22.80
   5  -4  -3  197.18   11.80
  -5  -4   3  175.48   17.10
   5   4   3  191.48   14.30
   5   4   3  196.38   13.70
  -5   4  -3  186.38   16.30
   6   4  -3  128.39   21.60
  -6   4   3  158.98   18.20
  -6   4   3  166.58   14.20
  -6  -4  -3  166.28   14.30
   6   4  -3  151.18   13.40
  -6  -4  -3  166.38   18.50
   6  -4   3  162.98   14.20
  -6   4   3  142.49   14.30
  -6  -4  -3  140.99   19.50
  -6   4   3  142.89   20.70
   6   4  -3  147.59   13.10
   6   4   3  158.48   13.40
  -6  -4   3  149.39   15.80
  -6   4  -3  168.18   19.70
  -6   4  -3  182.58   15.90
   6   4   3  150.68   13.60
  -6   4  -3  187.08   26.80
  -6  -4   3  165.48   16.30
  -6   4  -3  139.99   16.30
  -6  -4   3  131.09   22.80
   6   4   3  193.28   23.90
  -6   4  -3  175.78   18.10
  -7   4   3   16.70    6.60
   7   4  -3   11.30    6.20
   7  -4   3   19.20   10.00
   7   4  -3   13.90    7.40
   7  -4   3   38.30   12.80
  -7   4   3   20.10    6.20
  -7  -4  -3   22.40    9.10
  -7  -4  -3   15.90    5.70
  -7   4   3   19.20    7.40
   7   4  -3   15.30   10.10
  -7   4  -3   18.20    9.80
  -7  -4   3    7.60    9.10
   7  -4  -3   18.50    7.70
  -7   4  -3   34.60    9.00
  -7  -4   3   12.60    6.50
   7   4   3   16.30    6.70
   7  -4  -3   21.50    8.70
   7   4   3   21.90    6.40
  -7  -4   3   15.80    5.60
  -7   4  -3   34.80   11.10
  -7   4  -3   31.20   10.20
  -7   4  -3    9.30    6.40
   7   4   3   17.20    9.00
  -8  -4  -3   32.80    9.70
  -8   4   3   34.20   11.00
  -8   4   3   36.50   11.90
   8   4  -3   65.79   24.40
  -8   4   3   20.60    6.80
  -8  -4  -3    8.40   10.90
  -8   4   3   23.90    5.90
   8   4  -3   36.70   12.20
   8   4  -3   30.60   10.90
  -8   4  -3   37.00    9.30
   8  -4  -3   19.50    8.90
   8   4   3   20.60   14.00
   8   4   3    7.10    7.80
   8   4   3   18.90    7.00
  -8  -4   3   22.80    7.70
  -8   4  -3   36.20   11.80
  -8  -4   3   13.90    5.70
  -8   4  -3    7.80    6.40
  -9   4   3   11.60    6.30
  -9   4   3    9.30    5.70
   9   4  -3    8.00    5.90
  -9  -4  -3    9.10    4.60
  -9   4   3    3.80    5.20
  -9   4  -3    2.70    4.80
  -9  -4   3   18.80    6.50
   9   4   3   12.70    6.50
  -9   4  -3   12.60    9.50
  -9   4  -3    8.30    5.00
  -9   4  -3    4.80    5.10
   0  -5  -3  217.28   10.80
   0  -5   3  187.38   10.60
   0  -5   3  203.98   10.20
  -1  -5  -3  718.93   33.20
  -1  -5  -3  659.63   33.30
   1  -5  -3  753.12   33.20
  -1  -5   3  724.63   33.40
   1   5   3  703.13   32.80
   1  -5  -3  688.63   33.20
  -1  -5   3  639.84   34.30
  -2  -5  -3 1174.88   55.79
   2   5   3 1168.48   54.19
  -2  -5   3 1098.79   53.49
   2  -5  -3 1144.19   52.29
  -2  -5   3 1107.19   53.09
   2  -5  -3 1107.69   52.79
  -3  -5  -3  413.46   20.80
  -3  -5  -3  392.26   20.80
   3   5  -3  410.46   20.60
  -3  -5  -3  408.36   21.70
  -3  -5   3  409.76   20.60
  -3  -5   3  404.56   20.60
   3   5   3  398.76   21.40
  -3  -5   3  371.56   20.60
   3   5   3  418.26   20.40
   3  -5  -3  396.16   19.40
  -4  -5  -3  135.79    8.50
  -4   5   3  141.79   16.70
  -4   5   3  130.29   16.60
  -4   5   3  140.19   15.40
  -4  -5  -3  149.29   10.80
  -4  -5  -3  131.09   10.70
   4   5  -3  144.29    9.10
   4   5  -3  107.99   19.90
  -4  -5   3  139.89   11.10
   4  -5  -3  141.09    8.40
   4   5   3  110.39   13.80
   4   5   3  124.19   14.40
  -4  -5   3  135.49   10.40
   4   5   3  146.19    9.60
  -4  -5   3  137.39   15.30
  -4  -5   3  145.89    9.00
  -4  -5   3  143.99    9.50
  -5  -5  -3   92.49   12.10
   5   5  -3   76.19    9.50
  -5  -5  -3   80.69    6.40
  -5   5   3   84.89   12.60
   5  -5   3   77.89    6.30
  -5   5   3   69.39   14.40
   5   5  -3   83.59    8.10
  -5   5   3   67.79   15.90
  -5   5   3   97.59   14.10
  -5   5   3   58.79   13.00
  -5  -5  -3   58.69   12.10
   5  -5  -3   90.99    7.60
   5   5   3   81.39    8.90
  -5  -5   3   94.19   15.70
  -5  -5   3   84.39    9.30
  -5   5  -3   80.99   20.60
  -5   5  -3   86.39   14.60
  -5   5  -3   75.09   13.70
  -5   5  -3   72.49   12.70
  -5  -5   3   72.19   11.40
  -5   5  -3   92.49   20.70
   5   5   3   86.09   12.60
  -6  -5  -3  183.78   14.90
   6   5  -3  145.89   23.50
  -6   5   3  209.68   15.80
  -6   5   3  191.88   15.10
  -6  -5  -3  192.18   14.60
  -6   5   3  180.98   15.50
  -6   5   3  175.58   17.40
   6   5  -3  174.78   20.00
   6  -5   3  192.48   12.40
  -6   5   3  209.08   16.60
  -6   5  -3  176.68   22.00
  -6   5  -3  186.68   16.30
  -6  -5   3  200.08   14.80
   6   5   3  182.18   20.70
   6   5   3  184.78   14.70
   6   5   3  221.58   16.60
  -6   5  -3  192.58   16.30
  -6  -5   3  196.38   17.70
  -6  -5   3  205.18   11.20
  -6   5  -3  195.38   25.90
   6  -5  -3  195.28   13.70
  -6   5  -3  164.68   15.40
   7   5  -3  197.58   16.10
  -7   5   3  207.68   16.20
  -7  -5  -3  203.48   15.80
  -7   5   3  188.28   17.00
   7   5  -3  208.18   18.40
  -7  -5  -3  219.78   16.70
  -7   5   3  229.38   17.40
  -7   5   3  214.98   15.70
   7   5  -3  208.48   21.20
  -7   5  -3  227.38   16.90
  -7  -5   3  208.38   17.70
  -7   5  -3  224.18   20.70
  -7   5  -3  219.78   17.40
  -7   5  -3  209.98   21.30
   7   5   3  201.38   19.60
  -7  -5   3  203.08   16.30
  -7   5  -3  219.68   16.30
   7   5   3  241.48   17.50
  -8  -5  -3   11.20    9.40
  -8   5   3   -2.80    7.30
   8   5   3   -2.10   12.80
  -9   5   3   10.70    5.70
   9   5  -3   16.20    6.30
   9  -5   3   23.50   12.70
  -9   5   3   29.60    7.20
  -9  -5  -3   12.30    4.90
   9   5   3    7.70    5.40
  -9   5  -3   24.30    8.10
  -9  -5   3    8.60    5.60
  -9   5  -3    9.00    5.10
  -9   5  -3   17.30    5.50
  -9   5  -3   17.00   13.90
   0  -6   3  261.07   13.30
   0  -6   3  252.07   14.30
   0  -6  -3  284.67   14.00
  -1  -6  -3  914.21   41.70
  -1  -6  -3  822.02   42.00
   1  -6  -3  963.70   46.70
  -1  -6   3  901.41   44.80
   1  -6  -3  956.70   44.40
  -2  -6  -3  483.35   23.70
  -2  -6  -3  450.45   23.40
  -2  -6  -3  445.26   23.40
  -2  -6   3  427.16   22.40
   2  -6  -3  431.06   20.80
  -2  -6   3  407.06   22.40
   2   6   3  473.75   21.00
  -2  -6   3  395.76   22.20
  -3  -6  -3  126.39    8.90
   3   6  -3  127.79    7.70
  -3  -6  -3  133.59    8.90
  -3  -6  -3  114.59   10.30
  -3  -6   3  122.29    9.10
  -3  -6   3  126.59    9.20
   3  -6  -3  140.79    7.60
  -3  -6   3  131.59    8.90
   3   6   3  123.79    8.40
  -4   6   3  496.65   29.70
   4   6  -3  500.95   31.00
  -4   6   3  523.95   29.40
  -4   6   3  486.85   29.30
  -4   6   3  525.35   30.00
   4   6  -3  484.25   30.20
  -4  -6  -3  519.25   25.60
  -4  -6  -3  535.65   26.10
  -4   6  -3  547.35   31.60
  -4  -6   3  540.55   28.80
  -4  -6   3  485.55   28.80
  -4  -6   3  531.65   26.50
   4   6   3  504.15   28.60
  -4  -6   3  529.05   26.40
  -4   6  -3  448.16   35.10
   4  -6  -3  527.75   25.40
  -5  -6  -3  205.28   14.90
  -5  -6  -3  202.48   15.90
  -5   6   3  194.58   17.40
  -5   6   3  219.88   20.10
   5   6  -3  175.38   18.20
  -5   6   3  204.28   17.00
  -5   6   3  198.88   16.30
  -5   6   3  198.18   17.00
  -5  -6  -3  199.58   11.70
  -5  -6  -3  208.18   13.10
   5   6  -3  191.48   12.40
   5   6  -3  209.68   19.00
  -5  -6   3  250.47   23.00
  -5   6  -3  179.68   17.10
  -5  -6   3  206.88   12.30
   5   6   3  208.68   13.30
  -5   6  -3  198.58   18.20
  -5   6  -3  210.78   25.30
  -5  -6   3  185.78   15.30
  -5   6  -3  179.28   16.20
  -5   6  -3  155.88   22.00
   5   6   3  213.58   16.00
   5  -6  -3  200.68   12.50
   6   6  -3   73.39    9.20
  -6   6   3   90.79   13.00
   6   6  -3   91.69   16.30
   6   6  -3   73.49   13.40
  -6   6   3   63.19   11.40
  -6   6   3   65.49   11.80
  -6  -6  -3   61.79   10.80
  -6  -6  -3   70.09   11.40
  -6   6   3   67.09   15.70
  -6   6   3   95.99   15.50
   6   6   3   66.79   11.20
  -6   6  -3   48.00   12.00
   6  -6  -3   67.79   12.20
  -6   6  -3   72.79   21.60
  -6   6  -3   61.09   12.00
  -6   6  -3   62.89   12.90
   6   6   3   72.69   11.90
  -6  -6   3   85.29    7.40
  -6  -6   3   90.09   16.10
  -6   6  -3   59.79   13.00
  -6  -6   3   79.09   10.10
  -6  -6   3   80.79   16.10
  -7  -6  -3   40.60   10.90
   7   6  -3   52.39   12.60
  -7  -6  -3   38.80   10.20
  -7   6   3   53.19   13.50
  -7   6   3   44.40    8.70
  -7   6   3   57.99   11.00
   7   6  -3   47.40   16.80
  -7   6   3   42.20   11.40
   7   6  -3   34.20    8.20
  -7   6  -3   39.30   11.30
  -7   6  -3   49.99   12.00
   7  -6  -3   45.70   11.40
  -7   6  -3   66.29   18.40
   7   6   3   45.10   14.60
  -7  -6   3   45.60   10.30
   7   6   3   46.20   12.20
  -7  -6   3   56.79   15.30
  -7   6  -3   38.90   11.40
  -7   6  -3   42.50   11.30
   8   6  -3   34.00   10.90
  -8   6   3   60.39   15.00
  -8   6   3   35.80   10.00
   8   6  -3   10.90   12.80
  -8  -6  -3   46.10   12.90
  -8   6  -3   65.29   21.00
   8   6   3   71.19   14.90
  -8  -6   3   51.79   17.90
  -8   6  -3   39.80   11.10
  -9  -6  -3   34.70   10.20
  -9   6   3   38.50    9.10
  -9   6   3   63.59   12.30
   9   6  -3   39.00   10.70
  -9   6   3   50.09   11.10
  -9   6  -3   28.20    7.90
  -9   6  -3   36.80   11.40
  -9   6  -3   28.80   10.10
   9   6   3   25.90    6.90
  -9  -6   3   34.50   10.90
   0  -7  -3    7.60    2.80
   0  -7   3    3.90    1.90
   1  -7   3  194.98   10.40
  -1  -7  -3  185.88   14.60
  -1  -7  -3  221.08   12.10
   1  -7  -3  220.98   12.40
  -1  -7   3  230.88   12.40
  -2  -7  -3  597.94   29.80
  -2  -7  -3  589.84   30.10
  -2  -7   3  506.65   27.30
  -2  -7   3  542.45   28.00
  -2  -7   3  561.54   27.10
  -3  -7  -3  143.89   10.60
  -3  -7  -3  138.39   12.30
  -3   7   3  140.29   16.80
   3   7  -3  123.89   21.80
  -3  -7  -3  155.78   11.70
  -3   7   3   97.89   27.00
   3   7  -3  171.38   29.10
  -3  -7  -3  163.08   14.40
   3   7   3  144.49    8.80
  -3  -7   3  143.69   10.20
   3   7   3  133.89   15.40
   3  -7  -3  137.99    8.50
  -3  -7   3  147.59   10.50
  -3  -7   3  124.59   11.90
  -4   7   3   47.90   14.20
  -4  -7  -3   62.29    7.20
  -4  -7  -3   65.29    7.20
  -4   7   3   71.49   13.90
  -4   7   3   68.69   15.90
   4   7  -3   69.39    6.70
   4   7  -3   70.49   14.10
   4   7  -3   71.49   13.80
  -4  -7  -3   63.09   13.10
   4   7  -3   62.19   14.60
  -4   7   3   60.89   15.10
  -4  -7  -3   69.29    8.20
  -4   7  -3  103.99   20.00
  -4  -7   3   66.29    7.20
  -4   7  -3   40.40    9.80
   4   7   3   75.89    7.50
   4  -7  -3   55.89    6.70
  -4   7  -3   45.70   15.40
  -4   7  -3   65.99   13.90
   4   7   3   72.99   13.60
   4   7   3   55.49   14.90
  -4  -7   3   66.29    9.70
  -4  -7   3   54.49   12.10
   4   7   3   50.29   11.10
  -4  -7   3   60.89    8.30
  -4  -7   3   77.59    7.80
   5   7  -3  281.57   16.10
   5   7  -3  280.37   21.00
  -5   7   3  276.17   26.20
  -5   7   3  273.77   20.10
  -5   7   3  274.47   19.70
  -5  -7  -3  284.67   17.90
  -5  -7  -3  277.37   15.60
  -5   7   3  308.47   23.30
   5   7  -3  260.67   20.30
   5   7   3  278.17   19.00
  -5  -7   3  281.07   18.70
  -5   7  -3  267.27   28.00
  -5   7  -3  284.07   25.00
   5   7   3  279.07   16.50
  -5  -7   3  284.87   15.70
   5   7   3  262.47   21.70
  -5   7  -3  282.47   26.60
  -6   7   3  273.27   18.40
  -6   7   3  277.37   19.00
   6  -7   3  270.97   18.20
  -6   7   3  267.87   19.80
  -6  -7  -3  273.67   15.30
   6   7  -3  276.87   20.60
   6   7  -3  258.67   19.70
  -6  -7  -3  290.47   18.30
   6   7  -3  277.87   16.90
  -6   7   3  244.18   24.90
  -6  -7  -3  283.97   17.50
  -6   7   3  232.28   20.10
  -6  -7   3  262.67   15.20
  -6   7  -3  230.28   27.10
  -6   7  -3  283.87   19.90
  -6  -7   3  269.37   17.80
  -6  -7   3  262.47   19.80
   6   7   3  276.47   19.40
   6  -7  -3  240.88   18.50
   6   7   3  279.67   17.60
  -6   7  -3  294.87   18.90
  -6   7  -3  228.88   24.20
  -6   7  -3  269.77   18.60
   7   7  -3   80.99   16.80
  -7   7   3   73.79   12.00
  -7  -7  -3   74.39   11.00
  -7   7   3   81.29   11.50
  -7   7   3   92.69   18.00
  -7   7   3   83.79   13.30
  -7  -7  -3   87.69   10.40
   7   7  -3   77.29   13.80
   7   7  -3   76.19   13.40
   7   7   3   95.69   12.50
   7   7   3   57.49   18.00
  -7   7  -3  100.89   13.20
  -7  -7   3   85.09   10.80
  -7   7  -3   97.89   12.70
   7   7   3   72.59   15.00
  -7   7  -3   73.49   12.30
  -8  -7  -3    8.50    7.30
  -8   7   3   -0.60    5.70
  -8   7   3    1.30    8.20
  -8   7   3   10.90    6.40
   8   7  -3   20.50   10.80
   8   7  -3   13.90    6.30
  -8   7   3   35.00   11.00
   0  -8   3  221.98   11.90
   0  -8  -3  210.78   12.50
   1   8  -3  856.31   44.90
  -1   8   3  757.62   40.90
  -1  -8  -3  798.02   39.70
   1  -8   3  772.42   37.90
  -1  -8  -3  810.02   39.50
   1   8  -3  811.82   42.60
   1  -8  -3  863.21   39.20
  -1  -8   3  728.93   40.10
   1   8   3  813.82   42.70
  -1  -8   3  821.02   39.20
   2   8  -3   22.30    6.20
  -2   8   3   49.70   14.30
  -2  -8  -3   29.00    6.80
  -2   8   3   32.60   10.40
   2   8  -3   31.00    8.80
  -2  -8  -3   33.10    6.90
  -2  -8   3   30.60    8.20
  -2  -8   3   23.10    5.30
   2   8   3   28.90    8.10
   2  -8  -3   28.80    5.90
  -2   8  -3   39.80   16.10
   2   8   3   45.50   13.70
  -3  -8  -3   48.60    6.80
   3   8  -3   46.30    9.70
  -3  -8  -3   57.39    9.70
  -3  -8  -3   43.30    9.00
   3   8  -3   43.20   12.10
  -3   8   3   52.29    9.60
  -3   8   3   45.40    7.20
  -3  -8  -3   67.29   10.30
   3   8  -3   77.19   15.60
   3   8   3   52.59   11.30
  -3  -8   3   68.99    9.40
  -3  -8   3   64.29   10.00
   3   8   3   70.99   21.40
   3  -8  -3   53.89    6.90
  -3   8  -3  105.99   23.10
  -3  -8   3   52.09    8.20
   3   8   3   59.89   12.90
  -3  -8   3   47.20    7.10
   4   8  -3  170.68   15.20
  -4   8   3  156.18   15.50
  -4  -8  -3  162.88   15.60
  -4   8   3  165.48   16.30
   4   8  -3  154.88   15.30
   4   8  -3  152.68   16.70
  -4   8   3  154.18   16.90
  -4  -8  -3  155.78   11.20
  -4   8   3  138.99   18.00
  -4  -8  -3  159.48   11.50
  -4  -8  -3  149.09   10.60
  -4   8  -3  140.59   19.10
  -4  -8   3  126.89   13.90
  -4  -8   3  166.48   12.30
  -4   8  -3   92.39   26.90
  -4   8  -3  155.08   22.70
  -4   8  -3  130.59   19.50
   4   8   3  138.99   15.60
  -4  -8   3  148.39   11.20
  -4  -8   3  153.38   10.80
   4   8   3  157.88   13.60
   4   8   3  132.49   20.40
   4   8   3  134.99   10.20
   4  -8  -3  163.48   10.60
  -5  -8  -3  284.97   15.70
   5   8  -3  262.77   19.50
  -5  -8  -3  261.97   15.00
  -5   8   3  265.47   19.10
  -5   8   3  239.48   19.80
  -5   8   3  280.27   20.10
  -5  -8  -3  257.37   18.60
  -5  -8  -3  261.77   16.90
  -5   8   3  270.07   19.50
   5   8  -3  267.57   19.60
   5   8   3  275.87   18.30
  -5  -8   3  276.57   15.10
  -5  -8   3  266.57   17.90
  -5   8  -3  263.77   19.70
  -5   8  -3  264.47   20.10
   5   8   3  242.08   24.40
   5   8   3  265.47   20.00
   5   8   3  223.28   18.80
   5  -8  -3  237.08   16.60
  -5  -8   3  265.07   15.60
  -5   8  -3  282.57   22.30
  -5   8  -3  204.18   30.60
  -6  -8  -3   42.90   11.30
  -6   8   3    5.10   12.70
  -6   8   3   15.10    7.30
  -6   8   3   10.30    8.00
  -6   8   3   45.60   12.30
   6   8  -3   19.70    6.60
  -6  -8  -3   29.50    9.00
   6   8  -3   30.00    8.10
  -6   8   3   24.40    7.90
  -6   8  -3   55.69   13.50
  -6   8  -3   12.80   15.30
  -6   8  -3   27.20    9.00
  -6  -8   3   39.40   11.20
  -6   8  -3   18.00    7.70
   6   8   3   19.00   12.60
  -6  -8   3   37.70   10.00
   6   8   3   37.30   10.20
  -7   8   3   21.80   10.20
   7   8  -3    6.70    7.50
  -7  -8  -3   15.60    6.00
  -7   8  -3    4.90    7.60
  -7  -8   3   44.10   13.10
  -7   8  -3   18.60    7.80
  -7   8  -3   53.39   17.40
   7   8   3    3.40    9.70
   8   8  -3   13.70   10.80
  -8   8   3   10.30    5.70
  -8   8   3    7.90    6.60
   8   8  -3   -0.10    5.80
  -8  -8  -3    1.70    6.80
  -8  -8  -3   12.90    5.20
  -8   8   3   -5.30    7.10
  -8  -8   3   25.10    8.40
  -8   8  -3    5.40    8.20
  -8   8  -3   14.10    6.60
  -8   8  -3   -5.80    6.40
   8   8   3    7.70    4.90
   0   9   3  160.38   14.80
   0   9  -3  195.98   28.20
   0   9   3  155.68   15.30
   0  -9  -3  166.98   11.10
   0   9   3  136.49   19.70
   0  -9   3  173.48   10.10
   0   9  -3  158.58   17.40
   0   9  -3  186.98   18.40
  -1  -9  -3   61.39   11.50
  -1  -9  -3   74.19    8.20
  -1   9   3   64.19   11.30
   1   9  -3   85.99   13.80
  -1   9   3   77.49   12.60
   1   9  -3   73.19   14.30
   1   9  -3   83.19   20.80
  -1   9   3   65.99   13.00
  -1  -9   3   50.89    6.30
  -1  -9   3   40.80   10.40
   1   9   3   51.49   14.10
  -1   9  -3   49.20   17.60
   1   9   3   50.79   13.80
   1   9   3   62.19   12.50
  -1   9  -3   62.09   12.50
   1  -9  -3   61.19    6.90
  -2  -9  -3   44.00    9.20
  -2   9   3   53.49   12.70
   2   9  -3   59.99   12.90
   2   9  -3   43.50   10.90
  -2   9   3   49.99   11.30
  -2  -9  -3   58.79   14.00
  -2   9   3   35.70   10.20
  -2  -9  -3   38.50    8.10
   2   9  -3   69.99   12.60
  -2  -9   3   46.50    8.50
  -2   9  -3   67.59   16.70
   2  -9  -3   39.40    7.40
   2   9   3   49.50   13.40
  -2  -9   3   61.69    7.10
  -2   9  -3   60.39   13.80
  -3   9   3   16.30    6.30
  -3  -9  -3   16.00    7.00
   3   9  -3   17.30    9.00
   3   9  -3   13.00    8.20
  -3  -9  -3   15.90    7.40
  -3  -9  -3   12.40    5.00
  -3  -9  -3   25.10    6.60
  -3   9   3   23.80    8.00
   3   9  -3   27.20    6.10
  -3   9   3   19.90    9.20
   3   9   3   15.80    6.00
  -3   9  -3   27.00   16.20
   3   9   3   46.30   12.00
   3  -9  -3   19.70    5.30
  -3  -9   3   19.00    6.80
  -3  -9   3   20.20    5.70
  -3  -9   3   17.60    3.70
  -3   9  -3   21.20    9.40
  -3  -9   3   29.60    9.40
  -4   9   3   43.20   14.20
  -4   9   3   22.80    8.50
   4   9  -3   41.00   12.00
  -4  -9  -3   27.70    7.60
   4   9  -3   50.69   14.20
  -4   9   3   28.00    6.80
  -4  -9  -3   31.60    7.80
  -4   9   3   30.60    8.60
   4  -9  -3   38.00   10.70
   4   9   3   46.20   12.50
  -4  -9   3   30.10    7.90
   4   9   3   35.80   10.90
  -4  -9   3   31.30    7.40
  -5   9   3   45.20   13.90
  -5   9   3   14.80    7.60
   5   9  -3   13.70    5.80
  -5  -9  -3   16.20    5.70
  -5   9   3   16.20    8.00
  -5  -9  -3   17.30    6.30
  -5   9   3   25.20    8.50
   5   9  -3   16.30    7.30
  -5  -9  -3   22.90    6.90
   5   9   3   13.40    5.80
   5  -9  -3   17.90    8.60
  -5   9  -3   11.90   10.60
  -5   9  -3   23.80    9.70
  -5   9  -3   13.40   11.60
  -5  -9   3   22.80    9.20
  -5  -9   3   17.40    5.30
   5   9   3   19.90    7.10
  -5  -9   3   15.40    3.70
  -6   9   3   11.10    8.10
   6   9  -3    7.80    7.00
  -6  -9  -3    7.70    6.10
  -6  -9  -3    9.30    6.00
   6   9  -3   10.30    6.10
  -6   9   3   18.20    7.70
  -6  -9  -3    8.40    4.90
  -6   9   3    4.80    7.20
  -6   9   3   -5.30    8.00
  -6   9  -3   19.60   10.10
  -6   9  -3   18.30    8.80
  -6  -9   3   12.40    5.70
   6   9   3    7.50    5.70
  -6  -9   3   18.80    6.90
  -6   9  -3   -1.30    9.90
  -6  -9   3   15.90    5.20
  -7   9   3   58.59   11.90
  -7  -9  -3   28.60    8.30
   7   9  -3   39.70    7.50
  -7   9   3   45.40   11.10
  -7  -9  -3   51.89   10.40
   7   9  -3   38.20   10.80
   7   9   3   28.70    8.60
  -7   9  -3   57.89   15.20
  -7   9  -3   23.90    8.40
  -7  -9   3   51.29   11.90
  -7  -9   3   41.40    8.40
  -7   9  -3   37.50   10.00
  -8   9   3   12.50    8.50
  -8   9   3   -3.70    7.30
  -8   9   3   34.50   10.70
   8   9  -3   -3.20    6.80
  -8  -9  -3   -2.20    8.00
  -8  -9   3   31.20   11.30
  -8   9  -3   77.49   20.00
  -8   9  -3   46.60   12.30
   0 -10  -3   39.90    8.40
   0  10  -3   17.60   10.80
   0 -10  -3   35.90   13.30
   0  10  -3   21.10   13.30
   0  10   3   44.40   10.40
   0  10   3   25.90    7.90
   0  10  -3   13.00   14.90
   0  10   3   32.90   10.70
   0  10  -3   49.40   13.20
   0 -10   3   29.80    6.40
   1  10  -3  750.32   38.60
  -1  10   3  778.62   48.80
  -1 -10  -3  691.13   36.70
   1 -10   3  698.63   35.10
  -1  10   3  733.13   41.90
   1  10  -3  719.33   38.30
  -1  10   3  741.43   38.30
  -1 -10  -3  703.53   36.50
   1  10  -3  704.03   40.70
  -1  10   3  673.03   37.10
  -1  10  -3  599.24   46.70
   1 -10  -3  724.93   34.40
  -1 -10   3  716.23   34.50
   1  10   3  682.03   36.80
  -1  10  -3  654.33   36.90
   1  10   3  701.83   36.50
   1  10   3  656.73   36.10
  -1 -10   3  664.63   35.10
  -1  10  -3  698.33   38.10
  -2 -10  -3  216.48   13.80
   2  10  -3  201.98   18.70
  -2 -10  -3  189.98   16.70
  -2  10   3  222.38   21.10
   2 -10   3  198.58   12.40
  -2  10   3  180.48   16.30
   2  10  -3  183.58   22.20
  -2 -10  -3  223.78   15.80
   2  10  -3  209.78   17.60
  -2  10   3  202.28   16.90
  -2  10  -3  218.88   19.10
   2 -10  -3  191.98   13.80
   2  10   3  190.48   16.60
  -2 -10   3  188.78   17.50
  -2  10  -3  244.08   21.00
  -2 -10   3  201.18   13.90
  -2 -10   3  190.98   14.20
   2  10   3  202.08   16.70
  -3  10   3    3.10    9.30
   3  10  -3    5.60    5.60
   3  10  -3    4.50    8.00
  -3 -10  -3   15.40    9.40
  -3 -10  -3    4.90    3.20
  -3  10   3    1.60    6.20
  -3  10   3   17.30    8.00
   3  10  -3    2.20    8.90
  -3 -10   3   -1.60   10.00
   3 -10  -3   -2.00    6.60
  -3 -10   3    2.20    3.50
  -3 -10   3   -2.70    6.60
  -3  10  -3    9.60   16.20
  -3  10  -3   19.70   10.20
  -3 -10   3    4.20    4.80
   3  10   3    4.30    6.20
  -4  10   3  301.97   21.60
  -4  10   3  317.47   20.50
  -4  10   3  280.97   21.40
  -4 -10  -3  325.67   20.50
  -4 -10  -3  288.97   16.90
   4  10  -3  286.87   19.70
  -4 -10  -3  284.57   17.00
  -4 -10  -3  244.88   22.10
   4  10  -3  285.17   21.70
  -4 -10   3  336.37   21.50
  -4 -10   3  299.27   17.60
   4  10   3  287.47   19.80
  -4 -10   3  291.77   20.00
  -4 -10   3  305.37   17.90
   4  10   3  291.67   20.50
  -5  10   3    7.70    8.30
   5  10  -3    0.00    5.20
   5  10  -3    4.50    7.40
  -5 -10  -3   14.10    6.80
  -5 -10  -3    2.70    5.50
  -5 -10  -3    1.60    6.20
  -5  10   3    6.90    7.80
  -5  10   3  -10.20   11.10
  -5 -10  -3    0.10    3.80
  -5  10   3  -11.30    7.50
   5  10   3   10.60    6.50
  -5 -10   3   -4.20    3.60
   5  10   3    4.00    5.80
  -5 -10   3    4.40    5.40
  -5 -10   3    5.90    7.30
  -5 -10   3    2.50    5.50
   6  10  -3   51.39   12.60
   6  10  -3   60.69   18.10
  -6  10   3   69.49   15.20
  -6 -10  -3   81.29   11.90
  -6  10   3   58.29   13.10
  -6 -10  -3   56.19   13.00
  -6  10   3   94.69   18.00
   6  10   3   63.39   12.60
  -6 -10   3   80.29   13.70
  -6 -10   3   58.59   10.40
  -6  10  -3   64.69   11.50
  -6  10  -3   80.99   18.20
   7  10  -3   76.39   14.90
  -7 -10  -3   58.09   13.60
   7  10  -3   64.89   11.80
  -7 -10  -3   66.29    8.30
  -7  10  -3   57.59   18.60
   7  10   3   73.29    9.80
  -7 -10   3   74.29   10.10
   0  11  -3   24.40   14.60
   0  11  -3   22.10   10.90
   0 -11  -3   17.90    6.20
   0  11   3   16.30    7.10
   0 -11   3   17.90    5.00
   0  11  -3   45.20   14.20
   0  11   3   32.80   10.20
   0 -11  -3   15.90    6.30
   0  11  -3   48.40   13.90
   1  11  -3  134.99   15.10
   1 -11   3  128.79   10.50
   1  11  -3  118.99   13.90
  -1 -11  -3  108.19   11.90
  -1  11   3  124.99   27.30
  -1  11   3  125.99   30.60
  -1  11   3  111.79   14.20
  -1  11   3  120.89   12.40
  -1  11  -3  130.19   14.20
  -1  11  -3   86.89   16.70
   1 -11  -3  125.49   12.30
   1  11   3   95.99   12.40
   1  11   3  109.39   13.40
  -1 -11   3  146.79   11.40
  -2 -11  -3  196.38   14.30
   2  11  -3  204.98   16.30
   2 -11   3  196.58   13.70
  -2  11   3  219.18   15.70
  -2  11   3  226.88   17.50
   2  11  -3  216.78   20.50
  -2 -11  -3  197.88   16.20
  -2  11   3  204.18   21.80
  -2 -11  -3  215.48   18.10
   2  11  -3  209.18   17.50
  -2 -11   3  208.38   17.00
   2  11   3  201.78   16.40
  -2 -11   3  198.48   14.40
  -2  11  -3  233.48   19.00
  -2 -11   3  199.88   15.70
   2  11   3  187.88   15.80
  -2  11  -3  176.88   21.50
   2 -11  -3  212.88   15.20
  -3 -11  -3  128.99   11.70
  -3 -11  -3   87.59   20.90
   3  11  -3  127.79   14.20
  -3  11   3  142.59   16.20
  -3  11   3  131.29   14.30
   3  11  -3  133.99   17.80
  -3 -11  -3  133.49   10.70
  -3 -11  -3  153.88   25.20
   3  11  -3  139.59   13.70
  -3  11   3  148.39   18.20
  -3 -11   3  132.89   16.40
  -3  11  -3  140.89   22.40
  -3 -11   3  135.69   14.10
   3  11   3  133.39   13.50
   3  11   3  130.99   13.50
  -3  11  -3  139.79   23.70
  -3 -11   3  183.58   31.10
  -3 -11   3  123.39   11.30
  -3 -11   3  134.59   12.50
  -4 -11  -3   23.90   13.00
  -4  11   3   15.00    7.10
  -4  11   3   10.30    9.20
   4  11  -3   31.80   10.70
  -4  11   3   18.60    7.90
   4  11  -3   21.20    8.70
  -4 -11  -3   32.30    7.40
  -4 -11   3   18.80    5.20
   4 -11  -3    1.20   11.70
   4  11   3   25.80    6.80
  -4 -11   3   16.10    4.00
  -4 -11   3   20.60    6.20
  -4 -11   3   29.50   10.20
  -5  11   3   55.49   13.40
  -5  11   3   48.40   15.20
  -5 -11  -3   47.40    7.10
  -5 -11  -3   77.49   20.20
   5  11  -3   53.79   10.40
  -5 -11  -3   43.10    8.70
  -5 -11  -3   46.50    8.50
  -5  11   3   43.00    9.60
   5  11  -3   57.09   13.30
  -5 -11   3   53.09    7.50
  -5 -11   3   86.69   20.20
   5  11   3   47.60   10.90
  -5 -11   3   52.09   10.70
  -6  11   3   81.99   13.00
  -6  11   3   46.50    9.50
   6  11  -3   57.69   12.10
  -6  11   3   41.90   11.90
  -6 -11  -3   67.99    7.40
   6  11  -3   34.00   11.50
  -6 -11   3   85.09   10.20
  -6 -11   3   61.89    9.30
   6  11   3   68.19    9.50
  -7  11   3   16.40    8.70
  -7  11   3   22.30   10.70
  -7 -11  -3   25.90    7.00
  -7 -11  -3    5.20   17.00
   7  11   3   18.10    6.70
  -7 -11   3   22.10    9.10
  -7 -11   3   29.30    7.20
   0  12   3   53.89   10.90
   0 -12  -3   77.89   14.10
   0  12  -3   56.59   12.50
   0  12  -3   68.99   13.80
   0  12   3   58.79   12.30
   0 -12  -3   89.09   14.70
   0 -12   3   83.39   11.10
   1  12  -3   73.79   18.70
  -1 -12  -3   95.59   18.00
  -1 -12  -3  102.39   15.60
   1 -12   3   93.09   12.20
   1  12  -3  119.89   13.40
  -1  12   3  108.49   14.00
   1  12  -3  119.49   14.30
  -1  12   3  120.59   12.20
  -1  12  -3  121.09   14.10
  -1  12  -3  133.49   16.30
  -1 -12   3  107.09   13.30
   1 -12  -3  117.49   14.70
  -1 -12   3  100.69   13.40
   1  12   3  115.89   12.20
   1 -12  -3  143.09   23.30
   1  12   3  110.59   13.20
  -2  12   3   77.19   20.40
  -2  12   3  116.89   12.40
  -2 -12  -3   83.89   10.10
  -2 -12  -3   77.69   12.10
  -2 -12  -3   83.89   21.50
   2  12  -3   98.79   12.90
   2  12  -3  117.19   18.30
  -2  12   3   85.59   13.50
   2 -12   3   78.19   12.50
   2  12  -3  103.69   12.40
  -2  12  -3  102.79   15.90
   2  12   3   95.79   13.20
  -2 -12   3  105.79   13.50
   2  12   3   77.09   10.70
  -2 -12   3   64.49   15.90
  -2 -12   3   75.09   10.80
  -2  12  -3   80.79   17.60
   2 -12  -3  112.19   15.90
  -3  12   3    7.80   11.50
   3  12  -3    1.50    8.80
  -3  12   3   10.90    6.10
   3  12  -3   10.30    5.40
   3  12  -3   17.40    7.80
  -3  12   3   10.60    7.80
  -3 -12  -3    5.80    4.70
  -3 -12  -3    3.90    3.70
   3  12   3   10.40    5.20
  -3  12  -3   -4.60    9.80
  -3 -12   3    8.10    7.00
   3  12   3   15.50    6.80
  -3 -12   3    9.80    5.00
  -3  12  -3    6.70   14.10
  -3 -12   3    7.40    3.70
  -4 -12  -3   29.40   11.80
   4  12  -3   25.80    8.50
  -4  12   3   24.10    6.90
  -4  12   3   26.30    8.40
   4  12  -3   21.70    5.40
  -4 -12  -3   17.10    3.90
   4  12   3   24.30    6.00
  -4 -12   3   18.00    4.20
  -4 -12   3   19.70    6.70
   4  12   3   22.20    5.40
  -4 -12   3   19.40    4.30
   5  12  -3   65.59   13.60
   5  12  -3   41.20   10.40
  -5  12   3   38.30   12.60
  -5  12   3   29.70    9.90
  -5 -12  -3   48.60    7.00
  -5 -12  -3   56.59    7.70
  -5 -12   3   34.80    6.20
   5  12   3   31.20    6.00
   5  12   3   42.30    9.00
  -5 -12   3   38.50    6.60
  -6  12   3   -0.90   13.90
  -6 -12  -3    7.60    3.80
  -6  12   3    1.10    7.60
   6  12  -3    4.90    7.20
  -6  12   3   14.30    9.60
   6  12   3    0.00    4.20
  -6 -12   3    5.80    5.00
  -6 -12   3    6.10    5.50
   0  13   3  174.78   14.50
   0  13  -3  189.38   15.80
   0  13  -3  141.89   16.20
   0 -13  -3  190.38   16.30
   0 -13   3  186.48   19.10
   0  13   3  154.28   15.20
  -1 -13  -3    2.90    4.50
  -1 -13  -3    1.60    8.40
  -1  13   3    7.90    7.00
   1  13  -3   -7.90    5.20
  -1  13   3    5.10    5.00
   1  13  -3   -2.30   10.60
   1  13  -3    1.40    8.20
   1  13   3    4.30    4.70
   1 -13  -3   15.70    8.20
  -1  13  -3    0.50    9.80
   1  13   3   -1.00    6.40
  -1 -13   3    1.00    5.70
  -1  13  -3    2.40    6.20
  -2 -13  -3  133.49   11.60
   2  13  -3  140.29   17.80
   2  13  -3  130.59   14.40
  -2  13   3  133.49   13.50
   2  13  -3  154.28   14.00
  -2  13   3  130.19   14.90
  -2 -13  -3  148.19   13.10
   2  13   3  154.18   12.40
  -2 -13   3  123.69   13.70
   2  13   3  130.89   14.30
  -2 -13   3  141.79   17.40
  -2  13  -3  136.09   17.80
  -2  13  -3  162.98   17.20
  -2 -13   3  149.19   12.50
  -3 -13  -3  119.69   11.40
  -3  13   3  123.99   14.10
   3  13  -3   84.69   11.70
   3  13  -3  117.49   16.60
  -3 -13  -3  103.09    9.90
  -3  13   3  149.69   24.10
  -3  13  -3   94.89   20.30
   3  13   3   99.59   12.10
   3  13   3  115.29   11.60
  -3  13  -3  126.99   22.90
  -3 -13   3   81.19   10.10
  -3 -13   3  129.89   16.50
  -3 -13   3   92.69   10.60
  -4  13   3   50.89   14.10
   4  13  -3   34.00    9.60
  -4  13   3   33.70    8.00
  -4 -13  -3   39.90    7.50
   4  13  -3   51.29   13.70
  -4 -13  -3   50.49    6.80
   4  13   3   37.30   10.30
  -4 -13   3   42.60   13.70
  -4 -13   3   55.39    6.90
   4  13   3   54.19    9.70
  -4 -13   3   71.09   13.60
   5  13  -3   20.70    7.80
  -5 -13  -3   23.70    5.80
   5  13  -3   20.40    5.10
  -5  13   3   12.80    7.70
  -5  13   3   19.70    8.10
   5  13   3   10.80    5.90
  -5 -13   3   48.20   13.20
  -5 -13   3   26.50    5.30
   5  13   3   19.90    5.40
   0 -14   3  106.19   18.20
   0  14  -3  124.89   19.40
   0 -14  -3   80.69   16.20
   0  14   3   98.29   10.60
  -1  14   3   18.50    7.80
  -1  14   3   42.40   14.90
  -1 -14  -3   41.20   11.80
  -1 -14  -3   27.50    7.10
  -1 -14   3   38.30   13.70
   1 -14  -3   25.10    9.10
  -1  14  -3   63.59   13.20
  -1  14  -3   39.90   11.10
   1  14   3   47.90   17.90
  -1 -14   3   53.39   16.00
  -2  14   3   24.00    7.40
  -2 -14  -3   41.50   10.40
  -2 -14  -3   33.20    8.80
  -2 -14   3   49.99    9.50
  -2 -14   3   49.40   11.50
   2  14   3   52.89   10.40
   2  14   3   38.10    9.40
  -2  14  -3   34.40    8.00
  -3  14   3   56.39   12.70
  -3  14   3   41.00   12.50
   3  14  -3   69.39   17.20
   3  14  -3   48.60    9.30
  -3 -14  -3   28.20    7.50
   3  14   3   57.29    9.90
  -3 -14   3   60.09   12.50
   3  14   3   37.90    9.50
  -3 -14   3   33.50    8.20
  -4 -14  -3   49.60    6.60
  -4  14   3   66.49   15.00
   4  14  -3   48.20   16.30
  -4  14   3   26.10    8.20
  -4 -14  -3   38.00    6.40
   4  14   3   59.29    9.50
  -4 -14   3   56.59    6.80
  -5 -14  -3   23.80    5.60
  -5  14   3   30.80    8.90
   5  14   3   42.60    8.30
  -5 -14   3   37.30    6.60
   5  14   3   54.99   14.70
   0  15  -3   40.70   12.20
   0  15  -3   30.80   10.70
   0 -15  -3   35.40    8.40
   0  15   3   31.00    6.70
   0 -15   3   31.10    9.10
   1  15  -3   -0.90    5.00
  -1 -15  -3    5.60    6.10
  -1 -15  -3   -0.80    5.80
  -1  15   3    0.50    7.00
   1 -15   3    0.90   13.30
  -1 -15   3   -1.10    6.40
  -1  15  -3   11.50    9.10
  -1 -15   3   -2.50    8.10
   2  15  -3   63.79   10.30
  -2 -15  -3   53.49    8.80
  -2 -15  -3   49.90    9.10
  -2  15   3   48.30   11.70
  -2 -15   3   79.89   11.70
   2  15   3   64.59   11.10
   2  15   3   72.49   10.00
  -2  15  -3   70.49   16.70
  -3 -15  -3   22.00    6.90
  -3  15   3   39.90   12.10
  -3  15   3   12.10    8.00
   3  15  -3   15.20    5.10
  -3 -15  -3   15.00    4.30
   3  15   3   21.60    4.60
   3  15   3   30.90    9.20
  -3 -15   3   18.10    4.60
   0  16   3   38.90   12.30
   0 -16   3   69.09   21.20
  -1 -16  -3   78.19   12.10
  -1  16   3   43.10   13.20
   1  16  -3   65.99   11.90
  -1 -16  -3   75.09   11.30
  -1  16   3   73.99   12.00
   1  16   3   45.10   10.60
  -1 -16   3   90.09   23.40
   1  16   3   77.69   11.70
   1 -16  -3   56.09   10.80
   0   0  -4 1825.02   88.89
   0   0   4 1853.51   89.19
   0   0  -4 1966.00   89.19
   0   0   4 2075.59   88.99
   1   0   4  138.89    7.00
  -1   0   4  115.99    7.00
   1   0  -4  122.89    7.20
   1   0  -4  108.09    7.10
  -1   0  -4  135.09    6.80
  -1   0   4  131.29    6.90
  -2   0   4 1050.79   48.40
  -2   0   4 1020.60   48.40
   2   0   4 1103.69   48.40
   2   0  -4 1018.10   48.60
   2   0  -4  999.70   48.70
   3   0   4   59.39    4.00
   3   0  -4   58.59    6.00
   3   0  -4   58.49    4.30
   3   0   4   47.40    8.70
  -3   0   4   58.49    3.70
   4   0   4   11.70    3.30
   4   0  -4   10.80    4.00
   4   0  -4    3.80    4.00
  -5   0  -4  211.68   16.90
   5   0   4  227.48   12.60
   5   0  -4  205.08   12.80
   5   0  -4  209.88   16.10
  -5   0  -4  212.88   16.70
   5   0  -4  203.78   14.30
  -5   0   4  179.58   18.00
   5   0   4  218.68   15.80
  -5   0   4  258.47   22.60
  -6   0  -4  217.08   16.30
  -6   0  -4  221.08   16.50
   6   0  -4  267.47   24.80
  -6   0  -4  247.08   20.70
  -6   0   4  212.18   17.30
   6   0  -4  211.08   15.10
  -6   0   4  215.48   20.10
   6   0   4  232.48   17.30
  -6   0   4  213.28   17.40
   6   0  -4  241.48   23.00
   6   0   4  233.18   14.60
  -6   0   4  197.28   16.70
   6   0  -4  214.68   15.60
  -6   0  -4  239.38   16.90
  -6   0   4  218.08   17.10
  -6   0  -4  253.97   16.20
  -7   0  -4  116.39   12.50
   7   0   4  110.99   14.90
  -7   0  -4  144.09   21.80
  -7   0  -4  116.29   11.90
  -7   0   4   99.99   11.40
   7   0  -4   75.89   12.70
  -7   0   4  102.09   12.70
  -7   0   4   85.09   13.00
  -7   0   4  110.99   13.80
   7   0   4  100.09   14.90
  -7   0   4   65.89   16.10
   7   0  -4  137.09   19.90
  -7   0  -4   99.39   11.50
   7   0  -4  125.69   18.50
  -7   0  -4   87.59   13.50
  -8   0   4   -1.10    6.60
  -8   0   4   16.70    7.30
  -8   0  -4    4.50    5.50
   8   0   4   12.70    5.70
  -8   0   4   10.00    8.10
  -8   0  -4    9.20    6.40
   8   0  -4   19.50   13.30
  -8   0  -4   -0.90    5.90
  -8   0   4    8.00    5.60
  -8   0  -4    5.40    5.60
   9   0   4   -2.30    6.90
  -9   0   4    2.00    6.20
   9   0   4   -1.90    8.30
  -9   0   4    1.10    5.00
  -9   0   4    0.80    9.00
  -9   0  -4    3.00    5.50
  -9   0   4   14.90    8.90
  -9   0  -4    0.80    6.10
  -9   0  -4    0.70    5.50
   0  -1  -4 6149.18  265.87
   0  -1   4 5532.25  265.67
   0  -1  -4 5846.42  265.57
   0   1  -4 5854.31  265.37
   0   1   4 5763.12  265.57
   0   1  -4 5500.85  265.77
   0   1   4 5933.51  265.77
  -1  -1  -4 1380.26   62.49
  -1   1   4 1334.57   62.09
  -1   1   4 1369.36   62.09
  -1  -1  -4 1289.97   62.09
   1   1  -4 1346.17   62.29
   1  -1   4 1426.96   61.89
   1  -1   4 1250.97   62.19
   1  -1  -4 1263.67   61.79
  -1  -1   4 1311.47   61.79
   1   1   4 1382.16   61.69
   1  -1  -4 1381.86   61.79
   1   1   4 1257.07   61.89
  -1  -1   4 1385.76   61.59
   2  -1   4 1003.80   50.09
   2   1  -4 1057.89   50.39
   2   1  -4 1093.09   50.39
   2  -1   4 1126.69   49.80
  -2   1   4 1058.39   49.60
  -2  -1  -4 1097.79   50.29
  -2  -1  -4 1083.79   49.80
   2  -1  -4  940.51   48.20
   2   1   4 1014.70   48.50
  -2  -1   4 1054.29   48.90
  -2  -1   4 1040.90   48.10
   2  -1  -4 1089.19   48.10
  -3  -1  -4   36.00    2.90
   3  -1   4   34.90    8.10
   3  -1   4   35.10    2.90
   3   1   4   31.70    3.10
   3  -1  -4   24.20    2.90
   3   1   4   35.00    6.60
   3  -1  -4   22.70    6.90
  -3  -1   4   16.60    4.50
   4   1  -4  235.88   13.70
   4   1  -4  214.28   13.10
   4  -1   4  219.38   12.00
   4   1  -4  226.98   13.50
   4  -1  -4  223.68   16.40
   4  -1  -4  222.68   16.40
   4  -1  -4  236.98   12.50
   4   1   4  225.38   12.40
   4   1   4  197.48   15.40
  -5   1   4  193.48   19.90
   5   1  -4  194.18   12.70
  -5   1   4  166.48   17.40
  -5  -1  -4  153.58   17.50
  -5   1   4  192.38   18.10
   5   1  -4  202.78   11.70
  -5  -1  -4  170.68   16.90
   5   1  -4  190.38   14.00
   5  -1   4  178.88   10.80
   5  -1   4  161.88   15.60
  -5   1   4  175.38   16.50
  -5  -1  -4  160.08   16.20
  -5  -1   4  209.28   17.60
   5   1   4  196.48   14.30
   5  -1  -4  178.08   13.80
   5   1   4  185.78   11.80
   5  -1  -4  193.58   11.70
   5   1   4  175.18   16.00
  -6   1   4  122.19   13.30
  -6  -1  -4  129.19   13.80
  -6  -1  -4  131.89   12.80
  -6  -1  -4  120.59   13.90
  -6  -1  -4  123.89   17.10
   6  -1   4  127.89   14.80
  -6  -1  -4  116.09   12.70
  -6   1   4  128.19   13.90
   6  -1   4  143.39   10.10
   6   1  -4  134.29   12.30
  -6   1   4  107.39   19.90
  -6   1   4  123.79   13.60
   6   1  -4  134.59   15.30
   6   1  -4  128.89   12.10
  -6   1   4  116.89   12.60
  -6   1  -4  132.79   12.30
  -6   1  -4  141.89   13.20
   6  -1  -4  136.69   11.00
   6  -1  -4  148.09   12.60
   6  -1  -4  131.09   33.70
  -6  -1   4  139.99   15.30
   6   1   4  154.68   13.70
  -6  -1   4  120.29   15.20
  -6  -1   4  124.09   13.70
  -6   1  -4  131.79   13.70
  -6  -1   4  139.29   13.50
  -6  -1   4  119.09   15.50
  -6   1  -4  143.29   13.60
   6   1   4  141.19   11.60
  -6   1  -4  165.78   22.10
  -7   1   4   53.59   15.90
   7   1  -4   65.09   22.60
   7  -1   4   58.59   13.30
  -7  -1  -4   61.69   11.20
  -7  -1  -4   69.29   10.10
  -7  -1  -4   52.29   11.00
   7  -1   4   34.60    7.10
   7   1  -4   50.69   11.90
  -7  -1  -4   57.89   12.80
  -7   1   4   38.70   11.70
  -7   1   4   58.39   11.40
  -7   1   4   44.90   10.50
  -7   1   4   48.20   11.80
   7   1  -4   39.10   12.50
   7   1   4   71.99   16.30
  -7   1  -4   56.39   10.50
  -7   1  -4   43.40   12.70
  -7   1  -4   47.90   12.40
   7  -1  -4   32.10   12.20
  -7  -1   4   47.80   10.10
  -7   1  -4   54.49   10.30
  -7  -1   4   57.49   14.40
   7   1   4   55.29   12.50
   7  -1  -4   58.69   17.10
  -7  -1   4   58.99   14.70
   8   1  -4    5.00   16.80
  -8  -1  -4    6.00    5.80
  -8  -1  -4   11.20    6.00
   8   1  -4   16.40   12.90
  -8  -1  -4    4.60    6.50
   8   1  -4   32.80   13.30
  -8  -1  -4    9.80    5.50
   8  -1   4    9.50    6.40
  -8   1   4    4.10    6.40
  -8   1   4    3.10    6.40
  -8   1   4   -0.10    5.40
  -8  -1   4    9.10    5.40
   8  -1  -4   28.30   14.20
  -8  -1   4    6.40    8.30
  -8  -1   4    3.50    7.00
   8   1   4    0.70    8.10
   8   1   4    6.70    5.40
  -8   1  -4    5.90    5.30
   8  -1  -4    5.90    5.90
  -8   1  -4   -1.30    6.10
  -8   1  -4    3.10    5.30
  -8  -1   4   14.80    7.20
  -8   1  -4   11.70    6.10
  -9  -1  -4   26.80    6.20
  -9   1   4   26.50   15.20
  -9  -1  -4   35.20    7.00
   9  -1   4   33.20    9.50
  -9  -1  -4   49.90   10.60
  -9   1   4   32.60    9.80
  -9   1   4   31.60    9.80
  -9   1  -4   34.20    8.40
  -9  -1   4   39.40   10.20
  -9  -1   4   33.30   11.60
  -9   1  -4   44.50    9.70
   9  -1  -4   52.99   17.60
  -9  -1   4   26.20    8.00
   9   1   4   45.80   12.60
  -9  -1   4   74.49   18.10
  -9   1  -4   62.39   11.80
  -9   1  -4   50.49   10.10
   0  -2   4 1252.37   57.79
   0   2   4 1313.97   58.09
   0  -2  -4 1274.17   58.29
   0  -2   4 1216.88   58.19
   0  -2  -4 1209.08   58.09
   0   2   4 1244.38   58.09
   1  -2   4 1998.10   94.19
   1   2  -4 2088.19   94.69
  -1   2   4 2011.70   94.09
  -1  -2  -4 2158.98   94.99
   1  -2   4 2056.39   93.99
  -1  -2  -4 1968.00   94.49
   1   2  -4 2063.29   94.49
   1  -2  -4 2165.58   97.99
  -1  -2   4 2061.19   98.19
   1   2   4 2208.18   98.09
   1   2   4 2029.80   98.19
  -1  -2   4 2153.18   97.89
   2  -2   4  201.48    9.50
   2   2  -4  189.58   10.40
   2  -2   4  201.38    9.80
   2   2  -4  185.08   10.30
  -2  -2  -4  199.88   10.20
  -2  -2   4  186.08   10.20
   2  -2  -4  187.98    9.80
  -2  -2   4  196.18   10.00
   2   2   4  192.38   10.70
   2   2   4  198.38   10.20
   3  -2   4  329.87   16.10
  -3  -2  -4  329.07   17.40
   3   2  -4  341.17   17.10
   3  -2   4  323.17   17.00
   3   2  -4  338.77   17.30
  -3  -2   4  339.57   17.50
   3  -2  -4  337.47   17.10
  -3  -2   4  345.87   17.40
   3   2   4  360.26   17.60
   4   2  -4  946.21   44.70
   4   2  -4  895.71   44.80
  -4  -2  -4  926.91   42.90
   4   2  -4  919.71   44.80
   4   2   4  963.60   45.70
   4   2   4  923.51   45.70
   4   2   4  910.81   45.60
  -4  -2   4  944.51   44.10
   4  -2  -4  925.21   44.60
   5   2  -4   74.79    8.00
  -5  -2  -4   57.09   17.40
  -5  -2  -4   57.99   15.60
  -5   2   4   59.29   12.90
  -5   2   4   44.00   16.30
  -5  -2  -4   75.19   11.40
  -5   2   4   81.69   13.60
  -5   2   4   55.59   13.40
  -5  -2  -4   65.69   12.60
  -5   2   4   56.79   13.40
   5   2  -4   66.29    9.20
  -5  -2  -4   59.29   12.10
   5   2  -4   73.09    9.20
   5  -2   4   61.69    5.60
  -5   2  -4   62.79   12.60
  -5   2  -4   61.19   12.10
   5   2   4   78.79    7.50
  -5  -2   4   65.19   12.60
  -5   2  -4   60.19   11.30
  -5   2  -4   79.99   13.10
   5  -2  -4   81.59   12.90
  -5  -2   4   72.69   11.90
   5  -2  -4   71.29    6.70
   5   2   4   67.29   11.70
  -6  -2  -4   94.89   11.90
   6   2  -4   89.39   11.10
   6   2  -4   92.59   12.60
   6   2  -4  121.09   20.80
   6  -2   4   82.99    8.60
  -6   2   4   78.19   12.60
  -6  -2  -4  101.09   11.30
  -6   2   4   62.89   13.90
  -6  -2  -4  114.29   14.90
  -6   2   4   91.59   18.80
  -6  -2  -4   95.89   14.30
  -6   2   4   94.99   12.40
   6  -2   4  110.99   16.20
  -6  -2  -4   84.59   13.50
  -6   2   4   91.09   12.20
   6   2  -4   93.49   13.30
  -6  -2   4   99.79   13.60
   6  -2  -4  107.59   12.70
  -6   2  -4   93.79   12.10
  -6   2  -4   93.79   11.30
  -6  -2   4   83.49   17.00
  -6  -2   4   92.69   12.50
  -6  -2   4   62.49   15.00
   6   2   4  127.29   15.70
   6   2   4   86.59   11.80
   6   2   4  105.69   12.00
  -6   2  -4   90.49   12.70
  -6   2  -4   99.79   23.70
  -6   2  -4   83.49   17.90
  -6   2  -4   99.69   14.00
   6  -2  -4  101.29    9.50
  -6  -2   4   86.59   13.40
  -7  -2  -4   45.10   10.80
  -7   2   4   40.80   10.80
  -7  -2  -4   28.20    7.40
   7  -2   4   43.40   12.80
   7   2  -4   24.80    5.30
  -7   2   4   33.90    7.00
  -7  -2  -4   28.30   10.50
   7  -2   4   21.00    8.00
  -7   2   4   36.60   11.60
  -7  -2  -4   26.50    6.60
  -7  -2  -4   23.00    6.00
  -7   2   4   29.70    6.40
  -7   2   4   29.80   10.10
   7   2  -4   35.10   11.30
   7   2  -4   16.60    9.80
   7  -2  -4   60.99   16.50
  -7  -2   4   16.80    9.30
  -7   2  -4   47.00   12.50
  -7   2  -4   21.70    6.40
   7  -2  -4   41.60   15.10
   7   2   4   24.90   12.00
  -7   2  -4   35.70   10.90
  -7  -2   4   44.80   13.00
   7   2   4   50.89   18.40
  -7  -2   4   24.50    5.50
   7   2   4   37.20   11.40
  -7   2  -4   40.30    9.30
  -7  -2   4   31.00    7.90
  -8  -2  -4    7.90    5.30
  -8   2   4   -0.10    6.10
  -8  -2  -4    1.00    6.50
  -8  -2  -4   -0.20    6.60
   8   2  -4   -3.40   13.00
   8   2  -4   15.40   13.50
   8   2  -4    8.00    5.90
  -8   2   4   10.90    6.60
  -8   2   4    3.00    5.80
   8   2   4    1.10    7.40
  -8   2  -4   -0.80    6.60
  -8   2  -4    3.40    5.50
   8   2   4  -14.00   18.00
  -8  -2   4    5.60    6.80
  -8  -2   4    5.80   13.20
  -8  -2   4   -1.70    7.30
  -8  -2   4    1.00    5.60
  -8   2  -4   15.10    7.30
  -8   2  -4    5.40    5.30
   8   2   4    9.60    5.50
   8  -2  -4    9.10    6.60
  -9   2   4    4.90    5.40
  -9   2   4    9.80    5.80
  -9  -2  -4    2.40    5.30
  -9  -2  -4   17.40    6.60
   9  -2   4   11.80    7.80
  -9   2  -4   18.30    7.30
  -9   2  -4    8.50    5.20
  -9  -2   4    5.50    7.10
  -9  -2   4   16.10    5.50
  -9   2  -4   30.30   10.00
  -9   2  -4   12.30    5.30
   9   2   4   12.80    7.30
   9   2   4    3.10    9.60
   0   3   4  428.06   20.10
   0  -3   4  430.76   20.00
   0  -3   4  436.96   20.40
   0  -3  -4  432.66   20.60
   0  -3  -4  396.76   20.60
   0   3   4  406.76   20.20
  -1  -3  -4  390.36   19.30
   1   3  -4  396.06   18.70
  -1  -3  -4  383.06   19.10
   1  -3  -4  393.76   19.20
   1   3   4  374.66   19.30
  -1  -3   4  405.36   19.10
   1  -3  -4  402.36   19.10
  -1  -3   4  397.96   20.50
   1   3   4  393.96   19.30
  -2  -3  -4  394.66   19.30
   2   3  -4  366.56   19.20
  -2  -3  -4  415.36   19.90
   2   3   4  388.36   18.70
   2  -3  -4  378.56   18.00
  -2  -3   4  351.16   18.50
  -2  -3   4  367.96   18.30
   2   3   4  396.06   18.60
   2  -3  -4  343.37   18.20
   3   3  -4  602.64   30.10
   3  -3   4  605.64   28.60
  -3  -3  -4  620.24   30.60
   3  -3   4  607.84   29.00
   3   3  -4  623.54   30.00
   3  -3  -4  586.94   28.60
  -3  -3   4  616.14   29.20
   3   3   4  603.04   29.70
   3   3   4  589.84   29.40
  -3  -3   4  596.54   29.10
   4   3  -4   57.19    7.30
   4   3  -4   49.30    6.90
  -4  -3  -4   66.29    4.60
   4   3  -4   62.49    8.50
   4   3   4   56.19    8.60
   4   3   4   51.49    7.60
   4  -3  -4   51.99    5.00
   4   3   4   47.50    6.80
  -4  -3   4   56.89    4.70
  -5   3   4    8.60    7.30
  -5   3   4    4.50    6.70
  -5   3   4   11.20    8.60
   5   3  -4   27.20    9.70
   5   3  -4   11.60    4.50
  -5  -3  -4    7.70    7.30
  -5   3   4    8.60    6.90
   5  -3   4    3.80    2.40
  -5  -3  -4   11.80    6.10
  -5  -3  -4   -7.90   13.60
   5   3  -4   10.10    5.40
  -5   3   4    5.50    6.70
  -5  -3  -4   10.80   12.70
  -5  -3  -4    0.70    5.50
   5   3  -4    7.80    3.90
  -5   3  -4    0.60    6.20
  -5  -3   4   11.80    6.50
  -5  -3   4    6.60    6.00
   5   3   4    4.40    3.80
   5  -3  -4    8.40    3.00
   5  -3  -4   -1.30    7.20
   5   3   4    4.60    5.30
  -5   3  -4   -3.90    7.60
  -5   3  -4    5.60    6.40
   6  -3   4   87.69    8.50
  -6  -3  -4   93.39   11.30
   6   3  -4   75.29   11.20
  -6   3   4   83.19   19.00
  -6  -3  -4   79.99   13.70
  -6   3   4   99.69   12.80
  -6   3   4   81.79   13.00
  -6   3   4   90.49   17.90
  -6  -3  -4   99.39   13.60
  -6   3   4   89.49   15.20
  -6  -3  -4   77.69   13.90
   6   3  -4  105.49   23.40
   6   3  -4   74.09   11.20
  -6  -3  -4  119.09   16.20
  -6   3  -4  113.89   13.40
   6  -3  -4   81.09   14.40
  -6   3  -4  105.09   18.50
   6   3   4  116.09   11.50
   6   3   4  104.29   13.10
  -6  -3   4  115.29   17.00
  -6  -3   4   91.59   12.80
  -6   3  -4   89.39   12.50
  -6  -3   4   76.79   14.00
   6  -3  -4   90.59   10.00
  -6   3  -4   88.89   15.60
   6   3   4  104.99   13.90
  -7  -3  -4  438.96   25.20
  -7  -3  -4  425.66   26.80
   7   3  -4  408.76   25.40
   7   3  -4  410.86   31.00
  -7  -3  -4  431.36   26.10
  -7   3   4  474.25   25.90
  -7  -3  -4  453.75   26.50
  -7   3   4  462.25   25.80
   7  -3   4  412.36   31.50
  -7   3   4  434.86   25.80
  -7   3   4  423.66   26.20
   7  -3   4  438.96   25.50
  -7   3  -4  444.76   27.50
   7  -3  -4  451.85   27.60
   7   3   4  455.45   25.90
   7   3   4  387.66   28.10
  -7   3  -4  449.26   26.20
  -7  -3   4  454.25   25.80
  -7   3  -4  442.16   25.20
   7   3   4  459.05   27.10
   7  -3  -4  467.75   27.00
  -7  -3   4  399.56   27.40
  -7   3  -4  437.56   25.00
  -7  -3   4  417.66   25.20
  -8   3   4   10.60    6.60
  -8   3   4   11.60    6.30
  -8  -3  -4   29.00    9.50
  -8   3   4   16.80    6.60
   8   3  -4   12.80   11.30
  -8  -3  -4   20.70   11.50
  -8   3   4   20.40    5.80
   8  -3   4   22.90    9.20
  -8  -3  -4    4.30   15.10
  -8  -3  -4    2.40   15.10
   8  -3  -4   17.00    7.20
  -8  -3   4   13.70   14.40
  -8   3  -4   19.20    6.40
  -8   3  -4   19.80    6.30
  -8  -3   4   17.50    5.50
   8   3   4   21.50    7.60
   8   3   4   16.50   14.60
  -8   3  -4   16.30    5.50
  -8   3  -4   45.70   15.90
  -8  -3   4    7.40    6.10
  -9  -3  -4   32.60    9.50
  -9   3   4   27.70    9.40
   9   3  -4   45.30    9.70
  -9   3   4   45.70   10.90
  -9  -3  -4   19.20    8.00
  -9   3  -4   45.00    9.70
  -9   3  -4   39.90    8.80
  -9  -3   4   28.70    6.40
   9   3   4   22.80    7.40
  -9  -3   4   47.80   12.60
  -9   3  -4   28.50    7.90
  -9   3  -4   41.80    9.30
   0  -4  -4  307.27   16.70
   0  -4  -4  258.77   13.80
   0  -4   4  263.87   13.20
   0  -4   4  264.27   13.80
  -1  -4  -4  633.64   29.80
  -1  -4  -4  612.24   29.80
   1   4  -4  601.84   28.70
   1   4   4  578.94   29.70
   1  -4  -4  585.94   29.60
   1   4   4  649.34   29.60
  -1  -4   4  637.44   29.60
   1  -4  -4  656.03   29.60
  -2  -4  -4  699.83   33.90
  -2  -4  -4  686.83   33.50
   2   4  -4  699.23   33.80
   2  -4  -4  683.13   31.20
   2   4   4  667.73   31.70
  -2  -4   4  705.43   31.70
   2  -4  -4  592.64   31.20
  -2  -4   4  653.23   32.10
   2   4   4  642.84   31.80
   3   4  -4  543.35   27.00
  -3  -4  -4  534.65   27.90
   3   4  -4  566.94   27.80
  -3  -4  -4  537.95   26.70
  -3  -4   4  519.75   26.20
  -3  -4   4  516.35   26.30
   3  -4  -4  548.75   25.60
  -3  -4   4  532.15   26.30
   3   4   4  522.05   26.60
   3   4   4  538.05   26.50
  -4  -4  -4  286.77   14.60
   4  -4   4  266.97   14.00
   4   4  -4  276.97   17.50
   4   4  -4  282.17   17.00
   4   4  -4  296.27   15.70
  -4  -4   4  295.47   14.90
   4  -4  -4  295.27   14.70
   4   4   4  265.97   16.30
  -4  -4   4  259.97   15.40
   4   4   4  272.37   16.20
   4   4   4  276.47   15.80
  -5   4   4  506.55   29.80
  -5   4   4  472.25   29.70
  -5   4   4  538.05   30.60
   5  -4   4  548.05   25.90
  -5  -4  -4  530.25   29.20
   5   4  -4  533.25   27.80
  -5   4   4  516.95   29.10
  -5   4   4  543.65   30.00
   5   4  -4  483.35   33.70
  -5  -4  -4  507.95   28.20
  -5  -4  -4  543.55   25.30
   5   4  -4  542.55   27.60
  -5  -4   4  532.55   29.50
   5   4   4  532.35   27.70
  -5   4  -4  509.15   35.70
  -5   4  -4  540.55   29.30
   5  -4  -4  537.35   26.60
  -5   4  -4  573.04   30.20
  -5   4  -4  498.35   31.10
   5   4   4  524.55   30.00
  -5   4  -4  520.75   29.10
   5   4   4  507.15   28.20
  -5  -4   4  484.85   29.20
  -6   4   4  262.77   17.90
  -6   4   4  265.67   17.70
  -6  -4  -4  272.87   23.90
  -6  -4  -4  208.48   19.90
   6   4  -4  231.78   16.80
  -6  -4  -4  229.88   17.20
  -6   4   4  245.68   18.10
   6   4  -4  248.88   16.60
   6  -4   4  244.48   16.20
  -6   4   4  268.37   19.00
   6   4  -4  243.68   31.20
   6   4   4  238.58   18.70
   6  -4  -4  268.07   17.00
  -6   4  -4  226.18   26.80
   6   4   4  229.28   17.50
  -6   4  -4  264.37   22.20
  -6   4  -4  253.37   17.70
  -6  -4   4  275.17   17.70
   6  -4  -4  294.27   22.20
   6   4   4  233.58   17.40
  -6   4  -4  253.97   17.90
  -6   4  -4  266.47   18.50
  -7   4   4  442.56   27.80
   7   4  -4  536.25   33.40
  -7   4   4  472.25   27.10
   7   4  -4  499.75   29.80
  -7  -4  -4  462.25   27.00
  -7   4   4  472.75   27.60
  -7  -4  -4  475.25   29.50
   7  -4   4  426.26   26.70
  -7  -4  -4  470.45   26.70
  -7   4   4  456.35   27.10
   7  -4   4  463.05   32.10
  -7   4  -4  448.86   26.70
   7   4   4  476.75   27.80
   7  -4  -4  433.56   29.10
  -7   4  -4  489.95   27.80
   7   4   4  509.95   29.00
  -7   4  -4  457.35   29.70
  -7  -4   4  481.45   27.50
  -7   4  -4  462.05   26.80
   7  -4  -4  489.95   29.50
   7   4   4  445.56   29.00
  -7  -4   4  484.85   27.30
  -8   4   4   86.09   12.40
   8   4  -4  104.59   22.30
  -8  -4  -4  123.29   11.10
  -8   4   4   91.19   11.90
  -8  -4  -4   63.09   16.20
  -8  -4  -4  100.39   17.70
   8   4  -4   91.89   13.00
  -8   4   4  128.89   15.70
   8   4  -4   96.09   18.90
   8  -4   4  138.89   27.70
  -8   4   4  101.89   11.10
   8   4   4   90.19   19.60
   8  -4  -4  122.29   20.20
  -8   4  -4  100.09   11.90
   8   4   4   91.59   15.70
  -8   4  -4   96.19   11.20
   8   4   4   93.99   15.40
  -8   4  -4   89.69   10.70
  -8  -4   4  108.99   14.80
  -9   4   4   91.79   11.70
  -9  -4  -4   78.69    9.60
   9   4  -4   64.79   10.20
  -9   4   4   59.29    9.60
  -9  -4   4   71.29   12.10
  -9   4  -4   95.29   16.50
   9   4   4   81.39   10.80
  -9   4  -4   80.29    9.80
  -9   4  -4   67.39    8.70
  -9  -4   4   63.49   12.30
  -9   4  -4   79.99   10.00
   0  -5   4 1416.86   65.39
   0  -5  -4 1465.85   65.99
   0  -5   4 1343.47   65.79
  -1  -5  -4 1714.43   80.19
  -1  -5   4 1699.63   77.89
   1   5   4 1673.73   77.39
   1  -5  -4 1730.73   77.89
   1  -5  -4 1594.74   78.09
  -2  -5  -4  165.28   10.30
  -2  -5  -4  162.98   10.10
   2  -5  -4  173.18    8.60
   2  -5  -4  172.78   12.40
  -2  -5   4  144.69   12.20
  -2  -5   4  132.99   10.80
  -2  -5   4  165.68    9.20
  -3  -5  -4  278.07   15.40
  -3  -5  -4  282.57   16.90
   3   5  -4  286.57   15.10
  -3  -5  -4  293.57   15.20
  -3  -5   4  278.77   15.20
  -3  -5   4  259.27   15.00
   3   5   4  274.47   17.60
   3   5   4  274.57   14.70
   3  -5  -4  283.97   14.20
  -3  -5   4  271.07   14.90
  -4   5   4  181.18   17.30
   4   5  -4  152.18   10.00
  -4  -5  -4  159.28   21.00
  -4  -5  -4  150.48    9.40
  -4  -5  -4  171.58   11.40
  -4   5   4  141.49   15.90
  -4  -5   4  144.39    9.90
  -4   5  -4  112.99   16.20
  -4   5  -4  151.68   26.60
   4   5   4  146.69   14.00
  -4   5  -4  125.79   16.50
   4   5   4  151.08   10.00
  -4  -5   4  148.89    9.30
   4   5   4  153.38   15.60
   4  -5  -4  151.98    9.00
  -5  -5  -4   36.10   10.20
  -5   5   4   39.10   12.50
   5  -5   4   34.80    5.20
   5   5  -4   32.60    7.00
  -5  -5  -4   52.99   11.50
  -5   5   4   25.70    6.90
   5   5  -4   26.60    8.50
  -5  -5  -4   27.50    5.00
  -5   5   4   56.69   14.60
  -5   5   4   28.80    7.40
  -5   5   4   61.49   14.20
  -5   5  -4   28.00    7.00
  -5   5  -4   24.30    8.70
  -5   5  -4   33.00    7.10
   5   5   4   37.20   11.20
  -5   5  -4   22.00   10.00
   5   5   4   47.20    8.10
  -5  -5   4   42.00   11.00
   5   5   4   32.00    5.80
  -5  -5   4   34.10    7.70
   5  -5  -4   48.60    7.30
  -5   5  -4   61.59   25.40
   6   5  -4   12.80    5.20
   6  -5   4   15.40    4.80
  -6  -5  -4   10.40    6.40
  -6   5   4   18.00    7.10
  -6   5   4   14.30    6.20
  -6   5   4   24.60    7.80
  -6  -5  -4    6.70    5.60
   6   5  -4    7.80    8.10
  -6   5   4   13.60    6.40
  -6   5  -4    8.20    6.90
  -6  -5   4   16.80    5.50
  -6   5  -4   15.40    7.70
   6   5   4   14.80    7.00
  -6  -5   4   23.50    5.80
  -6   5  -4   13.80    9.50
   6  -5  -4   15.50    6.50
   6   5   4    8.20    6.40
  -6  -5   4   19.90    8.00
  -6   5  -4   15.00    6.40
  -6   5  -4   65.79   22.10
   7   5  -4   53.89   13.90
  -7   5   4   40.10   10.60
  -7  -5  -4   52.99   11.60
  -7   5   4   36.40   11.20
  -7   5   4   32.90    8.20
  -7   5   4   44.00   14.20
   7  -5   4   44.10   14.60
   7   5  -4   53.39   18.20
  -7  -5  -4   37.70   10.60
  -7   5  -4   53.39   11.70
   7  -5  -4   24.20   10.80
  -7   5  -4   41.20   10.50
   7   5   4   45.80   11.80
   7  -5  -4   24.10    8.80
  -7   5  -4   62.49   16.70
  -7  -5   4   37.00    6.60
  -7   5  -4   23.40   12.30
  -7   5  -4   46.80   11.30
   7   5   4   53.69   20.40
  -7  -5   4   59.79   12.70
   8   5  -4    6.00   11.70
  -8   5   4   29.10    6.70
  -8   5   4   53.09   13.60
  -8  -5  -4   30.50    9.00
  -8  -5  -4   17.90    5.10
  -8   5   4   42.10    9.50
   8   5  -4   21.60    7.20
   8   5  -4   61.19   22.20
  -8  -5   4   23.80    5.90
   8   5   4   27.80    6.60
  -8   5  -4   42.10    9.60
  -8   5  -4   20.60    6.10
  -8   5  -4   11.10    9.30
  -8  -5   4   15.00    6.80
   8   5   4   35.00   13.20
  -9   5   4    0.70    8.00
  -9   5   4    6.00    8.20
   9   5  -4    8.10    7.30
  -9  -5  -4   -0.50    6.80
  -9   5  -4   10.20    6.30
  -9  -5   4    8.80    6.10
  -9   5  -4    3.00    6.00
  -9   5  -4   10.20    5.50
   9   5   4    1.70    5.80
   0  -6   4  430.96   21.10
  -1  -6  -4 1303.07   57.09
  -1  -6  -4 1059.59   57.09
   1  -6  -4 1118.09   52.19
  -1  -6   4 1072.99   52.29
  -2  -6  -4  574.44   27.90
  -2  -6  -4  527.75   27.40
  -2  -6  -4  530.25   27.30
  -2  -6   4  507.35   25.00
   2   6   4  548.65   24.40
  -2  -6   4  458.35   25.40
   2  -6  -4  477.25   24.30
  -2  -6   4  507.15   25.90
  -3  -6  -4  142.29    9.30
   3   6  -4  135.69    8.10
  -3  -6  -4  127.29   11.70
  -3  -6  -4  132.69    9.10
  -3  -6   4  134.99    9.00
   3  -6  -4  127.09    8.00
  -3  -6   4  138.99    9.70
   3   6   4  117.09    8.50
  -3  -6   4  130.79    9.20
  -4  -6  -4   77.29    8.40
  -4   6   4   63.39   13.00
  -4   6   4   89.39   13.20
  -4  -6  -4   63.89    8.30
   4   6  -4   65.69   13.20
  -4   6   4   63.79   14.30
   4   6  -4   75.09    6.30
  -4   6   4   53.69   14.10
  -4  -6  -4   61.69    6.80
  -4  -6  -4   53.09   17.70
   4   6  -4   80.69   15.60
   4   6  -4   59.19   10.70
  -4   6  -4   73.79   24.20
   4  -6  -4   62.59    6.60
  -4   6  -4   47.70   13.10
  -4   6  -4   65.89   14.00
  -4  -6   4   63.49   10.00
  -4  -6   4   67.79    7.40
  -4  -6   4   73.19    7.80
   4   6   4   72.49    7.30
  -4   6  -4   51.59    9.00
   4   6   4   65.39   11.30
  -4   6  -4  111.89   25.20
   5   6  -4   90.29   16.20
  -5  -6  -4   83.49    7.40
   5   6  -4   67.09   15.60
   5  -6   4   84.29    7.30
   5   6  -4  105.29    8.40
  -5  -6  -4  100.39   11.30
  -5   6   4  119.39   16.30
  -5  -6  -4  111.39   12.10
  -5   6   4   90.79   13.70
  -5   6   4   76.69   13.20
  -5   6   4   99.69   13.20
  -5   6  -4   94.49   16.20
  -5  -6   4   90.09    8.40
   5  -6  -4   91.29    9.40
   5   6   4   89.99   12.00
  -5   6  -4  140.59   22.30
  -5  -6   4   77.69   11.70
  -5  -6   4  108.99    8.00
  -5   6  -4   70.39   13.80
  -5  -6   4  111.49   16.20
  -5   6  -4   95.59   12.80
   5   6   4   75.79    9.40
  -6   6   4  127.09   17.90
   6   6  -4   94.29   17.20
  -6   6   4  119.09   14.10
  -6   6   4  127.59   15.40
  -6   6   4  123.99   13.20
  -6  -6  -4  118.09   13.00
   6   6  -4  121.79   10.60
  -6  -6  -4  128.09   11.60
  -6   6   4  101.69   13.60
   6   6  -4  108.09   14.70
   6  -6   4  122.89   10.40
  -6   6  -4  119.79   14.60
   6   6   4  116.79   13.60
   6   6   4  137.59   12.90
  -6   6  -4  111.79   13.20
  -6  -6   4  128.79    9.20
   6  -6  -4  117.29   13.50
  -6   6  -4  127.39   21.00
  -6   6  -4  105.79   12.90
  -6  -6   4  121.59   12.50
  -6  -6   4  128.99   16.90
  -7   6   4   41.80   10.80
   7   6  -4   22.00    8.00
  -7   6   4   28.40    8.20
  -7  -6  -4   33.10   10.50
  -7  -6  -4   46.00   10.50
  -7   6   4   35.80   11.00
   7   6  -4   47.30   12.70
   7   6  -4   23.50    8.00
   7   6   4   38.10   11.60
   7   6   4   31.60    9.00
  -7   6  -4   21.70    7.00
  -7   6  -4   16.30    6.40
  -7  -6   4   38.60    8.50
  -7   6  -4   45.00   11.50
  -7   6  -4   27.10   10.50
   7  -6  -4   28.60    9.90
  -7  -6   4   28.80    5.90
  -8   6   4   14.70    8.10
  -8   6   4   29.70    9.90
  -8   6   4   12.70    6.30
  -8   6   4   30.30    9.70
  -8  -6  -4   10.00    7.70
   8   6  -4   27.40   11.20
   8   6  -4   19.40    6.80
   8   6   4   54.39   12.90
  -8   6  -4   35.50    9.90
   9  -6   4   -2.10   18.10
  -9   6   4    2.10    5.10
   9   6  -4   13.50    6.20
  -9   6   4   13.00    8.70
   0  -7   4    5.90    2.00
   0  -7  -4    4.30    2.80
  -1  -7  -4  251.67   13.80
   1  -7   4  233.58   11.90
  -1  -7  -4  216.88   14.50
  -1  -7   4  229.08   12.70
   1  -7  -4  237.58   13.10
  -2  -7  -4  286.07   16.60
  -2  -7  -4  282.77   16.80
  -2  -7  -4  293.27   16.20
  -2  -7   4  265.57   16.80
  -2  -7   4  274.97   14.60
   2  -7  -4  263.67   14.20
  -2  -7   4  247.38   15.30
   3   7  -4   72.49   14.80
  -3  -7  -4   77.49   10.30
  -3   7   4   88.49   15.10
   3   7  -4   84.59   18.70
  -3  -7  -4   72.69   10.40
  -3   7   4   94.89   14.10
  -3  -7  -4   81.39    7.90
  -3  -7  -4   72.99    8.10
   3  -7  -4   77.69    6.30
  -3   7  -4   66.69   15.10
   3   7   4   55.99   11.30
  -3  -7   4   74.09    7.20
  -3   7  -4   72.79   15.90
  -3  -7   4   55.39    8.10
  -3  -7   4   71.69    7.60
   3   7   4   63.19   11.80
   4   7  -4   20.60    9.70
  -4  -7  -4    5.20    6.90
  -4  -7  -4   16.50    4.00
  -4   7   4    9.50    8.70
   4   7  -4    6.80    8.50
  -4  -7  -4   19.40    7.30
   4   7  -4   18.40    5.80
  -4   7   4   12.80    6.80
   4   7  -4   15.60    6.50
  -4   7   4   13.80    8.60
  -4   7   4   15.80    6.80
  -4  -7  -4   18.40    6.00
  -4   7  -4   15.80   13.30
   4   7   4   15.10    5.60
  -4   7  -4   20.30   11.40
   4   7   4    5.30    8.20
  -4  -7   4   18.50    6.60
  -4   7  -4   21.40    8.20
   4   7   4   -0.70   10.90
  -4  -7   4   11.40    7.00
  -4  -7   4   16.40    6.50
   4   7   4   21.30    6.60
  -4   7  -4    9.20    9.10
  -4  -7   4   13.10    3.80
  -5  -7  -4  174.18   13.40
  -5  -7  -4  202.38   16.90
   5   7  -4  173.28   11.70
  -5   7   4  162.68   16.10
  -5   7   4  172.68   16.10
  -5   7   4  179.08   16.30
  -5  -7  -4  131.59   13.90
  -5   7   4  155.28   15.60
   5   7  -4  158.68   16.40
   5   7  -4  165.28   17.30
  -5   7   4  183.48   23.50
  -5  -7  -4  164.38   11.00
  -5   7  -4  159.28   15.10
  -5  -7   4  175.48   11.40
   5   7   4  168.28   12.50
  -5  -7   4  167.48   14.60
   5  -7  -4  164.38   12.70
  -5  -7   4  181.38   11.80
  -5   7  -4  165.58   16.40
   5   7   4  170.78   14.90
   6   7  -4  128.39   16.20
  -6  -7  -4  130.09   13.50
  -6   7   4  112.39   14.70
   6   7  -4  120.29   12.10
  -6   7   4  127.79   13.80
  -6   7   4  161.78   22.90
   6  -7   4  149.59   13.90
  -6  -7  -4  131.39   11.60
   6   7  -4  118.99   15.50
  -6   7   4  145.49   15.00
  -6  -7  -4  118.29   10.40
  -6   7   4  124.99   14.00
   6   7   4  112.69   18.70
  -6  -7   4  129.39    9.90
  -6   7  -4  105.09   21.00
  -6  -7   4  123.29   12.60
  -6   7  -4  117.49   16.10
   6   7   4  140.99   12.90
   6  -7  -4  105.89   15.40
  -6  -7   4  138.79   16.20
   6   7   4  117.39   13.90
  -6   7  -4  131.09   14.10
  -6   7  -4  121.89   13.20
   7   7  -4   24.90    7.50
  -7   7   4   56.69   12.40
  -7  -7  -4   28.50    6.10
  -7   7   4   61.89   22.10
  -7  -7  -4   28.10    6.40
  -7   7   4   33.50   11.00
  -7   7   4   48.40   11.00
  -7   7   4   33.30   12.40
   7   7  -4   50.29   13.30
   7   7  -4   35.00    7.90
  -7   7  -4   34.80   11.80
  -7   7  -4   50.09   13.00
   7   7   4   22.60   10.70
   7   7   4   40.30    9.90
  -7  -7   4   37.00    9.50
   7   7   4   33.20    9.10
  -7   7  -4   31.10   16.60
   8   7  -4   70.99   11.90
   8   7  -4   48.00   11.40
  -8   7   4   71.29   17.10
  -8  -7  -4   79.09   11.30
  -8   7   4   60.39   10.80
  -8   7   4   67.59   10.60
  -8   7   4   84.69   10.60
   8   7   4   41.30    9.10
  -8  -7   4   60.29   10.50
  -8   7  -4   50.59   10.20
  -8   7  -4   58.69   12.50
  -8   7  -4   88.69   25.90
   8   7   4   33.70    9.90
  -8   7  -4   68.89   11.30
   0   8  -4  695.33   36.80
   0  -8   4  664.33   31.80
   0   8   4  636.74   35.40
   0  -8  -4  665.73   32.60
   0   8   4  645.94   35.20
   0  -8  -4  620.64   33.80
  -1  -8  -4  200.48   12.10
   1   8  -4  196.28   18.40
   1  -8   4  169.18    9.90
  -1  -8  -4  177.68   13.20
   1   8  -4  182.38   17.60
  -1   8   4  176.78   15.40
  -1   8   4  172.38   14.40
  -1   8  -4  165.28   20.40
   1   8   4  181.38   18.90
  -1  -8   4  163.28   13.80
  -1  -8   4  179.68   10.60
   1   8   4  197.98   14.90
   1  -8  -4  169.88   11.00
  -2  -8  -4  181.68   12.10
  -2  -8  -4  180.18   14.50
  -2  -8  -4  176.58   15.90
  -2   8   4  153.58   14.90
  -2  -8  -4  200.18   12.80
  -2   8   4  159.68   16.00
   2   8  -4  199.38   17.10
   2   8  -4  155.08   16.80
  -2  -8   4  157.18   10.30
   2  -8  -4  156.08   10.40
   2   8   4  178.88   29.60
   2   8   4  164.78   16.00
  -2  -8   4  144.89   12.00
  -2   8  -4  168.58   24.90
   3   8  -4    4.30    6.10
   3   8  -4   15.70    9.60
  -3   8   4   28.80   12.70
  -3   8   4   -0.20    8.30
  -3  -8  -4   15.50    6.90
   3   8  -4   10.60    9.90
   3   8   4   21.60   10.50
  -3  -8   4    6.30    4.20
  -3   8  -4    8.80   13.30
  -3   8  -4    5.20   15.00
   3   8   4   14.20    6.20
  -3  -8   4    3.00    3.10
   3   8   4    1.60    6.70
  -3   8  -4   19.20   13.20
   3  -8  -4    8.70    4.10
  -3  -8   4    4.10    4.90
  -4  -8  -4  147.59   11.40
  -4   8   4  171.18   17.90
   4   8  -4  146.29   18.20
   4   8  -4  188.08   18.10
  -4   8   4  190.18   16.30
   4   8  -4  180.38   16.40
  -4   8   4  195.28   18.20
  -4  -8  -4  162.78   11.70
  -4   8   4  157.58   15.60
  -4  -8  -4  167.68   12.00
  -4  -8  -4  125.39   16.70
  -4  -8   4  168.98   12.80
   4   8   4  172.88   10.80
   4  -8  -4  164.08   11.80
   4   8   4  140.79   15.30
  -4  -8   4  172.78   11.70
   4   8   4  140.59   16.90
  -4   8  -4  186.88   23.40
   4   8   4  167.18   19.30
  -4   8  -4  141.09   19.20
  -4   8  -4  178.68   19.80
  -4  -8   4  166.98   12.00
  -5  -8  -4  413.96   22.20
  -5   8   4  427.76   25.50
   5   8  -4  401.26   25.40
  -5   8   4  416.56   26.10
  -5  -8  -4  411.66   23.70
  -5   8   4  438.66   26.00
  -5   8   4  404.16   25.60
  -5  -8  -4  417.26   24.60
  -5  -8  -4  426.86   21.50
   5   8  -4  415.06   26.50
  -5   8  -4  358.76   32.20
  -5  -8   4  421.16   24.30
  -5   8  -4  433.36   28.20
   5   8   4  403.76   24.40
   5   8   4  394.56   22.00
  -5  -8   4  427.06   22.80
  -5  -8   4  437.86   21.70
  -5   8  -4  413.46   25.00
   5   8   4  386.76   28.50
  -5  -8   4  397.46   22.00
  -5   8  -4  392.66   25.00
   5  -8  -4  400.56   22.90
   6   8  -4  135.99   15.20
  -6   8   4  157.68   16.00
  -6   8   4  119.49   15.50
  -6   8   4  151.48   14.20
   6   8  -4  144.59   16.40
  -6  -8  -4  133.39   12.10
  -6  -8  -4  152.68   13.80
  -6   8   4  160.28   14.80
  -6   8  -4  102.29   25.70
   6   8   4  132.79   13.40
  -6  -8   4  146.89   12.80
   6   8   4  110.69   19.10
   6   8   4  112.99   15.00
  -6   8  -4  149.39   14.90
  -6  -8   4  137.19   11.30
  -6  -8   4  142.89   15.10
   6  -8  -4  120.29   17.80
  -6   8  -4  166.88   15.70
  -6   8  -4  153.68   16.90
  -7  -8  -4   24.60    8.00
   7   8  -4   32.50    7.70
   7   8  -4   53.69   15.70
  -7   8   4   23.20    8.60
  -7   8   4   19.50    7.90
  -7   8   4   39.80   11.20
  -7  -8  -4   19.80    5.70
   7   8   4   31.90   10.40
  -7   8  -4   31.80    8.20
  -7   8  -4   53.49   14.10
  -7   8  -4   35.30   14.00
   8   8  -4    8.30    6.40
  -8   8   4   18.00    6.20
   8   8  -4    6.70   11.20
  -8  -8  -4   16.60    6.50
  -8   8   4    7.00    5.70
   0   9  -4    5.00    7.20
   0   9   4    8.80    6.40
   0   9  -4   10.20   10.30
   0   9   4    7.50    5.30
   0   9  -4   11.30   12.40
   0  -9  -4    6.20    5.60
   0  -9  -4    3.30    3.90
   0   9   4   -2.30   12.40
  -1   9   4   12.60    7.10
   1   9  -4    6.90    6.60
  -1  -9  -4    3.80    4.10
   1   9  -4    9.80    9.50
  -1   9   4   16.60   10.20
   1   9  -4   12.40   11.60
  -1   9   4   11.80    5.20
   1  -9   4   18.60    4.70
  -1  -9   4    7.20    3.20
  -1   9  -4    5.20   12.90
   1   9   4    4.30    6.00
  -1   9  -4   21.70   11.90
   1  -9  -4    4.00    4.10
  -1   9  -4   13.10    8.60
  -1  -9   4    9.70    4.60
   1   9   4   12.90    7.00
   2   9  -4  174.58   24.20
  -2  -9  -4  194.38   19.40
  -2  -9  -4  175.38   14.40
  -2   9   4  178.08   15.00
   2   9  -4  205.28   16.60
  -2  -9  -4  179.78   12.80
  -2  -9  -4  180.78   15.80
  -2   9   4  217.28   16.50
  -2   9   4  201.68   18.80
   2   9  -4  206.28   16.80
   2  -9  -4  186.78   12.20
  -2   9  -4  196.98   22.20
   2   9   4  173.18   17.10
  -2   9  -4  160.28   23.20
  -2   9  -4  169.78   20.10
   2   9   4  177.68   15.90
   2   9   4  176.48   23.90
  -2  -9   4  186.88   12.10
  -3  -9  -4  120.09   14.50
  -3  -9  -4  125.59   10.00
  -3  -9  -4  149.39   15.80
   3   9  -4  124.79   14.40
   3   9  -4  128.89   19.50
  -3  -9  -4  125.39   11.80
   3   9  -4  130.09   15.80
  -3   9   4  158.38   15.80
  -3   9   4  137.69   16.30
  -3   9   4  117.79   14.20
  -3  -9   4  117.79   11.10
  -3  -9   4  111.29    9.70
  -3   9  -4   84.59   22.80
  -3  -9   4  112.49   13.40
   3   9   4  100.19   13.70
   3   9   4  119.89   14.00
   3   9   4  136.69   20.50
   3  -9  -4  107.59   10.80
  -3   9  -4  126.59   23.20
  -3  -9   4  123.19   11.20
   4   9  -4  147.89   17.00
   4   9  -4  124.89   14.60
  -4  -9  -4  139.69   13.50
  -4   9   4  118.89   14.80
  -4   9   4  128.89   15.60
   4   9  -4  124.49   14.80
  -4   9   4  148.69   15.70
  -4  -9  -4  144.09   10.10
  -4  -9  -4  103.79   17.40
  -4   9   4  104.29   18.20
  -4  -9  -4  115.29   10.50
  -4  -9   4  124.29   10.80
   4   9   4  138.79   14.90
  -4  -9   4  109.19   13.00
  -4  -9   4  128.69   13.90
   4   9   4  146.19   13.50
  -4   9  -4  146.69   23.90
   4  -9  -4  117.29   13.20
  -4   9  -4   99.29   22.90
   4   9   4  129.69   19.90
  -4   9  -4  139.99   26.30
  -4  -9   4  125.69   10.60
  -5  -9  -4  244.88   13.30
  -5  -9  -4  233.88   17.80
   5   9  -4  219.48   18.90
   5   9  -4  253.87   18.10
  -5   9   4  219.38   18.30
  -5  -9  -4  219.08   14.80
  -5  -9  -4  226.58   15.50
  -5   9   4  187.68   18.10
  -5   9   4  203.38   18.30
  -5   9   4  228.48   18.20
  -5   9  -4  172.48   26.40
  -5  -9   4  223.28   14.60
   5   9   4  222.38   23.80
  -5   9  -4  228.88   21.00
   5   9   4  238.58   19.80
  -5  -9   4  248.08   13.90
  -5  -9   4  227.78   16.60
   5   9   4  219.58   16.90
   5  -9  -4  206.18   18.80
  -5   9  -4  243.98   22.20
   6   9  -4   20.60    7.40
  -6   9   4   23.00    7.70
  -6  -9  -4   27.90    6.70
   6   9  -4   36.60   12.60
  -6  -9  -4   34.40    8.10
  -6   9   4   28.90    8.20
  -6   9   4   25.50    7.90
  -6  -9  -4   21.40    6.60
  -6   9   4   37.80   12.30
  -6   9  -4   28.00   11.40
  -6   9  -4   58.49   16.90
  -6   9  -4   39.00    9.20
  -6  -9   4   32.20   11.10
   6   9   4   24.90    5.90
  -6  -9   4   36.40    9.50
   6   9   4   35.30   17.20
   7   9  -4   22.00    6.90
  -7   9   4   35.40   10.70
  -7   9   4   44.80   13.80
  -7  -9  -4   24.90    6.10
  -7  -9  -4   34.60    7.70
  -7   9   4   22.70    7.00
   7   9  -4   31.10    7.00
  -7   9  -4   16.40    9.20
  -7   9  -4   14.30    7.90
   7   9   4   14.50    5.00
  -7   9  -4    8.90    9.50
  -8   9   4   57.09   10.00
  -8  -9  -4   45.80   15.30
  -8  -9  -4   74.19   10.50
  -8   9  -4   44.00   14.20
  -8  -9   4   63.99    9.10
   8   9   4   34.80    8.30
   0 -10   4    5.00    3.70
   0  10   4    5.60    4.90
   0  10  -4    9.30   10.10
   0 -10  -4    4.50    5.90
   0  10  -4   12.20    6.50
   0  10  -4   13.80   13.50
   0  10   4    2.90    7.20
   0  10   4   -2.40   11.40
  -1  10   4  254.77   17.80
   1  10  -4  258.77   25.00
  -1 -10  -4  237.08   15.50
  -1  10   4  241.18   16.80
  -1 -10  -4  212.48   16.30
  -1  10   4  263.27   22.40
   1  10  -4  269.37   19.30
   1 -10   4  213.18   13.80
   1  10  -4  240.98   18.40
   1 -10  -4  258.17   15.00
  -1 -10   4  257.07   14.40
   1  10   4  215.98   17.10
   1  10   4  201.18   16.50
  -1  10  -4  236.28   21.00
   1  10   4  233.68   26.50
  -1  10  -4  211.68   19.50
  -1 -10   4  240.78   15.90
  -1  10  -4  213.18   29.80
  -2 -10  -4   13.20    3.70
  -2 -10  -4   19.80    7.60
   2  10  -4   21.50   11.30
  -2  10   4   16.60    9.70
  -2  10   4   28.20    8.60
   2  10  -4   27.10    9.30
  -2 -10  -4   38.10   15.00
   2  10  -4   16.40   11.00
  -2 -10  -4   22.30    6.50
   2  10   4   16.60    9.10
   2  10   4   14.70    6.40
  -2  10  -4   -9.10   13.70
  -2 -10   4   21.70    7.90
   2  10   4   21.80   12.40
   2 -10  -4   16.40    6.90
  -2  10  -4   19.10    8.20
  -2 -10   4   30.20    8.60
  -2  10  -4   22.00   12.80
  -2 -10   4   16.60    4.10
   3  10  -4   64.89   12.30
  -3  10   4   64.19   15.50
  -3 -10  -4   69.89   17.40
  -3 -10  -4   78.59    8.20
  -3 -10  -4   70.59    9.80
   3  10  -4   65.89   13.10
   3  10  -4   69.39   18.60
  -3  10   4   61.69   12.30
  -3  10   4   71.29   13.90
  -3  10  -4  100.39   24.90
   3  10   4   87.59   20.20
   3  10   4   73.89   13.10
  -3 -10   4   76.19   10.40
  -3 -10   4   67.59    9.20
  -3  10  -4  112.29   20.80
  -3 -10   4   79.59   12.30
  -3 -10   4  101.79   18.20
  -4  10   4  114.49   14.50
  -4 -10  -4   77.49    8.80
  -4  10   4   77.79   13.90
   4  10  -4   93.59   12.80
  -4  10   4  103.79   15.20
  -4 -10  -4   73.19    9.80
   4  10   4   86.29   13.80
   4  10   4   91.89   12.60
  -4 -10   4   97.39    9.50
  -4 -10   4   88.89    9.80
   4 -10  -4   85.99   15.50
  -4 -10   4  107.79   12.70
  -4  10  -4   98.49   26.00
  -5 -10  -4  320.07   20.50
  -5  10   4  343.37   25.40
  -5  10   4  300.67   21.80
  -5 -10  -4  358.36   20.10
  -5 -10  -4  329.97   23.40
  -5  10   4  311.77   22.70
  -5  10   4  346.57   23.00
  -5 -10  -4  347.07   18.00
   5  10  -4  328.47   21.60
   5  10  -4  347.57   23.00
   5  10   4  327.17   21.40
   5  10   4  332.47   21.90
  -5 -10   4  324.27   19.00
  -5 -10   4  331.97   18.00
  -5 -10   4  318.97   20.40
  -6  10   4  226.78   18.50
  -6 -10  -4  194.18   16.80
   6  10  -4  191.98   16.80
  -6 -10  -4  251.17   15.70
  -6  10   4  215.48   21.90
   6  10  -4  213.78   16.30
  -6 -10  -4  236.08   17.60
  -6  10   4  217.88   16.60
  -6  10   4  168.48   15.90
  -6 -10   4  191.98   15.10
  -6 -10   4  210.48   16.80
  -6 -10   4  238.78   19.60
  -6  10  -4  206.58   23.00
  -6  10  -4  274.47   29.80
   6  10   4  218.58   18.20
  -7 -10  -4   18.40    7.20
   7  10  -4   20.60    6.90
  -7 -10  -4   28.90    7.20
  -7  10   4   35.30   11.50
  -7  10   4   18.90    9.70
   7  10  -4   13.90    6.60
  -7 -10   4   12.60    4.80
  -7  10  -4   33.70   11.10
   7  10   4   13.10    4.70
   0  11   4  106.89   11.60
   0 -11  -4  131.49   13.30
   0  11  -4  124.79   15.20
   0 -11   4  117.89   10.20
   0  11  -4  108.59   15.10
   0 -11  -4   92.79   13.30
   0  11   4  101.59   12.80
  -1 -11  -4  294.47   19.80
   1  11  -4  301.17   20.10
  -1  11   4  271.87   18.50
  -1  11   4  271.67   24.30
  -1 -11  -4  274.57   17.80
   1 -11   4  285.37   16.80
  -1  11   4  283.37   19.50
   1  11  -4  277.17   20.00
  -1  11  -4  281.27   20.20
   1  11   4  294.37   19.40
   1 -11  -4  279.67   32.50
   1  11   4  282.27   18.10
   1 -11  -4  268.87   18.60
  -1  11  -4  257.07   22.00
  -1 -11   4  284.77   17.40
  -1  11  -4  247.68   36.10
   2  11  -4  618.14   37.20
   2  11  -4  670.13   35.30
  -2 -11  -4  639.94   33.00
  -2 -11  -4  644.54   32.30
   2 -11   4  604.94   31.30
  -2  11   4  587.64   34.10
  -2  11   4  622.64   33.50
   2  11  -4  624.54   34.60
  -2  11   4  618.54   35.90
  -2 -11  -4  610.44   35.40
  -2  11  -4  583.54   33.70
   2  11   4  593.64   32.60
  -2  11  -4  582.74   34.70
  -2 -11   4  570.54   32.40
   2 -11  -4  559.74   31.30
   2  11   4  590.34   32.20
  -2 -11   4  597.14   31.90
  -2 -11   4  631.54   31.40
  -3  11   4  128.29   16.90
   3  11  -4  103.99   19.00
  -3 -11  -4  124.19   23.30
  -3  11   4  136.99   13.80
  -3  11   4  119.29   14.60
   3  11  -4  113.99   13.20
   3  11  -4  104.09   14.00
  -3 -11  -4  103.69   10.80
  -3 -11  -4  113.39   10.30
  -3 -11   4   89.19   16.40
  -3 -11   4  110.89   11.20
   3  11   4  103.99   13.00
  -3  11  -4  121.59   25.00
  -3  11  -4  102.69   20.80
   3  11   4  109.49   12.20
  -3 -11   4  102.49   10.50
  -4 -11  -4  144.69   11.90
  -4  11   4  112.39   15.50
  -4  11   4  112.39   14.50
  -4 -11  -4  127.79   11.40
  -4  11   4  103.09   15.90
   4  11  -4  114.69   18.10
  -4 -11  -4  119.39   10.10
   4  11  -4  133.69   13.40
  -4 -11   4  101.09   13.30
  -4 -11   4  112.99   10.50
  -4  11  -4  132.59   30.00
  -4 -11   4  111.39   10.40
   4  11   4  126.19   13.50
   4  11   4  127.59   13.50
  -5  11   4   72.89   18.50
  -5 -11  -4   44.40    9.10
  -5  11   4   56.99   13.00
  -5 -11  -4   57.99    8.30
   5  11  -4   70.79   11.80
   5  11   4   73.69   12.60
  -5 -11   4   58.09    7.40
  -5 -11   4   64.49   11.80
   5  11   4   58.59   10.40
   6  11  -4   39.10   12.00
   6  11  -4   19.70    5.30
  -6  11   4   38.10   11.40
  -6 -11  -4   23.40    6.40
  -6  11   4   15.90    8.50
  -6  11   4   11.60    6.90
   6  11   4   31.90    8.40
  -6 -11   4   30.70    6.10
  -6 -11   4   18.80    5.00
  -7  11   4   62.49   14.50
   7  11  -4   70.29   14.10
  -7 -11  -4   64.69    7.40
  -7  11   4   63.69   13.30
   7  11  -4   86.59   16.80
  -7 -11   4   79.59   12.50
   7  11   4   68.49    9.60
   0 -12  -4   89.69   16.00
   0  12  -4   86.79   14.00
   0  12  -4   80.29   13.80
   0  12   4   88.79   12.10
   0 -12   4   85.59   12.30
   0  12   4   94.69   11.30
   0 -12  -4   79.59   13.80
  -1  12   4  232.48   23.10
   1  12  -4  194.98   17.20
  -1  12   4  209.28   15.30
  -1 -12  -4  196.78   18.80
  -1 -12  -4  155.88   19.70
   1 -12   4  197.98   15.30
   1  12  -4  215.78   16.80
  -1  12   4  210.48   16.70
  -1 -12  -4  211.48   14.90
   1  12   4  211.58   16.50
   1 -12  -4  192.88   20.60
  -1 -12   4  188.98   16.30
  -1 -12   4  196.08   16.50
   1 -12  -4  163.48   18.10
  -1  12  -4  200.58   18.00
  -1  12  -4  195.78   17.50
   1  12   4  201.38   15.00
  -2  12   4  100.69   18.70
   2  12  -4   55.59   12.00
  -2  12   4   72.09   11.90
   2 -12   4   52.69   17.90
  -2  12   4   66.49   12.70
   2  12  -4   56.49   12.00
  -2 -12  -4   68.89   11.30
   2  12  -4   64.19   12.80
  -2 -12   4   40.90   14.10
   2 -12  -4   44.40   14.80
   2  12   4   82.49   12.60
  -2 -12   4   54.29   13.10
  -2  12  -4   79.29   16.50
  -2  12  -4   56.49   17.10
   2  12   4   65.09   10.30
  -3  12   4  220.88   19.70
   3  12  -4  179.48   21.60
  -3 -12  -4  197.18   13.40
  -3 -12  -4  218.48   13.80
   3  12  -4  178.78   16.20
   3  12  -4  207.58   17.10
  -3  12   4  191.58   16.80
  -3  12   4  212.48   16.50
  -3 -12   4  191.68   15.90
  -3  12  -4  180.98   20.30
  -3 -12   4  194.98   13.40
   3  12   4  181.98   15.60
  -3 -12   4  182.98   14.10
   3  12   4  183.98   14.20
   4  12  -4    8.70    5.40
  -4 -12  -4   30.10    8.40
  -4  12   4   20.50    7.40
   4  12  -4   20.10   12.10
  -4 -12  -4   13.30   10.50
  -4 -12   4   12.70    6.90
  -4 -12   4   12.80    4.10
   4  12   4   13.30    5.80
  -4 -12   4   11.20    4.20
   5  12  -4   83.09   14.70
  -5 -12  -4   66.69    7.70
   5  12  -4   74.19   11.10
  -5  12   4   55.19   13.00
  -5  12   4   69.19   12.50
  -5  12   4   69.19   14.00
  -5 -12   4   78.79    7.50
   5  12   4   67.89    9.40
   5  12   4   76.89   13.90
  -5 -12   4   56.59   11.30
  -6  12   4    3.90    9.60
   6  12  -4   -0.40    5.50
  -6  12   4   11.60    6.90
  -6  12   4    9.40    9.00
   6  12  -4    6.10    8.70
  -6 -12  -4    3.60    3.80
  -6 -12   4    7.10    5.20
   6  12   4   -2.10    4.60
  -6 -12   4    0.60    5.20
   0  13  -4   25.60    6.60
   0  13   4   36.60   11.50
   0  13  -4   30.60    8.90
   0  13   4   33.60    9.90
   0 -13  -4   27.40    5.90
  -1  13   4  113.99   12.40
   1  13  -4  107.19   13.50
  -1  13   4  107.69   13.30
  -1 -13  -4  100.79   14.60
  -1 -13  -4   92.29   11.00
  -1  13  -4  118.69   15.70
   1  13   4   92.09   10.90
   1  13   4   86.39   11.60
   1 -13  -4   76.59   18.90
  -1  13  -4   68.49   15.10
   2  13  -4  146.09   13.60
   2  13  -4  129.89   13.70
  -2  13   4  128.39   13.80
  -2  13   4  154.98   14.50
  -2 -13  -4  131.79   11.50
  -2 -13  -4  127.79   12.20
  -2 -13   4  138.99   12.20
  -2 -13   4  124.99   14.20
  -2  13  -4  145.89   16.60
  -2  13  -4  170.68   18.80
   2  13   4  135.19   13.90
  -2 -13   4  134.39   15.70
   2  13   4  144.89   12.50
  -3  13   4  115.99   17.30
  -3 -13  -4  113.69   10.80
  -3 -13  -4  148.99   13.00
   3  13  -4  140.89   13.10
  -3 -13  -4  177.58   29.20
   3  13  -4  122.99   20.30
  -3  13   4  159.78   20.40
  -3  13  -4  106.69   18.00
  -3 -13   4   99.39   10.20
  -3 -13   4  102.59   15.00
   3  13   4  136.49   13.70
  -3  13  -4  108.49   22.20
   4  13  -4   13.30    9.80
   4  13  -4   -1.80    4.60
  -4  13   4    1.90   11.60
  -4 -13  -4   11.00   10.40
  -4 -13  -4   -5.10    4.40
  -4  13   4    9.60    7.90
  -4 -13  -4   -1.00    3.40
  -4  13   4   -2.50    6.50
   4  13   4   -1.80    5.10
   4  13   4   -1.00    5.30
  -4 -13   4    3.90    3.30
  -4 -13   4    3.10    5.80
  -4 -13   4    3.00    7.00
  -5  13   4   19.70   14.80
  -5  13   4   42.10   14.40
  -5 -13   4   -2.40    3.90
   5  13   4    4.50    9.50
   5  13   4    0.40    4.80
  -5 -13   4   -0.40    7.00
   0 -14  -4   26.70    9.20
   0 -14   4   29.40    8.00
   0  14  -4   21.00    7.60
   0 -14  -4   55.59   15.90
  -1  14   4   24.30    6.80
   1  14  -4   31.90    7.10
  -1 -14  -4   49.30   12.50
  -1 -14  -4   34.10    6.50
  -1 -14   4   76.29   15.80
  -1 -14   4   57.99   13.50
  -1  14  -4   73.89   15.50
  -1  14  -4   78.79   12.20
   1  14   4   61.29   12.30
  -2 -14  -4   41.60    8.70
  -2  14   4   41.00   11.10
  -2 -14  -4   55.69   11.60
   2  14  -4   60.09   10.60
   2  14   4   51.19    9.70
   2  14   4   36.20   10.00
  -2 -14   4   41.30   11.30
  -2 -14   4   31.10   10.30
  -2  14  -4   29.30    8.60
  -3  14   4  209.38   16.50
   3  14  -4  286.27   16.40
  -3  14   4  273.87   17.10
  -3 -14  -4  213.48   14.20
  -3 -14  -4  224.48   13.90
   3  14   4  219.48   16.40
  -3 -14   4  297.37   22.60
  -3 -14   4  290.97   18.70
   3  14   4  249.48   16.50
  -3 -14   4  254.97   15.60
  -4 -14  -4   22.80    6.30
   4  14  -4   28.50    9.20
   4  14   4   35.10   11.40
   0  15  -4  133.79   12.10
   0  15   4  143.59   11.70
   0 -15   4  149.99   21.30
   0  15   4  119.89   12.40
   1 -15   4   65.29   26.00
  -1 -15   4    4.80    6.40
  -1 -15   4    6.00    7.60
   1  15   4    1.50    6.30
  -1  15  -4    9.70    9.10
  -2  15   4   29.80   11.00
   2  15   4   19.90    6.20
  -2  15  -4   21.90    9.90
   2  15   4   12.50    4.50
  -2 -15   4    7.40    6.00
  -2  15  -4   44.40   13.60
  -3 -15  -4  126.19   11.20
  -3  15   4  104.09   12.40
   3  15  -4  112.89   14.40
  -3  15   4  120.39   14.20
  -3 -15  -4  135.19   10.80
   3  15   4  121.29   13.30
  -3 -15   4  125.09   13.80
  -3 -15   4  164.08   18.70
   3  15   4  147.19   12.30
   0  16   4   39.50   11.50
   0  16   4   23.40    7.40
   0  16  -4   17.70    7.10
   0 -16  -4   12.90    7.70
  -1  16   4   38.40   10.20
   1 -16   4   31.60   18.20
   1  16  -4   34.60   11.50
  -1 -16   4   57.99   12.40
   1 -16  -4   47.40   14.60
   1  16   4   38.50    9.10
  -1 -16   4   72.39   18.40
   0   0  -5   -2.30    1.30
   0   0   5   -2.00    1.20
   0   0  -5   -4.20    1.90
   0   0   5   -2.40    1.90
  -1   0   5 3280.77  152.28
  -1   0   5 3335.37  152.18
  -1   0  -5 3263.37  151.78
   1   0   5 3497.75  152.08
   1   0  -5 3264.17  152.18
   1   0   5 3179.88  152.48
  -1   0  -5 3310.07  152.48
   1   0  -5 3339.97  152.38
  -2   0   5  470.55   22.30
  -2   0   5  459.65   22.30
  -2   0  -5  479.55   21.60
   2   0  -5  451.85   22.60
   2   0  -5  480.05   22.70
   2   0   5  426.06   23.20
   2   0   5  478.55   22.30
   3   0   5  912.81   46.60
   3   0  -5  940.41   45.90
  -3   0   5  997.40   44.90
   3   0  -5  994.40   45.70
   4   0   5   16.90    3.70
   4   0  -5   22.60    4.50
   4   0  -5   14.90    4.70
   4   0   5    6.50    5.80
  -5   0  -5    5.90   10.60
  -5   0   5   19.60    9.20
   5   0  -5    4.50    6.50
  -5   0  -5    3.20    5.90
  -5   0  -5    9.10    8.40
  -5   0  -5    6.10    7.00
  -5   0   5   15.40    6.20
  -5   0  -5    7.00    5.90
  -5   0   5  -10.40    7.60
   5   0   5    3.60    5.40
  -6   0  -5  180.48   13.90
  -6   0   5  220.28   19.90
   6   0   5  178.38   12.60
  -6   0   5  167.98   15.70
   6   0   5  171.68   16.20
   6   0  -5  180.88   14.60
  -6   0  -5  191.98   17.90
   6   0  -5  213.58   29.10
  -6   0  -5  174.38   14.10
  -6   0  -5  170.28   14.40
  -6   0  -5  161.98   15.70
  -6   0   5  173.08   15.50
  -6   0   5  160.78   15.60
   6   0  -5  175.68   13.80
  -6   0   5  168.38   15.20
  -7   0   5   -6.20    7.00
  -7   0   5    1.20    6.60
   7   0   5   -0.20    5.50
   7   0  -5   -0.40    5.10
  -7   0  -5    0.20    5.50
  -7   0   5    1.80    5.50
  -7   0  -5    1.20   12.10
  -7   0  -5    9.50    6.20
  -7   0  -5   -3.70    6.60
   7   0   5   -3.40    8.20
  -7   0  -5   -0.40    5.60
  -7   0   5   -3.20    6.90
   7   0  -5   -8.20   12.00
  -8   0  -5   22.30    6.70
  -8   0   5   28.20    7.30
  -8   0   5   20.90    9.00
  -8   0  -5   33.00   10.30
   8   0   5   36.80   15.00
  -8   0  -5   16.40    5.60
   8   0   5   24.70    9.40
  -8   0   5   13.40    7.60
   8   0  -5   25.40   12.30
   9   0   5    4.40    9.20
  -9   0   5    3.60    6.70
  -9   0  -5   13.50    6.00
  -9   0   5   11.00    5.50
   0   1   5  567.34   27.40
   0  -1  -5  610.74   27.70
   0  -1  -5  555.04   27.10
   0   1  -5  559.44   27.00
   0   1  -5  598.54   27.40
   0  -1   5  576.04   27.10
   0   1   5  596.94   27.30
   0  -1   5  534.15   27.50
   1  -1   5 1491.55   65.19
  -1  -1  -5 1418.36   65.79
  -1   1   5 1403.26   65.39
   1   1  -5 1395.96   65.49
  -1   1   5 1418.46   65.39
  -1  -1  -5 1350.86   65.19
   1   1  -5 1395.06   65.69
   1   1   5 1407.06   63.89
  -1  -1   5 1371.66   64.09
   1  -1  -5 1404.96   63.99
   1   1   5 1318.07   64.19
  -1  -1   5 1443.76   63.89
   1  -1  -5 1307.67   63.89
  -2  -1  -5  146.29    8.80
   2   1  -5  121.89    7.70
   2  -1   5  122.69    8.80
  -2  -1  -5  136.89    7.10
   2   1  -5  130.99    7.70
  -2   1   5  128.59    7.00
  -2   1   5  137.09    9.50
   2  -1   5  147.39    7.10
   2  -1  -5  131.69    7.30
  -2  -1   5  125.59    7.30
   2   1   5  140.79    8.60
   2  -1  -5  121.59    8.20
  -2  -1   5  125.59    7.20
   3  -1   5  165.28    8.30
   3   1  -5  149.69    8.90
  -3  -1  -5  134.19    9.50
   3   1  -5  149.99    9.50
  -3  -1  -5  156.48    7.70
  -3  -1   5  132.29    9.10
   3   1   5  169.18    8.70
   3  -1  -5  139.29   10.10
   3  -1  -5  155.68    8.50
   3   1   5  151.18   10.70
   4   1  -5  489.15   25.00
   4   1  -5  448.86   24.80
   4  -1   5  508.85   24.00
   4   1   5  468.05   25.80
   4  -1  -5  456.25   25.40
   4   1   5  498.75   24.30
   4  -1  -5  511.75   24.20
   4  -1  -5  443.96   25.70
   4   1   5  471.05   26.00
  -4  -1   5  487.25   22.90
   5  -1   5  715.53   39.80
   5  -1   5  774.22   37.70
   5   1  -5  779.92   43.90
  -5  -1  -5  814.22   39.60
  -5  -1  -5  796.42   47.40
  -5   1   5  747.03   39.80
  -5  -1  -5  749.82   39.80
   5   1  -5  732.73   38.30
  -5   1   5  801.82   40.70
  -5   1   5  751.22   40.40
   5   1  -5  767.82   38.40
  -5   1   5  791.52   43.80
   5   1  -5  778.42   39.20
   5   1   5  778.92   37.70
   5   1   5  659.93   41.40
  -5   1  -5  747.73   38.80
  -5  -1   5  741.93   40.30
  -5   1  -5  781.42   40.70
  -5   1  -5  745.63   39.40
   5   1   5  757.72   40.20
   5  -1  -5  766.52   37.50
  -5   1  -5  739.53   38.90
  -5   1  -5  815.82   39.50
  -5  -1   5  821.02   40.20
  -5  -1   5  759.92   39.40
   5  -1  -5  756.32   38.20
  -5  -1   5  715.03   40.90
  -6   1   5   46.20   11.70
  -6  -1  -5   32.90    6.70
  -6   1   5   23.60   10.40
   6   1  -5   54.09   12.20
  -6  -1  -5   44.30   11.00
  -6  -1  -5   40.10   11.10
   6  -1   5   32.20    7.80
  -6  -1  -5   27.60    9.20
  -6   1   5   47.20   12.00
  -6  -1  -5   32.30    7.40
  -6   1   5   50.19   12.60
   6   1  -5   37.80    8.20
  -6   1   5   27.00    6.90
   6   1  -5   35.80    9.80
   6  -1  -5   46.90   10.70
  -6   1  -5   45.40   10.40
  -6  -1   5   40.80    8.10
   6  -1  -5   52.99   10.30
  -6  -1   5   65.79   12.00
  -6  -1   5   39.60    9.00
   6  -1  -5   34.20   11.90
   6   1   5   49.90    9.50
  -6   1  -5   41.70   12.00
  -6  -1   5   46.80   11.50
  -6  -1   5   47.70   14.20
   6   1   5   37.30   11.70
  -7   1   5  352.76   23.30
   7   1  -5  378.66   22.70
   7  -1   5  355.36   23.90
  -7  -1  -5  354.36   22.50
  -7   1   5  368.56   22.40
  -7  -1  -5  400.26   25.00
   7   1  -5  289.97   30.80
  -7  -1  -5  380.16   22.10
  -7  -1  -5  370.16   22.10
  -7   1   5  394.76   23.40
  -7   1   5  325.67   25.40
   7  -1   5  409.36   25.80
  -7   1   5  388.16   22.80
  -7  -1  -5  387.06   23.40
   7   1  -5  414.26   28.70
   7   1  -5  336.77   27.50
   7   1   5  380.86   23.80
  -7  -1   5  372.36   25.10
   7  -1  -5  365.76   27.00
  -7  -1   5  403.76   24.70
   7   1   5  355.66   25.80
  -7   1  -5  366.86   23.10
  -7   1  -5  360.56   29.00
   7  -1  -5  377.76   23.50
  -7   1  -5  401.76   22.60
  -7   1  -5  387.16   22.70
  -7   1  -5  358.76   22.90
  -7  -1   5  363.76   22.30
  -7  -1   5  345.47   23.50
  -8  -1  -5   61.09    9.90
   8  -1   5   94.49   17.90
  -8   1   5   70.29   11.20
  -8  -1  -5   87.69   10.90
  -8  -1  -5   79.29   11.70
  -8   1   5   60.19   11.70
   8   1  -5   75.79   23.10
   8   1  -5   93.69   26.10
  -8  -1  -5   74.89   12.60
  -8   1   5   55.69   12.20
  -8   1   5   68.19   12.10
   8  -1  -5   58.49   14.40
  -8   1  -5   78.59   10.00
  -8   1  -5   73.09   11.90
  -8  -1   5   66.09   13.30
  -8  -1   5   89.69   18.00
  -8  -1   5   72.29   10.70
  -8  -1   5   90.09   15.50
  -8   1  -5   90.59   14.10
  -8   1  -5   86.59   10.80
   8   1   5   54.39   14.20
  -9  -1  -5   61.19   11.00
  -9  -1  -5   60.19   11.80
   9  -1   5   71.19   17.60
  -9   1   5   61.89   11.10
   9  -1   5   61.39   16.80
  -9  -1  -5   68.39   13.40
  -9   1   5   56.09   11.10
  -9   1   5   79.79   15.00
   9   1   5   71.99   14.00
  -9  -1   5   53.99   12.50
   9   1   5   98.49   15.00
  -9   1  -5   85.69   10.70
  -9   1  -5   85.69   12.80
  -9  -1   5  117.19   19.40
  -9  -1   5   75.79   11.50
  -9   1  -5   67.19   10.60
  -9  -1   5   50.49   17.20
   0  -2  -5 1579.34   74.59
   0   2  -5 1544.05   73.99
   0   2   5 1659.23   74.69
   0  -2   5 1639.94   74.39
   0  -2  -5 1629.74   74.89
  -1   2   5  395.16   18.20
  -1  -2  -5  387.86   19.00
   1   2  -5  371.96   18.70
  -1  -2  -5  373.46   18.50
   1  -2   5  395.86   18.10
   1  -2   5  370.96   18.50
   1   2  -5  367.16   18.40
   1   2   5  355.26   18.80
  -1  -2   5  387.86   18.30
   1  -2  -5  378.26   19.00
   1   2   5  383.56   18.60
   1  -2  -5  399.06   18.60
  -1  -2   5  365.86   18.70
   2  -2   5 1983.90   87.99
   2   2  -5 1984.10   88.99
  -2  -2  -5 1948.01   88.39
   2  -2   5 1753.62   88.29
   2   2  -5 1883.81   88.69
  -2  -2   5 1845.02   88.39
   2  -2  -5 1598.94   87.29
   2   2   5 1845.22   87.69
   2   2   5 2030.50   87.69
  -2  -2   5 1991.40   87.39
   2  -2  -5 1985.50   87.39
   3   2  -5  250.27   13.30
   3  -2   5  219.88   11.90
   3   2  -5  246.38   13.30
   3   2   5  229.78   12.00
   3   2   5  197.38   14.00
   3  -2  -5  200.88   16.00
   3  -2  -5  228.28   11.60
   3   2   5  224.08   13.10
  -3  -2   5  237.88   11.80
  -3  -2   5  209.28   12.00
   4   2  -5   53.89    6.40
   4   2  -5   49.99    6.70
  -4  -2  -5   44.60    3.80
   4   2  -5   34.60    7.20
   4   2   5   47.40    8.80
   4  -2  -5   61.09    5.20
   4   2   5   47.70    5.40
  -4  -2   5   50.19    4.30
   4   2   5   45.60    9.00
  -5   2   5   53.69    8.80
   5  -2   5   36.20    5.20
  -5  -2  -5   40.90   12.30
  -5  -2  -5   42.20    9.80
   5   2  -5   53.19    8.60
  -5  -2  -5   43.40    9.20
  -5  -2  -5   54.79   12.20
   5   2  -5   48.30    8.90
   5   2  -5   55.99    8.40
  -5   2   5   41.40    8.40
  -5   2   5   38.20    7.50
  -5   2   5   65.89   13.40
  -5   2   5   73.49   13.60
  -5   2  -5   36.60   11.70
  -5  -2   5   40.50   13.90
  -5   2  -5   81.09   20.50
   5   2   5   55.99   11.90
  -5   2  -5   30.90    7.00
  -5  -2   5   53.69   12.00
  -5  -2   5   45.90   12.40
   5  -2  -5   50.39    6.20
  -5   2  -5   28.50    7.20
   5  -2  -5   49.70   11.50
   5   2   5   48.50    7.20
   5   2   5   41.60    9.80
   6   2  -5  436.36   25.20
  -6   2   5  437.16   25.40
  -6   2   5  438.26   25.30
   6  -2   5  423.66   22.70
  -6   2   5  416.66   25.20
  -6  -2  -5  415.96   25.30
  -6   2   5  384.76   27.00
   6   2  -5  387.76   27.90
  -6  -2  -5  450.45   25.80
   6   2  -5  415.16   26.50
   6  -2   5  398.46   27.40
  -6  -2  -5  401.76   24.20
  -6  -2  -5  402.96   26.20
   6   2  -5  426.26   24.20
  -6  -2  -5  480.65   25.00
   6   2   5  394.46   24.20
  -6   2  -5  453.05   26.50
  -6  -2   5  378.86   27.10
  -6   2  -5  424.26   24.50
   6  -2  -5  423.26   24.60
   6   2   5  417.96   26.60
  -6   2  -5  443.86   24.50
  -6  -2   5  411.56   27.00
  -6  -2   5  445.66   25.50
  -6  -2   5  394.86   24.90
  -6   2  -5  431.46   25.90
   6  -2  -5  442.66   23.90
  -6   2  -5  398.66   29.30
  -6  -2   5  430.26   25.80
  -7  -2  -5  201.78   16.50
   7   2  -5  212.98   25.50
   7  -2   5  174.68   22.40
   7  -2   5  232.38   17.20
  -7   2   5  194.88   15.60
  -7   2   5  194.38   15.60
  -7  -2  -5  200.88   18.10
   7   2  -5  194.08   16.20
  -7  -2  -5  212.78   14.80
  -7  -2  -5  204.48   15.70
  -7  -2  -5  193.88   15.80
  -7   2   5  178.18   15.90
  -7   2   5  186.08   16.70
  -7  -2   5  188.08   22.80
  -7  -2   5  208.58   17.20
   7  -2  -5  251.67   26.40
   7   2   5  195.98   16.30
  -7   2  -5  199.68   15.30
  -7   2  -5  179.88   15.90
  -7  -2   5  190.08   15.60
  -7  -2   5  190.98   18.00
   7   2   5  199.98   18.20
   7   2   5  169.28   25.60
   7   2   5  187.28   24.60
  -7   2  -5  209.98   15.20
   7  -2  -5  158.78   20.20
   7  -2  -5  201.38   16.30
  -7   2  -5  242.78   18.00
  -8   2   5   92.89   12.40
   8  -2   5  126.99   19.70
  -8  -2  -5   71.99   16.90
  -8   2   5  109.69   12.10
   8   2  -5   89.39   22.00
  -8   2   5   80.89   11.90
  -8   2   5   62.79   11.80
  -8  -2  -5   92.49   12.10
   8   2  -5  119.69   17.30
   8   2  -5   64.79   14.70
  -8  -2  -5  108.09   13.30
   8  -2  -5  129.49   31.50
  -8   2  -5  100.49   10.90
  -8   2  -5  112.09   14.70
  -8  -2   5   67.09   15.10
   8  -2  -5   98.89   15.70
  -8  -2   5   92.09   11.60
  -8   2  -5  111.19   12.20
   8   2   5  143.59   33.90
   8   2   5   99.59   15.00
  -8   2  -5   97.39   11.50
  -9   2   5   17.10    6.80
  -9   2   5   25.90    6.00
  -9  -2  -5   27.00    6.90
  -9  -2  -5   19.50    6.00
  -9   2  -5   29.40    9.10
  -9   2  -5   22.10    5.80
   9   2   5   15.80    8.30
   9   2   5   23.10    8.10
  -9  -2   5   33.80   10.30
  -9   2  -5   31.40    8.60
  -9  -2   5   24.80    8.00
  -9   2  -5   29.20    7.90
   0  -3   5   75.89    4.50
   0  -3  -5   80.79    5.40
   0  -3   5   79.79    6.10
   0  -3  -5   76.19    5.90
   1   3  -5 3722.03  167.78
   1  -3   5 3303.47  167.78
  -1  -3  -5 3823.62  168.68
   1  -3   5 3755.12  167.48
  -1  -3  -5 3663.03  168.18
  -1  -3   5 3716.33  169.58
  -1  -3   5 3522.25  169.98
   1   3   5 3758.02  169.78
   1  -3  -5 3752.32  169.68
   2   3  -5 1013.20   53.19
  -2  -3  -5 1141.99   51.89
  -2  -3  -5 1074.59   51.09
   2  -3   5 1052.19   50.19
   2   3  -5 1161.18   52.69
   2  -3  -5 1088.69   50.29
  -2  -3   5 1019.20   50.99
   2   3   5 1105.79   50.79
  -2  -3   5 1090.89   50.49
   2   3   5 1056.19   50.69
   3  -3   5   64.59    4.20
   3   3  -5   65.89    6.00
   3   3  -5   76.09    6.80
  -3  -3  -5   40.80   14.50
   3   3   5   72.79    6.80
  -3  -3   5   60.39    5.90
  -3  -3   5   62.09    5.20
   3  -3  -5   58.29    5.50
   3   3   5   66.29    5.90
  -3  -3   5   64.09    7.00
   4  -3   5   84.79    5.80
   4   3  -5   90.59    9.50
   4   3  -5   97.69    8.10
  -4  -3  -5   90.39    5.80
   4   3  -5   86.09    9.40
  -4  -3   5   88.99    6.30
   4   3   5   86.49    9.40
   4   3   5  103.69    9.00
   4  -3  -5   96.99    6.90
   4   3   5   96.69    7.90
   5   3  -5  391.56   21.50
  -5   3   5  387.16   24.40
  -5  -3  -5  365.46   22.90
  -5   3   5  382.46   24.10
  -5  -3  -5  375.06   21.90
   5   3  -5  374.06   22.50
  -5  -3  -5  371.96   27.40
  -5  -3  -5  390.46   22.60
  -5   3   5  376.56   22.70
   5   3  -5  364.26   27.10
  -5   3   5  371.96   22.90
  -5   3   5  389.16   24.10
   5  -3   5  378.96   19.50
   5   3   5  376.06   21.50
   5  -3  -5  379.66   24.00
  -5   3  -5  380.76   22.90
  -5   3  -5  364.26   22.60
  -5  -3   5  374.26   23.20
   5   3   5  393.76   22.50
   5   3   5  369.46   21.50
   5  -3  -5  409.26   20.60
  -5   3  -5  450.05   33.50
  -5   3  -5  404.76   23.70
   5   3   5  343.77   25.20
  -5   3  -5  376.46   24.00
  -5  -3   5  377.46   24.00
  -6  -3  -5  515.55   29.70
  -6   3   5  509.85   29.70
   6   3  -5  506.45   28.90
  -6   3   5  440.76   34.70
  -6  -3  -5  535.15   31.60
  -6  -3  -5  561.94   31.20
  -6   3   5  576.74   30.90
  -6   3   5  503.65   30.20
   6   3  -5  544.95   29.50
  -6  -3  -5  595.04   29.70
  -6   3  -5  500.95   35.00
  -6   3  -5  527.35   29.50
  -6   3  -5  489.05   33.00
  -6   3  -5  529.55   34.60
  -6   3  -5  541.65   29.70
   6   3   5  509.55   29.50
   6   3   5  515.65   28.30
  -6   3  -5  521.45   36.70
   6   3   5  563.64   35.10
   6  -3  -5  491.85   29.20
   7  -3   5   92.79   24.70
  -7  -3  -5  125.79   14.70
  -7   3   5  129.39   14.60
  -7  -3  -5   90.19   14.60
   7   3  -5  118.79   16.00
   7   3  -5   98.19   14.60
   7   3  -5  131.59   22.50
  -7   3   5  128.49   13.00
  -7   3   5  133.79   12.90
  -7  -3  -5  118.39   12.90
  -7   3   5  136.59   13.20
   7  -3   5  148.89   14.60
  -7   3  -5  107.49   13.30
  -7   3  -5  137.69   12.40
   7  -3  -5  100.99   33.80
  -7  -3   5   96.79   21.50
  -7   3  -5  124.19   12.30
  -7  -3   5  113.59   13.60
  -7  -3   5  118.59   13.00
  -7   3  -5  133.59   17.10
   7  -3  -5   89.19   18.00
   7   3   5   90.39   19.10
   7   3   5  124.79   16.30
   7   3   5  114.89   15.30
   8   3  -5  101.39   23.50
  -8  -3  -5   66.79   16.80
   8  -3   5   86.39   22.60
   8   3  -5   45.60   11.90
  -8   3   5   64.39   11.00
  -8   3   5   65.89   11.30
  -8  -3  -5   73.29   17.00
  -8  -3  -5   46.00   14.90
  -8   3   5   53.89   10.80
  -8   3  -5   50.69   15.80
  -8  -3   5   76.69   11.10
  -8   3  -5   67.99   11.10
   8   3   5   86.99   16.10
  -8  -3   5   60.79   16.60
   8   3   5   65.19   18.00
  -8   3  -5   80.39   10.40
  -8   3  -5   68.59   10.10
   8   3   5   53.09   14.50
   8  -3  -5   48.00    8.00
   9   3  -5   42.30    9.90
  -9   3   5   30.60   10.00
   9  -3   5   32.00   18.00
  -9   3   5   47.80   11.20
  -9   3   5   57.89   11.60
  -9   3  -5   31.20    7.80
  -9  -3   5   40.00   10.50
  -9   3  -5   38.50    9.10
  -9  -3   5   35.10    7.60
   9   3   5   27.30    7.90
  -9   3  -5   30.80    5.40
  -9   3  -5   28.20    7.90
   0  -4  -5  869.21   39.70
   0  -4   5  844.92   39.00
   0   4   5  845.32   38.70
   0  -4  -5  779.12   39.60
   0  -4   5  824.82   39.70
   1  -4   5  219.18   11.00
  -1  -4  -5  264.07   12.60
   1  -4   5  200.18   11.60
  -1  -4  -5  233.58   12.40
   1  -4  -5  233.18   11.80
  -1  -4   5  215.78   12.80
   1   4   5  225.08   12.30
  -2  -4  -5 2120.39   96.99
  -2  -4  -5 2023.10   96.29
   2  -4  -5 2075.59   92.79
   2   4   5 1971.10   93.19
  -2  -4   5 1953.80   93.29
  -2  -4   5 2032.90   92.89
   2   4   5 1954.50   92.99
  -3  -4  -5  912.71   44.50
  -3  -4  -5  922.21   45.90
   3   4  -5  966.90   45.00
   3   4  -5 1027.70   46.90
  -3  -4  -5  864.61   44.70
  -3  -4   5  908.71   43.10
   3   4   5  900.31   43.40
   3  -4  -5  948.71   42.70
   3   4   5  875.21   43.00
  -3  -4   5  915.71   43.00
  -3  -4   5  913.71   43.00
   3   4   5  788.32   43.30
   4  -4   5  317.77   16.60
   4   4  -5  361.56   18.30
  -4   4   5  331.37   23.30
   4   4  -5  348.87   19.30
   4   4  -5  307.37   26.50
  -4   4   5  307.87   22.10
  -4  -4  -5  322.87   20.50
  -4   4   5  353.06   22.50
  -4   4   5  355.36   23.30
  -4  -4  -5  341.17   17.00
   4   4   5  313.97   18.90
  -4  -4   5  331.27   18.00
  -4  -4   5  331.47   17.90
  -4   4  -5  300.07   21.80
   4   4   5  334.37   18.50
   4   4   5  313.47   18.90
   4  -4  -5  379.36   17.70
  -4  -4   5  352.56   17.60
   5   4  -5    6.50    8.60
  -5   4   5   -3.40    6.50
   5   4  -5    3.60    4.20
   5  -4   5    6.60    2.90
  -5   4   5    7.20    8.50
   5   4  -5    4.10    4.30
  -5  -4  -5    5.00    6.10
  -5   4   5    3.70    6.20
  -5  -4  -5   11.20    6.10
  -5   4   5    2.20    7.00
  -5   4   5   -5.10    8.00
  -5   4  -5   11.10    8.20
   5   4   5    5.40    4.00
   5   4   5    7.90    5.20
  -5   4  -5    4.40    8.30
  -5   4  -5   14.60   13.20
   5   4   5    8.80    6.90
   5   4   5    9.40    6.20
   5  -4  -5    5.40    4.00
  -5  -4   5    7.30    2.90
  -5  -4   5   11.30    6.10
  -5  -4   5   13.70    7.00
  -5   4  -5    8.90    6.30
  -5   4  -5   -3.90    6.30
  -6   4   5  116.39   14.10
   6   4  -5  128.89   12.00
  -6   4   5  118.09   14.20
  -6  -4  -5  122.39   12.30
   6   4  -5  156.18   20.00
   6   4  -5  100.49   12.90
  -6   4   5  115.79   13.10
  -6   4   5  103.29   13.10
  -6  -4  -5  107.49   12.70
  -6   4   5  125.79   14.90
   6  -4   5  113.39   10.00
   6   4   5   98.49   15.20
  -6   4  -5   90.29   23.10
  -6  -4   5  113.59   12.70
   6   4   5  107.69   13.60
   6   4   5  130.49   14.00
   6  -4  -5  109.59   12.70
  -6   4  -5  114.59   12.80
  -6   4  -5  108.59   13.30
  -6   4  -5  118.89   13.00
  -6  -4   5  130.19   13.50
  -6   4  -5  128.89   17.70
   7   4  -5  636.64   38.30
  -7   4   5  672.23   34.40
  -7   4   5  650.53   34.30
   7  -4   5  581.74   39.20
  -7  -4  -5  644.24   34.00
  -7  -4  -5  640.64   36.50
  -7  -4  -5  637.14   34.00
   7   4  -5  624.14   34.30
  -7   4   5  622.54   34.60
  -7   4   5  583.54   34.80
   7   4   5  650.93   35.20
   7   4   5  617.94   36.70
  -7  -4   5  647.44   34.90
  -7   4  -5  612.44   36.40
  -7   4  -5  653.83   34.70
  -7  -4   5  641.14   34.30
  -7   4  -5  669.83   34.50
  -7   4  -5  614.64   34.00
   8   4  -5   12.00   11.60
  -8   4   5   30.70   10.70
   8   4  -5   71.29   21.30
  -8   4  -5   22.10    9.00
  -8  -4   5   32.50   11.00
   8   4   5   24.60    8.30
   8   4   5   51.09   15.10
   8   4   5   22.30    7.50
   8  -4  -5   51.49   19.00
  -9   4   5   15.20    6.30
  -9   4   5   40.10   10.90
   9  -4   5   21.30   11.90
  -9   4   5    5.40    5.50
   9   4   5    4.70    6.30
  -9   4  -5   44.80   15.70
  -9   4  -5   15.40    4.80
  -9   4  -5    6.50    4.80
   0  -5   5   21.60    2.60
   0  -5  -5   24.50    3.70
   0  -5  -5   33.90    7.50
   0  -5   5   40.50    9.70
  -1  -5  -5 3739.53  163.98
   1  -5   5 3410.96  162.48
  -1  -5  -5 3472.85  163.68
   1  -5  -5 3741.03  161.68
  -1  -5   5 3589.74  161.38
  -1  -5   5 3166.58  161.88
   2   5  -5  148.29    8.40
  -2  -5  -5  160.08   10.40
  -2  -5  -5  155.88    9.70
  -2  -5   5  139.89    9.70
  -2  -5   5  147.19    8.30
  -2  -5   5  137.99   10.40
   2  -5  -5  138.09    8.40
   3   5  -5    6.70    2.50
  -3  -5  -5    7.70    2.90
  -3  -5  -5   12.00    2.70
  -3  -5  -5    8.80    5.70
  -3  -5   5    8.00    2.70
   3   5   5   14.40   10.10
   3   5   5    8.50    2.90
  -3  -5   5    5.30    2.70
  -4  -5  -5   68.69   13.70
   4   5  -5   48.10    6.80
  -4   5   5   54.49   14.40
  -4   5   5   53.19   13.90
  -4  -5  -5   36.30   11.20
  -4   5   5   43.10   13.20
  -4  -5  -5   49.90    5.70
  -4   5   5   36.90    8.10
   4   5  -5   57.59    8.60
  -4  -5   5   42.00    7.40
  -4  -5   5   59.19   16.00
   4   5   5   30.40    6.90
  -4  -5   5   42.40    7.10
  -4   5  -5   65.09   22.00
   4  -5  -5   38.40    5.70
   4   5   5   57.39   13.10
  -4  -5   5   42.80    5.20
   4   5   5   41.70    6.70
   5  -5   5   98.69    7.60
  -5  -5  -5  107.59    7.30
  -5   5   5  130.79   14.00
  -5  -5  -5  103.99   11.20
  -5   5   5   94.69   17.40
   5   5  -5   92.39    9.20
  -5   5   5  123.89   13.60
  -5  -5  -5  100.89   12.80
   5   5  -5   78.19   18.20
  -5   5   5   88.89   13.80
  -5   5   5  101.09   13.20
   5   5   5   98.69   13.10
  -5  -5   5  113.19    7.90
  -5   5  -5   94.49   15.70
  -5   5  -5   98.79   17.50
  -5   5  -5  104.09   13.50
   5  -5  -5   96.99    9.40
  -5   5  -5  106.49   12.80
  -5  -5   5  103.19    9.20
  -5  -5   5   97.39   12.70
   5   5   5   95.09   10.30
  -5  -5   5  102.29   14.30
   5   5   5  111.79   15.00
  -5   5  -5  127.89   21.00
   6   5  -5   92.59   10.20
   6   5  -5   79.39   18.50
   6  -5   5   94.19    9.70
  -6  -5  -5   94.29   12.40
  -6   5   5   93.39   14.40
  -6  -5  -5   89.29   11.10
  -6   5   5   87.39   12.20
  -6   5   5  104.89   13.70
  -6   5   5  101.09   14.00
  -6   5   5  115.29   12.80
   6  -5  -5   90.49   12.60
   6   5   5   98.89   13.50
  -6   5  -5   93.89   13.20
   6   5   5   86.69   12.60
  -6  -5   5   96.79    8.30
  -6   5  -5   86.89   12.60
  -6   5  -5   91.49   12.40
  -6  -5   5   85.19   12.20
  -6   5  -5  110.59   16.90
   7  -5   5   99.99   26.40
  -7   5   5   61.89   11.40
  -7   5   5   81.49   12.00
  -7  -5  -5   84.39   11.80
  -7  -5  -5   84.79   11.50
  -7   5   5   58.39   12.90
  -7   5   5   82.89   14.80
   7   5  -5   81.49   19.10
   7   5  -5   70.99   12.90
   7   5  -5   76.39   14.50
  -7   5  -5  104.09   12.40
  -7   5  -5   77.29   12.10
   7   5   5   80.59   21.80
  -7   5  -5  100.59   17.70
  -7  -5   5   61.29   12.70
  -7   5  -5   87.69   11.20
   7   5   5   70.79   13.20
  -7  -5   5   73.89   11.60
   7   5   5   74.79   17.00
   8   5  -5   13.40   10.00
   8   5  -5   -2.10    6.80
  -8   5   5   -6.70    7.20
  -8   5   5    9.20    5.50
  -8  -5  -5   -3.20    7.80
  -8   5   5    0.00    5.70
   8   5   5   -8.40   14.60
  -8   5  -5   10.50    5.40
  -8   5  -5   -2.10    8.50
   8   5   5    4.80    6.30
  -8  -5   5   -1.60    5.70
  -8   5  -5    8.90    6.00
  -8  -5   5    0.50    6.30
  -8   5  -5    1.80    5.60
  -9   5   5   -3.30    9.50
  -9   5   5   17.10    9.20
  -9   5  -5    3.00    6.60
  -9   5  -5    9.60    6.60
   9   5   5   13.20    8.80
  -9  -5   5    8.80    8.00
  -9   5  -5    7.80    6.00
  -9  -5   5   14.00    7.20
   0  -6  -5  109.69    7.60
   0  -6   5   93.69    6.30
  -1  -6  -5  296.57   17.90
   1  -6   5  263.37   14.80
  -1  -6  -5  285.97   16.20
  -1  -6   5  272.67   14.50
   1  -6  -5  282.27   15.00
  -2  -6  -5   37.40    6.40
  -2  -6  -5   38.50    6.30
  -2  -6   5   34.30    4.40
   2  -6  -5   32.60    4.80
  -2  -6   5   24.10    7.50
  -2  -6   5   30.50    7.00
   2   6   5   38.20    4.50
   3   6  -5   21.00    4.10
  -3  -6  -5   32.30    6.00
  -3   6   5   19.40    7.70
  -3  -6  -5   26.40    5.40
   3   6  -5   29.00    7.80
  -3  -6  -5   24.30    6.60
  -3   6   5   28.50    8.10
  -3   6   5   20.20    6.80
  -3  -6  -5   31.30    9.30
  -3  -6   5   23.20    6.40
   3   6   5   28.70    5.30
   3   6   5   52.19   11.10
  -3  -6   5   36.10    5.30
  -3  -6   5   41.20    6.20
   3  -6  -5   27.20    4.80
  -4  -6  -5  228.68   14.60
  -4   6   5  227.68   18.60
   4   6  -5  201.58   22.30
  -4  -6  -5  233.28   13.70
  -4  -6  -5  237.48   18.40
  -4   6   5  224.88   18.20
   4   6  -5  222.88   12.90
  -4   6   5  222.68   17.10
   4   6  -5  218.88   21.50
  -4   6   5  238.68   18.00
  -4  -6  -5  238.58   13.10
  -4  -6  -5  235.08   15.90
   4   6  -5  201.38   19.30
  -4  -6   5  220.38   13.40
  -4   6  -5  226.38   28.50
  -4  -6   5  234.78   13.80
   4  -6  -5  226.28   13.30
  -4   6  -5  246.78   22.90
  -4  -6   5  219.68   13.60
  -4   6  -5  204.18   18.40
   4   6   5  236.38   14.00
  -4   6  -5  211.88   17.80
  -4   6  -5  269.07   24.50
   4   6   5  221.28   16.80
  -5  -6  -5   44.10   12.50
   5   6  -5   45.00    6.80
   5   6  -5   27.00    9.90
  -5   6   5   44.00    8.40
   5  -6   5   42.00    6.30
  -5  -6  -5   32.90    5.80
  -5  -6  -5   44.00   10.10
  -5   6   5   57.79   18.20
   5   6   5   37.30    8.60
  -5  -6   5   42.00    6.80
  -5   6  -5   27.70   10.30
  -5   6  -5   79.79   23.70
  -5  -6   5   50.89    7.50
  -5   6  -5   37.00   12.20
   5  -6  -5   33.10    8.60
   5   6   5   56.79   15.60
  -5   6  -5   32.30    9.70
  -5   6  -5   32.00    7.50
   6   6  -5    8.50    7.60
  -6   6   5   22.60    7.60
   6   6  -5   22.30    7.70
   6  -6   5   18.60    5.70
  -6  -6  -5   20.50    6.00
  -6   6   5   39.40   12.90
  -6   6   5   26.10    7.20
  -6  -6  -5    8.70    5.50
  -6   6   5    8.00    6.60
  -6   6   5   54.49   16.70
   6   6  -5   14.30    5.60
   6  -6  -5   44.90   12.90
  -6   6  -5   21.20    6.80
   6   6   5   24.10    6.80
   6   6   5   41.30   11.60
  -6  -6   5   21.00    8.80
   6  -6  -5    4.60    7.80
  -6   6  -5   28.50    9.80
  -6  -6   5   32.40   10.60
  -6  -6   5   22.10    7.00
  -6   6  -5   12.60    6.20
  -6   6  -5   19.60    7.90
  -7   6   5   18.70    7.10
   7   6  -5   15.40    7.60
  -7   6   5   16.10    7.40
  -7   6   5   15.50    6.10
   7   6  -5    1.10    8.20
  -7   6   5   16.30    8.60
  -7  -6  -5   16.90    5.70
  -7  -6  -5   20.50    6.60
   7   6  -5   20.00    7.70
   7   6   5    9.80    6.60
   7   6   5   19.10    9.30
  -7   6  -5   14.00    6.20
  -7  -6   5   22.60    7.80
  -7  -6   5   17.80    5.50
  -7   6  -5   33.00   11.10
   7  -6  -5   10.80    9.10
  -7   6  -5    0.00    9.50
  -7   6  -5   35.40   11.30
  -8   6   5   70.39   15.40
  -8   6   5   50.69    9.10
  -8  -6  -5   34.00    5.60
  -8   6   5   35.10   10.20
   8   6  -5   48.50   11.90
  -8  -6  -5   46.10   11.40
   8   6   5   48.80    9.80
  -8   6  -5   36.20    9.90
  -8  -6   5   39.90   10.50
  -8   6  -5   39.60   10.00
   8  -6  -5   66.19   25.10
   0  -7   5    0.50    1.80
   0  -7  -5   -0.40    2.80
  -1  -7  -5  366.56   21.20
  -1  -7  -5  371.86   20.20
  -1  -7  -5  395.86   20.20
   1  -7   5  346.37   18.10
  -1  -7   5  353.16   18.20
   2   7  -5  121.89   22.90
   2   7  -5  127.39   24.20
  -2   7   5  110.89   14.50
  -2  -7  -5  121.29   10.30
  -2   7   5  151.38   26.30
   2   7  -5   99.09   16.90
  -2  -7  -5  122.09    9.00
  -2   7   5  119.19   14.50
  -2  -7  -5  105.89   10.10
   2  -7  -5  113.39    8.40
  -2  -7   5  113.09   11.70
  -2  -7   5  107.39    7.90
   2   7   5  124.59   14.70
  -2  -7   5  107.89    9.40
  -3  -7  -5  167.18   12.10
  -3   7   5  134.99   15.00
   3   7  -5  177.28   18.90
  -3  -7  -5  155.68   10.90
  -3   7   5  159.58   16.70
  -3  -7  -5  158.18   10.50
  -3   7   5  173.88   15.80
  -3  -7  -5  167.48   14.10
   3   7  -5  174.98   22.30
   3   7  -5  150.08   16.60
  -3   7   5  161.08   24.30
  -3  -7   5  155.98   10.40
   3   7   5  151.68   14.20
  -3   7  -5  172.58   26.10
  -3  -7   5  158.58   11.00
  -3   7  -5  116.09   36.70
   3   7   5  121.79   18.90
  -3  -7   5  161.88   11.80
  -3   7  -5  123.29   24.30
   3  -7  -5  146.69    9.90
  -3  -7   5  150.78   12.40
  -4   7   5  339.57   21.70
   4   7  -5  321.37   23.20
  -4   7   5  309.87   22.50
  -4  -7  -5  333.97   22.10
  -4  -7  -5  345.47   17.90
   4   7  -5  323.87   22.70
  -4  -7  -5  331.27   19.70
   4   7  -5  324.87   16.60
  -4  -7  -5  343.07   17.90
   4   7  -5  288.27   23.70
  -4  -7  -5  303.17   18.30
  -4   7   5  323.97   22.20
  -4   7   5  316.57   20.60
   4  -7  -5  327.87   17.70
  -4   7  -5  287.07   25.50
  -4   7  -5  369.56   27.80
   4   7   5  310.77   24.50
   4   7   5  316.97   20.20
  -4   7  -5  306.67   22.80
   4   7   5  320.27   17.70
  -4  -7   5  333.87   18.10
  -4  -7   5  329.37   18.40
  -4  -7   5  323.87   18.00
  -4   7  -5  292.17   21.50
  -5   7   5  167.98   15.50
  -5   7   5  169.48   15.10
  -5   7   5  163.28   16.10
  -5  -7  -5  171.18   15.80
  -5  -7  -5  179.78   13.80
  -5  -7  -5  165.38   12.80
  -5   7   5  178.58   16.00
   5   7  -5  168.38   11.60
   5   7  -5  168.18   17.70
  -5  -7  -5  152.58   10.90
   5   7  -5  142.89   17.10
  -5   7  -5  170.78   15.50
   5  -7  -5  157.88   12.80
  -5   7  -5  156.28   20.10
   5   7   5  136.99   19.30
  -5   7  -5  152.68   15.40
  -5  -7   5  170.38   11.30
  -5   7  -5  176.18   20.60
  -5  -7   5  179.78   11.90
   5   7   5  156.18   14.00
   5   7   5  163.58   12.30
  -5   7  -5  178.18   42.90
  -5  -7   5  166.58   14.70
  -6  -7  -5   72.89    9.60
   6   7  -5   63.19   15.10
  -6   7   5   91.69   14.60
   6   7  -5   70.69   14.70
  -6   7   5   69.69   12.60
   6  -7   5   86.09   11.20
  -6   7   5   94.49   23.10
  -6   7   5   63.69   13.00
   6   7  -5   49.80   10.90
  -6  -7  -5   75.39   12.40
  -6   7   5   69.69   13.10
  -6  -7   5   58.09   11.10
  -6  -7   5   74.89   20.40
  -6  -7   5   58.09    8.60
   6   7   5   66.69   11.00
   6   7   5   55.39   11.90
  -6   7  -5   50.29   10.80
  -6  -7   5   84.69   18.10
  -6   7  -5   59.79   14.10
   6  -7  -5   49.30   14.60
  -6   7  -5   74.99   12.50
   6   7   5   56.79   16.30
  -7  -7  -5   12.90    5.70
  -7   7   5   13.50    6.90
   7   7  -5    9.50    7.30
   7   7  -5   15.80    7.90
  -7   7   5    7.50    6.10
  -7  -7  -5    4.30    5.50
  -7   7   5    7.90   11.50
  -7   7   5   13.80    6.80
  -7   7  -5   10.60    6.60
  -7  -7   5   11.90   10.60
   7  -7  -5   16.80   10.70
   7   7   5    9.50    9.40
  -7  -7   5    9.40    5.00
   7   7   5    9.50    5.70
  -8   7   5   12.30    6.70
  -8  -7  -5    1.60    5.30
  -8   7   5    4.90    6.10
  -8  -7  -5    8.90    6.50
  -8   7   5    9.40    6.40
   8   7  -5   24.40   10.80
   8   7  -5   12.20    7.40
  -8   7   5    5.10    9.90
   8   7   5    8.80    5.80
  -8   7  -5   26.60   12.60
   8  -7  -5   30.50   15.90
  -8  -7   5    2.50    5.60
  -8   7  -5   10.50    5.90
  -8   7  -5    2.50    6.70
  -8   7  -5   12.60    6.90
   0   8   5   72.69   13.20
   0   8  -5  136.09   28.80
   0  -8  -5   90.59    8.00
   0   8  -5   73.39   25.20
   0  -8   5   78.19    6.20
   0  -8  -5   90.79   11.10
  -1  -8  -5  104.09   10.20
  -1   8   5  100.49   13.00
  -1   8   5   96.19   12.70
   1   8  -5  126.99   23.20
  -1  -8  -5  128.09    9.70
  -1   8   5  115.09   17.40
   1   8  -5  154.18   16.80
   1  -8   5  118.09    7.30
   1  -8  -5  115.39    8.80
   1   8   5  136.79   25.50
   1   8   5  111.39   15.10
  -1   8  -5  113.09   20.30
  -1  -8   5  109.39    7.80
   1   8   5  108.69   13.10
  -1  -8   5  107.89   11.60
   2   8  -5   99.69   15.70
  -2   8   5  116.59   16.20
  -2  -8  -5  105.69   12.50
  -2   8   5   98.69   13.60
  -2  -8  -5  111.19   11.10
  -2   8   5  102.39   13.70
   2   8  -5  112.19   20.00
  -2  -8  -5  100.39    8.90
   2   8  -5  119.79   15.90
  -2   8  -5   61.59   21.20
   2   8   5  123.49   24.90
   2   8   5  107.89   18.10
  -2   8  -5  127.39   18.50
   2  -8  -5   77.89    8.40
  -2  -8   5   92.79    7.80
   2   8   5  106.09   13.60
  -2  -8   5   94.29    9.40
  -3   8   5   45.60   14.30
  -3  -8  -5   74.49   13.80
  -3   8   5   43.70   12.40
  -3  -8  -5   61.19    9.20
   3   8  -5   71.09   19.40
  -3   8   5   52.29   11.80
  -3   8   5   61.19   12.80
   3   8  -5   58.99   10.50
   3   8  -5   51.59   13.70
  -3  -8  -5   57.89    9.10
  -3  -8  -5   48.00    7.10
  -3  -8   5   55.79    7.60
  -3   8  -5   63.99   13.90
  -3   8  -5   58.29   12.20
   3   8   5   79.39   17.80
  -3   8  -5   54.79   19.50
  -3  -8   5   41.40    9.60
   3   8   5   69.99   12.20
  -3  -8   5   46.30    7.90
   3  -8  -5   39.20    8.30
   4   8  -5   72.39   15.20
  -4  -8  -5   51.49    8.80
  -4   8   5   48.70   15.40
  -4  -8  -5   71.39    8.10
   4   8  -5   51.89   16.70
  -4   8   5   54.09   16.70
   4   8  -5   76.29   16.20
  -4  -8  -5   78.59   10.20
  -4   8   5   53.49   15.20
  -4  -8  -5   81.39    8.70
  -4   8   5   68.89   15.60
   4   8   5   79.89    8.10
  -4   8  -5   68.39   18.30
  -4   8  -5   49.99   12.10
  -4  -8   5   70.89    9.80
   4   8   5   95.09   15.10
  -4  -8   5   66.59    9.40
  -4  -8   5   67.89    8.30
  -4   8  -5   53.99   15.60
  -4   8  -5   63.89   17.90
   4   8   5   53.89   11.40
   5   8  -5   16.40    9.00
  -5  -8  -5   15.30    4.70
  -5   8   5   14.40    6.30
  -5   8   5   13.70    7.60
  -5   8   5   19.00    7.80
  -5  -8  -5   25.70    6.00
   5   8  -5    9.70    6.50
  -5  -8  -5   17.90    5.00
  -5   8   5    9.60    7.80
  -5  -8  -5   12.30    7.20
  -5   8  -5   11.70   12.60
  -5  -8   5   12.30    5.60
   5   8   5   23.30    6.30
  -5   8  -5   24.90    8.60
   5   8   5   26.00    6.10
   5   8   5   27.70    8.80
  -5   8  -5   28.10   16.00
  -5  -8   5   33.00    9.30
   5  -8  -5   22.90    7.60
  -5   8  -5   19.70    8.60
  -5   8  -5   10.00   12.20
  -6   8   5  235.88   17.90
  -6  -8  -5  239.98   17.40
   6   8  -5  226.38   18.90
   6   8  -5  232.78   19.70
  -6  -8  -5  229.48   15.30
  -6   8   5  221.68   17.70
  -6   8   5  228.58   18.80
  -6   8   5  225.68   17.90
  -6   8  -5  235.38   19.00
  -6   8  -5  189.38   24.40
  -6  -8   5  241.18   16.90
  -6  -8   5  217.78   18.20
  -6   8  -5  246.28   20.60
   6   8   5  248.58   20.10
  -6   8  -5  207.78   18.60
   6   8   5  225.78   17.70
   6   8   5  241.28   17.20
  -6  -8   5  225.38   14.80
  -7   8   5   98.59   11.60
  -7   8   5   69.99   12.00
   7   8  -5   89.89   13.90
  -7   8   5  116.19   12.50
   7   8  -5   91.09   15.60
  -7  -8  -5   93.89    9.50
  -7   8   5   76.89   15.30
  -7  -8  -5   82.09   11.70
  -7   8  -5   75.09   13.80
   7   8   5   47.10   15.40
  -7   8  -5   94.39   21.70
  -7   8  -5   54.69   13.50
  -7   8  -5   72.89   12.90
   7   8   5   83.49    9.80
  -8   8   5   42.90    9.30
   8   8  -5   75.29   19.30
  -8   8   5   47.20   10.40
   8   8  -5   45.60   11.10
  -8  -8  -5   51.79   10.70
  -8   8  -5   61.59   11.20
  -8  -8   5   56.89   10.00
  -8   8  -5   52.19   14.30
   8   8   5   63.79    9.40
   0  -9  -5    4.00    4.40
   0   9  -5    6.70    7.60
   0  -9   5    3.90    2.90
   0   9   5    7.30   10.00
   0   9  -5    8.30   12.10
   0   9   5    3.30    6.60
   0   9   5    4.00    5.20
   0   9  -5   -3.40   10.70
  -1   9   5   93.69   17.30
  -1   9   5   49.90   11.40
  -1  -9  -5   63.69    9.90
  -1  -9  -5   54.79    9.40
   1  -9   5   62.29    6.10
   1   9  -5   83.49   14.70
   1   9  -5   91.79   21.70
   1   9   5   70.39   11.90
  -1   9  -5   88.79   21.10
   1   9   5   87.09   11.90
  -1   9  -5   97.89   19.90
   1   9   5   92.79   18.60
  -1  -9   5   76.99    7.30
  -1   9  -5   86.39   17.50
   2   9  -5   37.20   13.50
   2   9  -5   44.90    9.60
  -2  -9  -5   36.20   11.40
   2  -9   5   27.60    5.50
  -2  -9  -5   35.30   10.80
  -2   9   5   42.10   11.90
  -2   9   5   57.09   14.40
  -2   9   5   31.70    7.50
  -2   9  -5   26.20   10.00
   2   9   5   14.50    6.50
  -2  -9   5   54.19   16.70
  -2   9  -5   41.20   12.40
   2  -9  -5   24.20    5.40
  -2  -9   5   22.00    6.60
   2   9   5   28.10   10.30
  -2   9  -5   25.30   11.10
   2   9   5   14.30    6.40
  -3  -9  -5   88.49   13.90
  -3  -9  -5   79.69    8.50
   3   9  -5   91.79   22.60
   3   9  -5   89.49   20.40
  -3  -9   5   78.59   10.10
   3   9   5   85.49   17.50
  -3  -9   5   77.59    9.10
  -3   9  -5   49.20   12.20
  -3  -9   5   83.79   12.80
   3   9   5   94.59   15.10
  -3  -9   5   80.69   10.00
  -3   9  -5   97.89   20.60
   3  -9  -5   65.29   10.10
  -4   9   5   90.09   14.00
  -4  -9  -5   78.89    8.50
  -4   9   5   89.59   14.00
   4   9  -5   88.19   13.90
   4   9  -5   73.79   17.40
  -4   9   5   68.39   13.10
  -4   9   5   78.29   18.30
   4   9  -5   78.69   13.30
  -4  -9  -5   96.49   10.70
   4  -9  -5   62.69   12.90
  -4  -9   5   70.19   13.70
   4   9   5   92.09   15.80
  -4  -9   5   72.69    8.80
   4   9   5   90.99   12.30
  -4   9  -5  106.29   22.60
   4   9   5   76.79   17.30
  -4   9  -5  116.39   22.50
  -4   9  -5   62.69   12.50
  -4  -9   5   71.49    8.90
  -5  -9  -5   47.50    8.90
  -5   9   5   58.39   13.20
  -5  -9  -5   41.50    6.20
  -5   9   5   73.19   14.10
  -5  -9  -5   37.50    5.60
  -5   9   5   50.09   15.10
   5   9  -5   51.69   15.60
   5   9  -5   55.09   12.80
  -5  -9  -5   55.59   15.10
   5   9   5   58.29   11.10
  -5  -9   5   55.59    7.80
  -5   9  -5   37.80   12.30
  -5  -9   5   62.19   10.90
   5   9   5   68.59   11.60
  -5   9  -5   73.19   18.50
  -5  -9   5   80.79   11.80
   5  -9  -5   45.10   12.50
   6   9  -5  114.29   14.50
  -6   9   5  103.49   14.00
  -6  -9  -5   91.59   12.80
   6   9  -5   96.39   14.90
  -6   9   5   87.49   14.50
  -6   9   5  122.49   15.10
  -6   9   5  104.79   14.40
  -6  -9  -5   94.09    9.80
  -6   9  -5  112.79   19.60
  -6  -9   5  102.69   20.80
   6   9   5   98.09   11.50
  -6  -9   5   81.29   12.60
  -6  -9   5  102.99   11.10
  -7  -9  -5   27.60    6.70
  -7  -9  -5   42.20    7.70
  -7   9   5   42.40   16.10
   7   9  -5   64.89   14.30
  -7   9   5   40.80    8.10
   7   9  -5   44.80   11.90
  -7   9   5   30.80   10.40
   7   9   5   36.60    8.20
  -7  -9   5   44.20    8.50
  -7   9  -5   33.00    9.20
   7   9   5   41.40   15.20
  -7   9  -5   66.49   14.30
  -8   9   5   77.69   18.90
   8   9  -5   50.49   10.10
  -8  -9  -5   42.70    9.40
  -8   9   5   47.50    9.10
  -8  -9   5   39.70    7.70
  -8   9  -5   66.29   17.70
   8   9   5   43.20    8.10
  -8   9  -5   34.80    8.20
   0 -10  -5  256.27   17.50
   0 -10   5  260.77   15.00
   0  10  -5  253.67   20.30
   0  10   5  252.37   17.00
   0  10  -5  281.67   21.00
   0  10   5  247.98   22.70
   0  10   5  244.48   18.20
   0 -10  -5  236.48   16.80
   0  10  -5  277.47   25.90
  -1 -10  -5  398.96   22.00
  -1  10   5  402.96   23.90
  -1 -10  -5  378.36   23.70
  -1 -10  -5  364.16   25.10
  -1  10   5  432.76   27.20
   1 -10   5  427.36   20.80
  -1  10   5  377.76   23.30
   1  10  -5  382.06   25.20
   1  10  -5  369.16   29.10
   1  10  -5  384.96   25.00
   1 -10  -5  394.46   24.30
   1  10   5  386.36   22.50
   1  10   5  401.46   27.50
   1 -10  -5  391.06   21.60
  -1  10  -5  357.76   25.40
  -1 -10   5  358.16   21.90
   1  10   5  331.07   23.70
  -1  10  -5  360.66   30.70
  -1 -10   5  395.26   21.00
  -1  10  -5  384.36   25.70
  -2 -10  -5  448.06   27.60
  -2 -10  -5  399.66   21.70
  -2  10   5  384.56   24.10
   2  10  -5  372.16   24.40
  -2 -10  -5  358.76   24.80
  -2  10   5  399.26   23.50
   2  10  -5  406.96   25.20
   2  10   5  390.86   23.30
   2  10   5  353.26   26.70
   2 -10  -5  379.26   22.70
  -2  10  -5  422.46   34.40
  -2  10  -5  364.66   26.90
   2  10   5  389.46   27.40
  -2 -10   5  367.16   24.10
  -2  10  -5  413.26   27.80
   3  10  -5   86.79   13.10
  -3 -10  -5   92.49   19.00
  -3  10   5   96.79   14.10
  -3  10   5   77.89   15.30
   3  10  -5   67.49   14.00
  -3 -10  -5   99.09   31.40
  -3 -10  -5   61.09    9.50
   3  10  -5   87.89   20.80
  -3  10   5   64.59   12.10
  -3 -10  -5   61.29    8.80
   3 -10  -5   77.29   12.70
  -3  10  -5  100.49   21.90
  -3 -10   5   87.89   12.80
   3  10   5   63.59   20.20
  -3  10  -5   73.69   13.70
  -3 -10   5   85.09   18.20
   3  10   5   68.89   11.80
   3  10   5   72.19   13.20
  -3 -10   5   62.79    9.10
  -4  10   5  146.49   16.20
   4  10  -5  158.68   15.50
   4  10  -5  152.88   19.30
  -4  10   5  176.98   23.60
  -4  10   5  147.59   15.80
  -4  10   5  147.19   14.60
  -4 -10  -5  157.18   11.10
  -4 -10  -5  143.49   12.50
   4  10  -5  168.08   15.30
  -4 -10  -5  148.69   14.10
   4 -10  -5  112.89   16.80
  -4  10  -5  150.28   23.00
  -4 -10   5  144.79   19.10
  -4 -10   5  145.09   14.00
   4  10   5  116.79   15.50
   4  10   5  182.38   23.10
  -4 -10   5  148.69   11.40
   4  10   5  130.49   14.10
  -4  10  -5  148.39   22.70
  -4 -10   5  142.49   11.60
  -5  10   5   15.50    6.90
  -5  10   5   13.00    7.80
  -5 -10  -5   27.00    7.80
  -5 -10  -5   17.30    7.00
   5  10  -5   47.00   15.30
  -5 -10  -5   13.10    4.90
  -5  10   5   10.70    7.90
   5  10  -5   15.70    5.80
  -5  10  -5   17.90   12.30
  -5 -10   5    8.70    5.60
   5  10   5   20.40    5.80
  -6 -10  -5   50.29   16.10
   6  10  -5   47.00    8.50
  -6 -10  -5   61.59    7.50
  -6  10   5   33.80    7.50
  -6  10   5   52.79   12.20
   6  10  -5   49.99   11.60
  -6 -10   5   36.50   10.90
  -6  10  -5   94.49   20.80
   6  10   5   61.79    9.30
  -6 -10   5   84.79   13.90
  -6  10  -5   68.09   23.90
  -6 -10   5   57.49    9.20
   7  10  -5   63.89   13.70
  -7  10   5   57.99   11.20
  -7  10   5   72.89   10.40
   7  10  -5   63.89   12.50
  -7 -10  -5   52.39    7.20
  -7 -10   5   55.09    8.90
   7  10   5   68.59    8.60
   0 -11   5  140.59   12.00
   0  11  -5  145.99   16.60
   0 -11  -5  152.08   14.60
   0  11   5  178.18   20.70
   0  11  -5  136.99   16.80
   0  11   5  144.99   14.10
   0  11   5  160.98   13.30
   0  11  -5  170.28   23.10
  -1 -11  -5   74.99   15.20
  -1  11   5   86.19   13.10
   1 -11   5   85.29   10.10
  -1 -11  -5  106.29   15.40
   1  11  -5   91.19   14.30
   1  11  -5   80.49   14.00
  -1 -11  -5   74.89   10.50
  -1  11   5   98.79   11.30
  -1  11   5  101.59   17.50
   1  11   5   96.39   11.30
   1  11   5  103.39   12.50
   1  11   5   69.39   21.30
  -1 -11   5   96.79   12.70
  -1  11  -5  117.29   15.80
  -1  11  -5   89.89   15.50
  -1 -11   5   70.99   10.60
  -1  11  -5  104.09   22.60
   1 -11  -5   79.39   13.70
   1 -11  -5   77.89   16.80
  -2 -11  -5   59.99   11.30
  -2 -11  -5   64.19    9.00
   2 -11   5   63.99   10.30
  -2 -11  -5   57.49   18.80
  -2  11   5   81.69   12.00
   2  11  -5   88.69   13.20
  -2  11   5   83.79   12.40
   2  11  -5   94.89   14.20
  -2  11   5   84.29   16.70
  -2 -11   5   74.99   11.80
   2  11   5   80.39   11.20
   2  11   5   76.29   11.40
  -2  11  -5   84.79   19.70
  -2  11  -5   74.69   24.90
  -2  11  -5   95.89   18.50
  -2 -11   5   77.99   10.80
   2  11   5   89.39   22.70
   2 -11  -5   59.39   12.90
  -2 -11   5   55.19   13.30
  -3 -11  -5    9.10    3.80
   3  11  -5    7.10    5.60
  -3  11   5   19.90    7.70
  -3  11   5   19.00    9.00
  -3 -11  -5   12.20    4.60
   3  11  -5    6.30    8.00
   3  11  -5    6.50   11.30
   3  11   5   19.60   16.80
   3  11   5   12.90    5.40
  -3 -11   5    5.90    4.00
  -3  11  -5   22.30   14.50
  -3  11  -5   15.00   13.10
  -3 -11   5   10.40    5.20
  -3 -11   5   13.50   10.50
   3  11   5    7.20    6.00
  -4 -11  -5   22.10    6.00
  -4  11   5   20.30    8.70
  -4 -11  -5   17.70    9.00
   4  11  -5   35.30   11.40
  -4 -11  -5   15.10    4.10
  -4  11   5   13.50    7.50
  -4  11   5    9.60    6.30
   4  11  -5    9.30   10.60
  -4 -11   5   14.00    3.80
   4  11   5   30.30    6.30
  -4 -11   5   17.70    4.50
  -4  11  -5   45.40   15.70
  -4 -11   5   21.10    6.30
  -5 -11  -5  103.79   10.60
  -5 -11  -5   98.79   15.00
  -5 -11   5  109.39   20.90
   5  11   5   97.99   11.30
  -6 -11  -5   18.60    6.10
  -6  11   5    3.60    6.50
  -6  11   5    1.90    7.40
  -6 -11   5    3.80    4.70
   6  11   5   13.50    5.00
  -6 -11   5   15.10    6.10
  -7  11   5    9.40    9.30
  -7  11   5   11.10    8.70
   7  11  -5    3.80    9.10
  -7 -11  -5    1.60    4.20
  -7 -11   5    2.50    4.60
   7  11   5    2.20    4.20
   0 -12  -5   67.89   11.80
   0 -12   5   38.50    8.00
   0  12   5   48.70   10.90
   0  12  -5   70.49   13.20
   0  12  -5   49.99    7.70
   0 -12  -5   49.80   10.70
   0  12   5   85.89   21.00
   0  12   5   60.89   10.70
   0 -12   5   57.49   11.70
  -1  12   5   14.50   11.30
  -1 -12  -5   13.30    7.70
  -1  12   5   18.20    6.90
   1  12  -5   35.00   12.60
   1 -12   5   12.60    6.90
  -1 -12  -5   12.40    4.30
  -1 -12  -5   -5.70   11.60
   1 -12  -5   15.80    7.00
  -1  12  -5   25.40    7.60
  -1 -12   5    9.30    5.40
   1 -12  -5    2.80   10.00
   1  12   5    6.60    6.60
   1  12   5   17.70    5.20
  -1  12  -5   29.80   13.40
  -1 -12   5   20.00    7.40
  -1  12  -5   18.00    9.70
  -2  12   5  324.67   24.30
  -2  12   5  319.17   20.80
  -2 -12  -5  331.17   30.20
   2 -12   5  316.37   22.90
  -2  12   5  309.87   21.20
  -2 -12  -5  332.87   19.60
   2  12  -5  316.87   21.50
  -2 -12  -5  331.97   20.40
   2  12  -5  321.47   21.90
  -2 -12   5  353.26   20.80
   2  12   5  320.67   19.40
  -2  12  -5  285.77   21.80
  -2  12  -5  286.57   25.20
   2  12   5  320.17   20.90
  -2 -12   5  289.67   22.80
  -2 -12   5  344.67   20.80
  -2  12  -5  228.28   33.90
  -3 -12  -5    1.40    4.60
  -3  12   5    6.90    9.50
   3  12  -5    6.60    5.80
   3  12  -5    6.90    7.90
  -3 -12  -5   14.90   12.40
  -3 -12  -5    6.90    4.10
  -3  12   5   14.00    5.90
  -3 -12  -5    5.90    6.60
  -3  12   5   15.30    7.70
  -3  12  -5    6.90   12.30
  -3 -12   5    4.10    6.20
  -3 -12   5   -0.10    3.80
   3  12   5    5.40    5.60
   3  12   5    3.80    4.90
  -3 -12   5   -0.30    5.00
  -4  12   5   28.50    9.60
  -4 -12  -5   33.70    6.70
   4  12  -5   28.70   11.10
  -4 -12  -5   20.60    7.00
  -4 -12  -5   41.20    7.70
  -4  12   5   57.79   15.20
   4  12  -5   30.60   11.20
  -4 -12  -5   11.80   11.50
  -4 -12   5   38.90   10.10
  -4  12  -5   31.40   15.50
  -4 -12   5   11.80   14.40
   4  12   5   21.00    5.60
   4  12   5   34.60    9.30
  -4 -12   5   21.70    4.30
  -5 -12  -5   66.79    7.30
  -5  12   5   66.29   11.30
  -5  12   5   71.69   13.40
   5  12  -5   65.39   15.90
   5  12  -5   68.09   11.30
  -5 -12   5   59.99    7.30
  -5 -12   5   75.79   10.60
   5  12   5   65.09    9.40
  -6  12   5  124.39   16.60
   6  12  -5  165.48   17.10
  -6  12   5  151.48   12.10
  -6  12   5  181.98   14.90
  -6 -12  -5  136.19   10.90
   6  12  -5  174.78   26.60
  -6 -12   5  185.98   14.30
   6  12   5  166.18   13.50
  -6 -12   5  146.19   12.40
   0 -13  -5    5.30    5.40
   0  13   5    1.20    4.70
   0 -13  -5   10.30    9.50
   0  13  -5    1.80    8.70
   0  13   5   -2.20    6.40
   0 -13   5    4.40    7.10
   1  13  -5  314.47   21.40
   1  13  -5  304.47   20.70
  -1 -13  -5  304.37   19.90
  -1 -13  -5  328.07   19.20
  -1  13   5  304.47   20.50
  -1  13   5  320.27   20.00
  -1  13  -5  325.77   23.20
   1  13   5  289.27   19.40
   1  13   5  295.67   20.00
  -1  13  -5  281.57   21.50
  -1 -13   5  335.67   21.00
   1 -13  -5  363.66   25.30
  -2  13   5   37.70   11.10
   2  13  -5   29.80   11.00
   2  13  -5   12.80    7.30
  -2  13   5   26.20    7.20
  -2 -13  -5   27.10    9.00
  -2 -13  -5   21.30    5.50
  -2 -13   5   24.90    9.20
  -2 -13   5   21.00    6.40
   2  13   5   33.30    9.80
   2  13   5   21.60    6.50
  -2  13  -5   20.20   10.30
  -3 -13  -5  132.59   13.60
  -3 -13  -5  104.79   20.30
  -3  13   5  103.99   14.60
  -3 -13  -5  114.79   10.80
  -3  13   5   74.69   20.30
  -3 -13   5  123.79   14.00
   3  13   5  103.39   11.80
  -3 -13   5  101.49   12.20
  -3  13  -5   78.69   16.80
  -3 -13   5  112.09   10.60
  -4  13   5   32.70   10.80
  -4 -13  -5   10.40    3.70
  -4 -13  -5   19.80    6.60
  -4 -13   5    6.40    3.40
  -4 -13   5   11.00    6.40
   4  13   5   10.40    5.40
  -4 -13   5   12.40    6.60
   4  13   5    5.40    5.70
  -5  13   5   47.70   10.40
   5  13  -5   40.00   10.60
  -5  13   5   80.69   16.80
  -5 -13  -5   44.70    6.80
   5  13   5   64.99    8.50
  -5 -13   5   52.39    7.40
  -5 -13   5   56.69    7.50
   0 -14  -5   55.79   15.50
   0 -14  -5   45.20   15.10
   0  14  -5   58.59   11.20
   0 -14   5   84.19   17.90
   0  14   5   33.50   10.10
  -1 -14  -5   -4.00    8.10
   1  14  -5    3.50    5.90
  -1  14   5   -6.20    6.20
  -1 -14  -5   16.30    6.00
  -1 -14  -5    3.40    4.90
   1  14  -5    8.00    7.20
  -1  14  -5   18.60    8.60
  -1 -14   5   10.80    5.70
  -1  14  -5   14.10    7.60
   1  14   5    3.90    4.30
   1  14   5    8.30    5.90
  -1 -14   5   11.60    8.30
  -2  14   5   55.89   10.50
   2  14  -5   73.59   11.10
  -2 -14  -5   38.70    8.60
  -2 -14  -5   53.99    9.90
  -2  14   5   53.89   11.20
  -2 -14  -5   53.69   11.80
   2  14   5   46.80    9.50
  -2 -14   5   70.49   17.10
  -2 -14   5   44.20   11.60
   2  14   5   49.30    9.50
  -2  14  -5   66.99   14.10
  -2 -14   5   51.59   11.80
  -3 -14  -5    6.80    5.00
  -3  14   5    6.40    6.60
   3  14  -5   12.90    5.00
  -3 -14  -5    5.20    3.70
  -3 -14  -5   11.60    6.40
  -3  14   5   10.00    5.80
   3 -14  -5   31.70   13.20
  -3 -14   5   40.40   13.80
  -4  14   5   61.39   12.10
  -4 -14  -5   38.70    6.90
  -4 -14  -5   32.40    6.70
   4  14  -5   54.39   10.60
   4  14   5   43.00    8.70
  -4 -14   5   33.70   10.90
   0  15   5   73.39   10.40
   0 -15  -5   46.60   12.00
   0  15   5   49.90   10.10
   0 -15  -5   63.59   15.40
   0  15  -5   54.99   10.70
   0  15  -5   80.39   14.30
  -1 -15  -5    8.60    5.20
  -1 -15  -5    9.30    8.90
  -1 -15  -5   11.60    6.50
  -1  15   5    4.40    5.30
  -1  15   5    2.40    6.30
   1  15  -5    7.40    7.30
   1  15   5   -0.10    4.80
   1  15   5    6.40    6.10
  -1 -15   5   13.40    7.80
  -1 -15   5    2.30    7.00
  -1  15  -5    7.20    8.80
   1 -15  -5    1.90    9.20
  -2  15   5   74.99   11.10
   2  15  -5   67.19   11.50
  -2 -15  -5   85.69   13.00
  -2 -15  -5   65.99    9.30
   2  15   5   42.70    9.90
  -2 -15   5   54.39   10.80
  -2  15  -5   72.09   12.60
  -2 -15   5   76.19   26.70
   2  15   5   59.79    9.40
   3  15  -5   -0.50    5.20
  -3 -15  -5    7.90    7.90
  -3  15   5   -8.70    6.10
  -3  15   5    1.90    6.90
  -3 -15   5   58.29   16.90
   0  16  -5    8.20    8.00
   0 -16  -5   28.70    6.70
   0  16   5   20.80    5.00
   0  16   5   15.70    6.30
   0 -16  -5   33.10    9.90
   0   0  -6 4898.51  219.48
   0   0   6 4946.51  218.98
   0   0   6 4596.54  219.18
   0   0  -6 4635.94  218.78
   1   0   6  837.42   36.80
  -1   0   6  753.52   36.90
  -1   0  -6  759.92   36.60
  -1   0   6  813.52   36.80
  -1   0  -6  781.82   37.20
   1   0  -6  785.02   37.10
   1   0  -6  756.12   36.80
   1   0   6  755.32   37.30
  -2   0  -6  893.21   44.40
   2   0  -6  941.01   44.90
   2   0   6  906.11   45.30
  -2   0   6  948.41   44.60
   2   0   6 1010.60   44.70
   2   0  -6  978.80   45.10
  -2   0   6  961.60   44.60
   3   0   6   95.89   11.00
   3   0  -6   96.19    9.40
   3   0  -6   94.29    7.50
   3   0  -6   99.29    6.60
   4   0  -6   15.90    4.90
   4   0   6   20.60    4.00
   4   0   6   17.30    5.70
   4   0  -6   21.50    5.20
  -5   0   6  131.99   16.00
  -5   0   6  160.28   21.20
  -5   0  -6  151.38   15.90
  -5   0  -6  125.59   15.30
  -5   0   6  121.39   26.10
  -5   0   6  129.99   14.40
  -5   0  -6  151.08   13.30
   5   0  -6  131.99   11.90
  -5   0   6  127.49   15.60
   5   0  -6  142.29   11.00
   5   0  -6  143.09   13.80
   5   0   6  152.88   10.10
  -5   0  -6  154.18   13.10
   5   0   6  155.98   14.90
   5   0  -6  182.58   27.60
  -5   0  -6  155.18   13.70
  -6   0   6   61.09   13.60
  -6   0  -6   83.19   12.70
   6   0  -6   53.29   13.30
  -6   0  -6   93.29   14.40
   6   0  -6   84.79   10.70
  -6   0   6   87.39   14.50
   6   0  -6   94.99   19.50
  -6   0   6   86.09   16.90
   6   0   6   71.89   13.30
   6   0   6   74.29   10.10
  -6   0   6   91.49   13.60
  -6   0  -6   75.79   11.40
   7   0  -6  -21.40   13.90
  -7   0  -6   12.80    5.70
  -7   0  -6    9.80    5.50
   7   0   6   12.80    9.90
  -7   0  -6    1.60   11.30
   7   0  -6    1.80    5.10
  -7   0   6    2.70    6.90
  -7   0   6    2.90    7.30
   7   0   6    8.50    6.20
   7   0  -6   18.60   14.40
  -7   0   6   -6.20    6.70
  -7   0  -6   -1.60    6.60
  -7   0   6    8.50    5.70
  -7   0  -6    4.60    6.30
  -7   0   6   -5.80    9.00
  -8   0  -6  159.88   14.90
  -8   0  -6  139.39   13.50
  -8   0   6  155.58   13.30
  -8   0   6  153.78   15.60
   8   0  -6  139.59   27.10
  -8   0  -6  135.29   12.20
  -8   0   6  144.49   29.70
  -8   0   6  152.78   15.70
   8   0   6  147.29   17.80
  -8   0  -6  132.89   12.70
   8   0  -6  175.98   16.30
  -8   0  -6  121.99   22.20
  -9   0   6   64.39   17.10
   9   0  -6   40.70   14.10
  -9   0  -6   34.50   11.10
  -9   0  -6   54.59   11.80
   9   0   6   59.79   14.60
   0  -1   6  791.12   39.40
   0  -1   6  832.92   38.90
   0   1   6  834.92   39.30
   0   1   6  858.21   39.10
   0   1  -6  801.12   38.80
   0  -1  -6  809.22   39.00
   0   1  -6  846.42   39.40
   0  -1  -6  879.51   39.60
  -1   1   6 2312.37  107.69
   1   1  -6 2334.87  108.09
  -1  -1  -6 2329.27  108.29
   1   1  -6 2236.68  107.69
   1  -1   6 2453.35  107.59
   1  -1  -6 2160.48  103.29
   1  -1  -6 2296.27  103.59
   1   1   6 2196.98  103.69
  -1   1  -6 2145.59  102.49
   1   1   6 2320.57  103.39
  -1  -1   6 2243.58  103.59
  -1  -1   6 2284.67  103.29
   2   1  -6  289.27   15.40
  -2  -1  -6  309.87   14.80
   2  -1   6  302.07   14.90
   2   1  -6  323.67   15.70
  -2   1   6  287.37   14.80
  -2  -1   6  287.07   14.80
   2  -1  -6  267.87   15.20
   2   1   6  313.67   14.90
   2  -1  -6  292.77   15.00
  -2  -1   6  291.87   14.90
   2   1   6  301.27   15.70
   3   1  -6   79.79    6.70
  -3  -1  -6   59.79    4.50
   3  -1   6   70.59    5.50
  -3  -1  -6   74.19    6.50
   3   1  -6   88.99    6.30
   3   1   6   88.79    6.00
   3  -1  -6   85.89    6.00
  -3  -1   6   79.09    7.10
   3   1   6   88.09    9.00
   3  -1  -6   74.79    7.90
   4   1  -6    3.50    3.90
   4  -1   6    8.40    2.30
   4   1  -6    3.80    3.10
   4   1  -6    4.30    3.30
   4   1   6    9.20    6.30
   4  -1  -6    5.30    3.10
   4  -1  -6    3.20    4.00
   4   1   6    9.00    2.70
   4  -1  -6    4.70    5.60
   4   1   6    2.10    4.70
  -5  -1  -6   28.10    8.10
   5  -1   6   24.30    5.30
  -5  -1  -6   23.60    6.50
  -5   1   6   25.80    7.30
  -5  -1  -6   13.90    6.50
   5   1  -6   29.30    8.90
  -5   1   6   24.90    7.70
  -5   1   6   44.60   12.50
   5   1  -6   33.20    8.10
  -5  -1  -6   32.20    6.40
   5   1  -6   18.80    5.90
  -5  -1  -6   31.70    8.10
   5  -1   6   22.40    6.90
   5   1  -6   24.80    5.30
  -5   1   6   37.60    8.50
  -5  -1   6   19.70    7.90
  -5   1  -6   24.60    6.30
   5   1   6   32.20    9.80
  -5   1  -6   17.80    6.90
   5  -1  -6   21.50    7.20
   5  -1  -6   28.70   10.20
  -5  -1   6   30.70   10.70
   5   1   6   32.50   11.00
   5   1   6   25.20    6.30
   5  -1  -6   34.90   22.40
  -5   1  -6   21.60    6.20
  -5   1  -6   53.19   14.90
  -5   1  -6   44.40   12.20
   5  -1  -6   17.40    4.30
   6   1  -6   13.60    8.20
   6   1  -6    4.10    8.30
  -6  -1  -6    6.80    7.00
  -6   1   6   11.70    7.00
   6  -1   6   14.10    6.50
  -6   1   6    8.90   11.20
  -6  -1  -6    8.90    5.80
  -6   1   6   11.50    7.40
   6   1  -6    7.30    4.40
  -6  -1  -6   16.10    9.00
   6  -1  -6    8.80    4.70
   6  -1  -6   19.30   10.40
  -6  -1   6   10.90    9.50
  -6  -1   6    8.70    9.10
  -6  -1   6   12.50    7.90
  -6   1  -6   27.40   11.00
  -6  -1   6   12.40    7.90
   6   1   6    6.20    5.10
  -6   1  -6   16.30    8.00
   6  -1  -6    6.20    6.80
   7  -1   6   34.50    7.50
   7   1  -6   51.99   12.10
  -7  -1  -6   45.40   12.10
  -7   1   6   36.70   12.00
  -7  -1  -6   55.89   11.10
  -7   1   6   53.49   12.60
  -7  -1  -6   33.30    9.40
   7   1  -6   18.30   11.90
  -7   1   6   75.19   20.70
  -7  -1  -6   24.50    7.00
  -7   1   6   46.50   11.80
  -7  -1   6   60.39   10.90
  -7   1  -6   51.69    9.60
  -7   1  -6   40.50   10.40
   7   1   6   37.20    9.90
   7  -1  -6   35.80   12.30
  -7   1  -6   29.30    7.40
   7  -1  -6   30.00   12.40
   7   1   6   29.60   11.20
   7   1   6   41.20   13.40
  -7  -1   6   36.50    9.00
  -7   1  -6   38.10   12.90
  -7  -1   6   43.50    8.90
  -7  -1   6   41.40    8.60
  -8  -1  -6   87.19   19.60
  -8   1   6   70.39   13.50
  -8  -1  -6   96.59   11.50
  -8   1   6   65.59   11.70
  -8  -1  -6  100.49   12.10
   8   1  -6  127.99   23.70
  -8   1   6   73.99   12.60
  -8  -1  -6   87.29   12.30
   8  -1   6   95.89   18.00
  -8   1   6   82.79   11.80
   8   1  -6   80.49   26.90
  -8   1  -6   98.59   11.40
  -8   1  -6  100.19   11.90
  -8   1  -6   87.49   10.60
   8  -1  -6   79.69   15.00
   8   1   6  109.29   16.90
  -8  -1   6   83.09   11.30
  -8   1  -6   93.59   14.10
  -9   1   6   83.39   15.80
   9  -1   6   66.99   16.80
  -9  -1  -6   69.09   14.10
  -9  -1   6   70.19   17.20
   9   1   6   37.50   10.70
  -9  -1   6    7.60   11.80
  -9   1  -6   33.80   10.50
  -9   1  -6   31.20   11.20
   0   2  -6  652.73   30.10
   0  -2   6  644.54   30.40
   0   2   6  640.14   30.70
   0  -2  -6  684.23   31.20
   0  -2   6  593.44   31.20
   0  -2  -6  656.13   30.70
  -1  -2  -6  166.98    9.10
   1  -2   6  152.48    7.60
   1  -2   6  123.59    9.20
  -1   2   6  146.69    7.90
   1   2  -6  155.18    8.10
   1   2  -6  137.69    8.80
   1  -2  -6  139.39    8.20
   1   2   6  163.28    8.90
  -1  -2   6  137.09    8.50
   1  -2  -6  138.69    8.40
  -1  -2   6  149.79    7.80
  -2  -2  -6  292.47   18.30
   2  -2   6  307.27   13.80
   2   2  -6  278.17   14.50
   2   2  -6  268.97   15.00
   2  -2   6  257.97   15.20
  -2  -2  -6  283.47   15.30
   2   2   6  246.88   14.60
   2   2   6  277.87   14.00
  -2  -2   6  254.07   13.60
   2  -2  -6  293.27   13.80
   2  -2  -6  251.07   14.50
  -2  -2   6  269.87   14.00
   3   2  -6  289.37   15.20
   3  -2   6  252.87   14.90
  -3  -2  -6  282.67   14.20
   3   2  -6  295.37   15.70
  -3  -2   6  282.37   14.60
  -3  -2   6  274.37   15.10
   3   2   6  276.77   17.60
   3   2   6  292.37   15.00
   3   2   6  277.27   15.80
   4   2  -6  344.47   19.00
   4   2  -6  383.56   19.80
   4   2  -6  329.37   19.30
   4  -2  -6  374.56   18.70
   4   2   6  361.26   20.30
   4   2   6  352.96   18.80
  -4  -2   6  357.96   17.70
   4   2   6  331.47   19.60
   4  -2  -6  313.27   20.60
  -5   2   6  136.59   15.90
   5   2  -6  157.48   11.90
   5   2  -6  156.08   11.90
  -5  -2  -6  148.79   14.70
  -5  -2  -6  161.48   14.10
   5   2  -6  131.69   12.90
  -5   2   6  149.99   14.90
  -5   2   6  145.89   14.90
  -5  -2  -6  150.58   13.30
  -5  -2  -6  141.99   13.90
   5  -2   6  158.68    9.60
  -5   2   6  148.59   15.20
  -5  -2  -6  141.89   17.90
  -5   2   6  122.99   14.50
   5  -2  -6  162.48   12.60
  -5   2  -6  159.98   14.10
  -5  -2   6  184.78   15.00
  -5   2  -6  143.89   13.60
  -5  -2   6  137.79   16.80
   5   2   6  145.49   12.80
   5   2   6  155.68   15.50
  -5   2  -6  148.49   14.00
  -5  -2   6  132.99   20.80
  -5   2  -6  147.39   14.30
  -5  -2   6  168.28   15.50
  -5   2  -6  139.49   19.80
   5   2   6  149.39   11.40
   5  -2  -6  149.19   11.00
  -6   2   6  102.19   15.60
  -6  -2  -6  135.39   15.60
   6   2  -6  141.79   29.60
  -6   2   6  138.99   15.90
  -6  -2  -6  156.68   13.60
  -6  -2  -6  151.28   13.20
   6   2  -6  153.28   13.20
   6   2  -6  142.59   14.30
   6   2  -6  125.19   20.00
  -6  -2  -6  142.79   15.40
   6  -2   6  118.39   20.30
  -6   2   6  130.79   15.10
   6  -2  -6  171.18   22.80
  -6   2  -6  152.58   14.30
   6   2   6  148.69   13.90
   6   2   6  129.19   18.40
  -6   2  -6  133.09   12.70
  -6   2  -6  132.79   14.10
   6   2   6  140.19   16.70
   6  -2  -6  139.49   13.50
  -6  -2   6  112.79   17.70
  -6  -2   6  116.99   19.90
  -6  -2   6  136.69   20.10
   6  -2  -6  113.69   14.30
  -6  -2   6  130.49   13.20
  -6   2  -6  153.18   14.20
  -6   2  -6  123.09   19.70
   6   2   6  157.08   14.50
  -7  -2  -6  134.99   15.30
   7   2  -6  133.19   17.80
  -7  -2  -6  153.68   15.50
   7  -2   6  160.08   15.80
  -7  -2  -6  139.09   13.60
  -7   2   6  155.08   13.90
  -7   2   6  128.99   15.00
  -7  -2  -6  178.58   13.90
  -7   2   6  136.99   14.30
  -7   2   6  143.69   14.20
   7   2  -6  139.99   15.10
   7   2  -6  187.38   24.40
   7  -2   6  119.99   22.10
  -7  -2   6  176.88   21.90
   7   2   6  136.89   25.40
   7   2   6  156.28   14.80
   7   2   6  132.69   25.70
  -7  -2   6  150.48   13.80
   7  -2  -6  121.39   20.80
  -7   2  -6  155.88   17.20
   7  -2  -6  160.38   14.50
  -7   2  -6  120.59   13.00
  -7  -2   6  143.29   16.10
   7  -2  -6  170.58   23.00
  -7   2  -6  139.09   14.00
  -7   2  -6  133.39   12.80
  -7  -2   6  143.99   17.70
  -7   2  -6  147.49   21.50
   7   2   6  131.19   16.70
  -8  -2  -6   82.19   15.90
  -8   2   6   61.49   11.60
  -8   2   6   63.09   11.30
   8   2  -6   64.69   22.40
   8  -2   6  111.49   20.30
  -8   2   6   86.89   11.60
   8   2  -6  112.69   19.60
  -8  -2  -6   75.49   11.40
  -8   2   6   89.89   12.40
  -8  -2   6   83.59   16.90
  -8   2  -6   85.69   10.40
   8   2   6   83.69   24.10
   8  -2  -6   50.49   15.90
  -8   2  -6   73.59   14.00
   8  -2  -6   84.89   15.40
  -8   2  -6   73.79    9.90
  -8   2  -6   65.29   11.30
  -8  -2   6   92.29   11.20
   9   2  -6   11.60    6.10
  -9   2   6   22.10    7.30
  -9   2   6   -4.20    6.50
  -9   2   6    0.70    5.10
  -9  -2  -6   17.80   10.50
  -9  -2  -6    6.90    5.20
  -9  -2  -6    7.10    7.40
   9  -2   6   12.40   17.10
   9   2   6   -4.00    8.70
  -9   2  -6    4.30    4.90
  -9   2  -6   12.40    6.40
   9   2   6    6.30    7.00
  -9   2  -6   10.80    5.20
   0  -3  -6  524.05   26.00
   0  -3  -6  556.64   26.30
   0   3   6  541.85   25.70
   0  -3   6  548.15   25.50
   0   3   6  509.65   25.90
  -1   3   6  368.76   20.30
   1  -3   6  426.86   19.70
   1  -3   6  348.67   20.40
   1   3  -6  422.36   21.60
  -1   3   6  430.46   19.50
   1   3  -6  451.25   20.00
  -1  -3  -6  440.96   21.00
  -1  -3   6  440.06   20.80
  -1  -3   6  407.86   21.50
   1   3   6  441.66   21.30
   1  -3  -6  404.76   21.30
   1  -3  -6  440.76   21.10
   1   3   6  433.16   21.10
   2  -3   6 1838.82   91.79
   2  -3   6 1959.90   91.19
  -2  -3  -6 2092.59   92.79
  -2  -3  -6 2025.00   91.89
  -2  -3   6 1976.70   91.69
   2  -3  -6 2030.50   91.89
  -2  -3   6 1937.91   91.99
   2   3   6 1919.61   91.99
   2   3   6 2000.50   92.09
   3  -3   6    5.00    1.70
  -3  -3  -6    6.60    2.30
   3   3  -6    0.70    4.40
   3   3  -6   10.40    4.40
   3   3   6    2.80    3.70
   3  -3  -6    5.20    2.50
  -3  -3   6    4.60    3.00
   3   3   6    8.80    3.40
   3   3   6    5.40    2.90
  -3  -3   6    3.70    3.10
  -3  -3   6   12.90    3.80
  -4   3   6  203.68   20.20
   4  -3   6  182.08   10.20
   4   3  -6  184.68   13.70
  -4   3   6  209.98   28.10
  -4  -3  -6  215.28   17.40
  -4  -3  -6  178.98    9.70
   4   3  -6  175.18   12.90
  -4   3   6  145.89   18.60
   4   3  -6  172.38   11.40
   4   3   6  175.38   12.50
   4   3   6  190.28   11.70
  -4   3  -6  191.68   23.80
   4   3   6  184.68   12.70
  -4   3  -6  169.88   16.40
   4  -3  -6  166.48   14.90
  -4  -3   6  167.88   10.00
   4  -3  -6  167.28   10.70
   5  -3   6    1.20    2.80
   5   3  -6    0.00    4.20
  -5   3   6    5.20    6.10
  -5  -3  -6   -2.20    8.10
   5   3  -6    6.40    7.80
  -5  -3  -6    1.60    6.30
  -5   3   6    6.40    7.80
  -5   3   6    2.70    6.40
  -5  -3  -6    5.80    6.80
  -5   3   6    5.80    6.80
   5   3  -6    1.80    4.90
  -5   3   6    2.40    7.40
   5   3   6    5.20    8.00
   5  -3  -6    4.30    5.40
   5  -3  -6   -3.00    4.10
   5   3   6   -8.30    8.10
  -5  -3   6    0.80    6.50
  -5   3  -6   -0.90    6.10
  -5  -3   6    0.10    6.90
   5   3   6    5.10    5.40
   5   3   6   -1.70    3.90
  -5   3  -6   -3.90    5.90
  -5   3  -6   -0.50    7.20
  -5   3  -6    4.20   12.00
  -5   3  -6   -3.40    7.40
   6   3  -6  389.76   29.80
  -6   3   6  392.06   25.00
  -6  -3  -6  409.36   23.70
  -6   3   6  379.66   24.30
  -6  -3  -6  415.66   23.80
  -6   3   6  412.56   24.70
   6   3  -6  441.06   24.00
  -6   3   6  389.26   24.20
   6  -3   6  397.46   21.80
   6   3  -6  396.36   23.40
  -6  -3  -6  379.76   28.10
  -6   3   6  398.16   24.20
  -6   3  -6  403.76   25.20
   6  -3  -6  370.56   24.00
   6   3   6  418.86   24.30
  -6   3  -6  404.96   23.60
   6  -3  -6  393.76   23.50
   6   3   6  392.46   26.70
  -6   3  -6  417.66   23.70
   6   3   6  387.46   25.40
   6   3   6  425.06   26.00
  -6   3  -6  408.76   23.90
  -6  -3   6  394.36   23.60
  -6  -3   6  386.96   24.20
  -7   3   6   94.99   12.50
  -7   3   6  108.49   14.30
  -7  -3  -6  114.09   15.50
  -7   3   6   96.19   13.50
  -7  -3  -6  122.89   12.30
   7  -3   6  119.49   36.60
   7   3  -6  131.69   16.30
   7  -3   6  111.99   14.60
  -7  -3  -6  116.89   16.00
  -7  -3  -6  103.19   14.00
   7   3  -6  148.19   21.70
  -7   3   6  114.19   13.10
  -7   3  -6  145.69   16.80
   7   3   6  130.99   15.80
  -7  -3   6   93.59   13.70
  -7   3  -6  113.49   12.80
   7   3   6  134.59   27.40
   7  -3  -6   92.59   19.60
   7  -3  -6  125.69   24.60
  -7   3  -6   94.79   12.10
  -7   3  -6   83.19   21.60
   7   3   6  104.39   22.60
  -7  -3   6   97.89   12.70
  -7   3  -6  124.79   11.70
  -8  -3  -6  106.69   16.40
  -8  -3  -6  164.48   17.90
  -8  -3  -6  161.78   20.70
   8   3  -6  125.99   20.60
  -8  -3  -6  109.29   15.40
   8  -3   6  166.78   24.50
   8   3  -6  190.48   23.40
  -8   3   6  147.79   15.80
  -8   3  -6  149.69   14.30
   8   3   6  122.59   14.40
   8   3   6  129.09   31.90
  -8  -3   6  165.08   21.50
  -8   3  -6  149.79   14.40
   8   3   6  111.99   17.00
   8  -3  -6  118.09   17.90
   9   3  -6   26.60    9.10
   9  -3   6   26.00   10.40
  -9   3   6   16.80    6.00
  -9   3   6   18.80    6.30
  -9  -3  -6   13.10    5.10
  -9  -3   6   31.60    8.00
  -9   3  -6   19.90    5.10
   9   3   6   21.30    8.10
  -9  -3   6   17.40    5.60
  -9   3  -6    6.30    7.10
   0  -4  -6 2045.80   94.39
   0  -4  -6 2012.10   94.19
   0  -4   6 2038.50   93.59
   0   4   6 2003.60   93.39
   1  -4   6   25.90    5.40
  -1  -4  -6   17.50    4.70
   1  -4   6   23.10    2.20
  -1  -4  -6   22.20    4.60
  -1  -4   6   14.60    2.40
   1   4   6   20.20    5.60
  -1  -4   6   20.30    4.00
   2  -4   6  653.93   31.20
  -2  -4  -6  628.94   32.70
  -2  -4  -6  665.23   32.30
  -2  -4  -6  696.63   33.40
   2  -4   6  693.63   33.00
  -2  -4   6  628.34   31.20
  -2  -4   6  642.94   30.70
   2   4   6  625.64   30.90
   2   4   6  632.14   31.30
  -3  -4  -6  332.77   20.10
   3  -4   6  358.36   17.20
  -3  -4  -6  352.26   21.00
   3   4  -6  366.86   18.40
  -3  -4  -6  354.26   18.00
   3   4   6  342.87   18.80
  -3  -4   6  349.87   18.00
  -3  -4   6  337.17   18.00
   3  -4  -6  362.56   17.80
   3   4   6  309.17   18.90
   3   4   6  332.37   18.10
  -4  -4  -6  149.49    8.80
   4   4  -6  164.28   10.20
   4  -4   6  148.39    8.80
   4   4  -6  142.19   12.70
  -4  -4   6  150.58   10.50
  -4   4  -6  157.38   18.50
  -4  -4   6  137.59   16.60
   4  -4  -6  129.99   17.20
   4   4   6  138.19   12.00
   4   4   6  137.19   16.70
  -4  -4   6  151.98    9.20
   4  -4  -6  148.39    9.70
   4   4   6  151.88   10.90
  -4   4  -6  149.69   14.60
   5  -4   6   15.40    5.30
   5   4  -6   17.90    8.50
  -5   4   6   10.70    6.60
  -5   4   6   14.80    8.50
  -5  -4  -6   18.80    6.70
  -5   4   6    3.80    5.90
  -5   4   6   10.40    8.00
  -5  -4  -6   28.30   10.50
   5   4  -6   14.20    4.50
   5   4  -6   11.80    4.70
  -5   4   6   17.60    6.60
  -5  -4  -6   13.30    6.10
  -5  -4   6   24.90    6.80
  -5   4  -6   14.10    5.80
   5   4   6   43.90   11.80
  -5   4  -6   13.80    6.30
   5   4   6   26.90    9.10
   5  -4  -6   39.80   15.00
   5   4   6   23.80    7.30
  -5   4  -6   33.70   12.30
  -5  -4   6   25.50    5.30
  -5   4  -6   12.30    8.10
  -5  -4   6   21.00    6.80
  -5   4  -6   12.40    7.70
  -6  -4  -6   31.50   10.40
  -6   4   6   34.90   12.30
  -6   4   6   34.20    7.00
  -6   4   6   45.40   13.20
   6   4  -6   41.70   10.50
  -6  -4  -6   42.70   11.00
   6   4  -6   37.90   13.50
  -6   4   6   34.20    7.50
   6   4  -6   20.20    8.10
  -6   4   6   37.40    8.40
  -6  -4  -6   35.50   10.30
   6  -4   6   48.80    8.20
  -6   4  -6   28.40   10.00
   6   4   6   38.40   14.20
  -6   4  -6   30.50    8.40
  -6  -4   6   33.10    6.70
  -6   4  -6   23.50    6.60
   6   4   6   42.50   13.20
  -6   4  -6   46.40   11.60
  -6  -4   6   37.80   11.60
  -6   4  -6   31.00   13.10
   6   4   6   36.40    8.20
   6  -4  -6   25.80    7.40
  -7   4   6  158.78   14.80
  -7   4   6  141.29   14.20
  -7  -4  -6  172.38   14.10
   7   4  -6  124.59   22.60
  -7   4   6  174.28   15.10
  -7  -4  -6  168.78   14.20
  -7   4   6  123.79   15.00
   7  -4   6  160.48   16.30
   7   4   6  188.08   16.60
  -7   4  -6  163.18   17.50
   7  -4  -6  161.98   18.30
  -7   4  -6  172.08   14.80
  -7  -4   6  175.78   14.70
  -7   4  -6  163.98   14.30
  -7   4  -6  146.19   13.60
  -7  -4   6  172.58   15.50
   7   4   6  151.68   17.70
  -8  -4  -6   -4.90    7.60
   8   4  -6   15.30    9.90
  -8  -4  -6    1.40    5.20
   8   4  -6   13.50   12.00
  -8   4   6   10.10    5.70
  -8   4   6    9.60    6.70
  -8   4   6   17.90    6.10
   8   4  -6    3.20    7.20
  -8   4   6    2.50    6.10
   8  -4   6    7.70   12.30
   8   4   6   18.00    7.30
  -8  -4   6   10.60    6.30
  -8   4  -6   10.10    5.40
   8  -4  -6   16.60    7.70
  -8   4  -6    9.60    5.80
  -8   4  -6    1.50    5.60
  -8  -4   6   -0.30    5.60
   8   4   6    5.60   15.60
  -8   4  -6   -1.90    7.70
  -9   4   6   41.20   11.80
  -9   4  -6   13.00    7.60
  -9  -4   6   11.70    6.30
  -9  -4   6    3.90    7.20
  -9   4  -6   17.20    8.10
  -9   4  -6    9.60    7.10
   9   4   6   16.50    6.30
   9   4   6    9.10    7.40
   0  -5  -6  114.79   10.10
   0  -5   6  135.49    7.30
   0  -5  -6  143.09    8.50
  -1  -5  -6  375.86   19.60
  -1  -5  -6  390.96   19.80
   1  -5   6  364.06   18.20
  -1  -5   6  329.77   19.10
  -1  -5   6  334.37   19.50
   1   5   6  392.26   17.60
  -2  -5  -6   47.40    7.40
   2  -5   6   37.60    5.80
  -2  -5  -6   31.40    6.20
  -2  -5  -6   26.50    5.40
   2  -5   6   42.40    3.90
   2   5  -6   35.70    3.80
  -2  -5   6   26.10    6.80
   2   5   6   38.60    4.90
   2  -5  -6   30.20    4.80
  -2  -5   6   26.80    6.80
  -3  -5  -6   36.10    7.60
  -3  -5  -6   57.99   11.50
  -3  -5  -6   54.99    5.40
   3   5  -6   46.60    4.90
   3   5   6   47.60    6.10
  -3  -5   6   35.20    6.20
   3  -5  -6   51.09    5.50
   3   5   6   51.99   12.50
  -4   5   6  250.17   19.50
  -4  -5  -6  245.08   13.50
  -4   5   6  240.88   32.50
  -4   5   6  223.68   17.80
   4   5  -6  242.38   14.00
   4  -5   6  236.48   12.70
  -4   5   6  237.98   19.60
  -4  -5  -6  239.98   15.80
  -4   5   6  232.38   18.30
   4   5  -6  233.88   21.80
  -4  -5  -6  248.98   22.50
  -4  -5  -6  226.28   15.00
   4   5   6  240.48   17.90
  -4   5  -6  265.17   20.60
  -4   5  -6  235.08   18.20
  -4  -5   6  232.18   14.10
  -4  -5   6  239.28   23.50
  -4   5  -6  260.17   21.30
  -4  -5   6  245.88   14.60
   4  -5  -6  245.68   14.10
   4   5   6  237.38   17.20
  -4   5  -6  233.38   17.50
  -4   5  -6  224.28   26.50
  -5   5   6   25.80    7.30
  -5   5   6   52.99   13.30
  -5   5   6   65.29   16.80
  -5  -5  -6   34.90    5.80
   5   5  -6   31.40    7.90
  -5   5   6   27.40    7.00
   5   5  -6   36.70    7.60
   5   5   6   26.20    6.60
  -5   5  -6   27.40    8.50
  -5  -5   6   28.10    7.70
  -5   5  -6   42.40   12.80
   5   5   6   35.70    9.40
  -5   5  -6   22.20    6.80
  -5   5  -6   25.30    6.80
   5  -5  -6   18.30    5.20
  -5   5  -6   21.30    8.80
  -6   5   6  127.59   14.40
  -6   5   6  105.09   13.90
   6  -5   6  120.09   10.70
  -6  -5  -6  127.59   13.00
  -6   5   6  111.69   16.10
  -6   5   6  122.39   13.90
   6   5  -6   80.49   19.40
  -6  -5  -6  119.79   11.50
   6   5  -6  124.59   11.40
  -6   5   6  121.29   13.60
  -6   5  -6  142.99   13.60
  -6  -5   6  113.69    8.80
  -6   5  -6  123.69   17.80
   6   5   6  115.79   14.30
   6  -5  -6   88.29   14.30
  -6   5  -6  120.29   12.60
  -6   5  -6  118.99   12.90
  -6  -5   6  134.29   14.10
   6  -5  -6  148.99   20.00
  -6   5  -6  125.69   22.40
   6   5   6  148.19   18.40
  -6  -5   6  105.39   13.50
   6   5   6  133.79   14.70
  -7  -5  -6  167.28   14.10
   7   5  -6  161.98   17.30
  -7   5   6  164.88   14.50
   7   5  -6  147.79   21.10
  -7   5   6  141.69   16.20
  -7   5   6  187.38   17.30
  -7   5   6  157.18   14.80
  -7  -5  -6  157.18   13.90
   7   5  -6  170.28   16.00
   7   5   6  153.88   15.20
   7   5   6  153.28   19.60
   7   5   6   92.59   37.50
  -7  -5   6  167.08   15.50
  -7   5  -6  179.28   19.20
  -7   5  -6  166.18   14.30
  -7   5  -6  160.78   14.20
  -7  -5   6  166.48   14.50
   7  -5  -6  117.99   19.20
  -7   5  -6  164.08   13.80
  -8   5   6   46.30    9.90
  -8  -5  -6   27.10    7.60
  -8   5   6   46.60    9.20
   8   5  -6   53.89   20.30
   8   5  -6   38.70   11.70
   8  -5   6   82.29   30.70
  -8  -5   6   44.30   12.20
  -8   5  -6   37.30    9.70
  -8  -5   6   48.30   11.20
  -8   5  -6   49.99   15.50
  -8   5  -6   28.20    6.20
   9  -5   6   94.49   26.60
  -9  -5   6   10.30    8.00
   9   5   6   55.69   13.90
  -9   5  -6   24.00    5.40
  -9   5  -6   34.50    9.80
  -9   5  -6   66.79   18.50
   9   5   6   10.10    9.60
  -9  -5   6   32.40    7.00
   0  -6   6   47.20    4.30
   0  -6  -6   48.20    9.70
   0  -6  -6   61.19    6.30
   0  -6  -6   40.90    9.70
  -1  -6  -6  232.28   13.50
   1  -6   6  228.48   11.60
  -1  -6  -6  200.38   13.70
  -1  -6  -6  241.28   13.80
  -1  -6   6  208.68   11.30
   1  -6  -6  214.28   12.00
  -1  -6   6  179.98   14.90
  -2  -6  -6   25.60    6.30
  -2  -6  -6   26.20    7.60
  -2  -6  -6   31.20    6.20
   2   6   6   29.40    4.40
  -2  -6   6   27.30    6.80
   2  -6  -6   37.80    5.60
  -2  -6   6   35.10    8.00
  -2  -6   6   31.30    4.30
  -3   6   6   14.30    8.40
  -3   6   6    7.40    9.10
   3   6  -6    3.60    2.50
  -3  -6  -6    4.80    2.90
   3   6  -6    8.30    9.60
  -3   6   6   13.00    8.10
  -3  -6  -6    7.70    7.40
  -3  -6  -6   13.00    5.40
  -3   6   6   22.90   11.10
  -3  -6  -6    6.80    3.30
   3   6   6    8.60    3.10
   3   6   6   12.70   10.00
  -3  -6   6   10.90    3.30
  -3   6  -6   18.60    8.90
  -3   6  -6   17.40   12.60
  -3   6  -6    3.10    9.50
  -3  -6   6   10.20    5.10
   3  -6  -6    8.50    3.10
  -4  -6  -6  191.78   12.00
  -4  -6  -6  213.08   14.40
  -4  -6  -6  189.28   11.50
   4   6  -6  168.38   21.10
  -4   6   6  183.38   17.20
  -4   6   6  185.38   16.30
   4   6  -6  148.89   21.70
  -4   6   6  191.88   15.60
  -4  -6  -6  172.18   19.00
  -4   6   6  210.98   17.00
   4   6  -6  193.78   19.00
   4   6  -6  190.68   11.20
  -4  -6   6  187.18   12.50
  -4   6  -6  222.18   22.00
  -4  -6   6  146.09   18.70
  -4  -6   6  196.58   12.30
   4  -6  -6  190.38   12.30
  -4   6  -6  199.78   17.40
  -4   6  -6  179.38   20.60
   4   6   6  196.58   15.30
   4   6   6  202.48   12.50
  -4  -6   6  190.68   12.20
  -4   6  -6  187.98   16.40
  -5   6   6  196.38   16.80
  -5  -6  -6  197.38   23.90
  -5  -6  -6  194.88   14.00
  -5   6   6  200.18   16.70
   5   6  -6  178.28   12.10
   5   6  -6  191.08   18.60
  -5   6   6  180.38   21.80
  -5   6   6  210.28   17.00
  -5  -6  -6  191.18   11.60
  -5   6   6  185.88   15.70
   5   6   6  180.08   17.20
  -5   6  -6  196.28   22.10
  -5  -6   6  194.58   12.40
  -5  -6   6  173.08   14.90
  -5   6  -6  212.48   31.70
  -5   6  -6  219.48   18.50
  -5  -6   6  200.38   15.90
   5   6   6  189.38   13.90
  -5   6  -6  208.88   15.70
   5  -6  -6  175.98   16.80
  -5  -6   6  183.08   18.20
  -6  -6  -6   17.80    6.20
  -6  -6  -6   12.70    6.10
  -6   6   6   24.80    7.20
  -6   6   6   21.20    7.10
  -6   6   6   20.70    7.30
   6  -6   6   15.50    6.00
   6   6  -6    9.40    8.30
   6   6  -6   15.20    7.60
  -6  -6   6   16.80    5.70
  -6  -6   6   25.30    7.50
   6   6   6   21.30    6.90
  -6   6  -6   17.60    8.50
  -6   6  -6   19.50    6.70
  -6   6  -6   14.20    9.40
  -6   6  -6   16.50    6.70
   6  -6  -6   13.90    8.80
   6   6   6   17.60    7.00
   7   6  -6   -3.40    8.10
  -7   6   6   12.30    9.00
  -7   6   6    5.00    6.20
   7   6  -6    5.00    7.70
  -7   6   6   13.20    7.00
  -7  -6  -6    6.30    5.80
   7   6  -6   10.10    7.90
  -7  -6  -6    4.40    5.80
  -7   6  -6   12.00    6.20
  -7  -6   6    0.60    5.20
   7   6   6    4.80    9.80
  -7  -6   6    4.10    7.60
  -7   6  -6   -3.10    9.40
  -7   6  -6   -5.50    7.10
   7  -6  -6    4.10    8.70
   7   6   6   10.00    6.10
  -7   6  -6    3.40    6.30
   8   6  -6  109.69   20.00
  -8  -6  -6   72.89   10.60
  -8   6   6   77.19    9.80
  -8   6   6   50.79    9.80
  -8   6   6   81.19   16.30
  -8   6   6   74.99   10.30
   8   6  -6   61.79   12.30
  -8  -6  -6   72.09   10.40
   8   6   6   59.89   10.30
  -8  -6   6   64.59   10.70
  -8   6  -6   94.39   17.50
  -8   6  -6   61.49   11.20
  -8  -6   6   45.90    8.00
  -8   6  -6   51.39   10.50
   0  -7  -6 1284.47   62.39
   0  -7  -6 1352.36   62.79
   0  -7   6 1288.17   61.49
  -1  -7  -6   33.90    7.30
  -1  -7  -6   27.80    9.40
   1  -7   6   29.40    3.70
  -1  -7  -6   38.10    7.00
  -1  -7   6   24.40    4.20
   1  -7  -6   29.50    5.80
  -1  -7   6   44.00   10.10
  -2  -7  -6  248.08   17.40
  -2  -7  -6  271.87   15.90
   2   7  -6  260.07   21.70
  -2  -7  -6  259.67   16.80
  -2  -7  -6  269.07   15.90
  -2   7   6  232.88   30.70
  -2  -7   6  246.28   16.70
   2   7   6  223.78   27.20
  -2   7  -6  285.17   22.30
  -2  -7   6  247.18   13.80
  -2   7  -6  245.48   22.10
   2   7   6  249.38   20.90
   2  -7  -6  233.38   14.10
  -2  -7   6  224.08   14.70
  -3   7   6   76.19   13.70
  -3   7   6   66.79   12.80
   3   7  -6  104.39   18.00
  -3  -7  -6   90.19   13.80
   3   7  -6   65.69   15.30
  -3  -7  -6   92.39    9.60
  -3   7   6   79.99   18.60
  -3   7   6  103.29   13.80
  -3  -7  -6   88.89    8.20
   3   7   6   90.89    7.30
  -3   7  -6   86.29   19.50
  -3  -7   6  102.19    9.70
  -3  -7   6   84.79   10.60
   3  -7  -6   81.39    8.40
  -3   7  -6  117.49   18.70
   3   7   6   91.29   14.60
  -3   7  -6   67.79   18.00
  -3  -7   6   81.69    8.50
   3   7   6   85.69   12.40
  -3  -7   6   77.59    8.00
  -4  -7  -6  104.19   17.70
  -4  -7  -6   95.69   11.80
  -4   7   6  108.99   14.00
  -4  -7  -6  111.29   11.80
  -4   7   6  116.49   14.90
   4   7  -6   87.89   18.20
   4   7  -6  102.49   19.00
  -4   7   6  136.79   13.50
  -4  -7  -6  106.59    8.90
  -4   7   6  106.29   16.10
   4   7  -6   97.69   15.70
  -4  -7  -6  120.99    9.30
   4  -7  -6  113.79    9.80
  -4  -7   6  100.09    9.70
  -4   7  -6  113.39   21.30
  -4   7  -6   95.69   15.90
  -4   7  -6   79.59   18.70
  -4   7  -6  101.49   16.70
  -4  -7   6  108.89    9.40
   4   7   6   92.99   16.60
   4   7   6  107.59    9.40
  -4  -7   6  120.69    9.40
   4   7   6  104.19   12.80
  -4  -7   6   66.39   18.40
  -5  -7  -6   22.90    5.80
  -5   7   6   23.10    7.30
  -5   7   6   24.40    7.60
   5   7  -6   22.90    5.00
  -5  -7  -6   15.00    7.20
  -5   7   6   23.50    8.10
  -5   7   6   20.70    6.30
  -5  -7  -6   34.90    7.10
   5   7  -6   13.30    7.00
   5   7  -6   28.20    9.60
   5   7   6   34.60    9.60
  -5  -7   6   34.90   11.40
   5   7   6   33.20    9.20
  -5   7  -6   28.40   10.10
  -5  -7   6   32.70    7.80
  -5  -7   6   14.10    4.00
  -5   7  -6   22.20   11.00
   5  -7  -6   22.90    6.90
   5   7   6   20.90    5.90
  -5   7  -6   22.00    7.60
  -5   7  -6   66.29   22.30
  -5  -7   6   54.29   15.80
  -5   7  -6   50.89   12.40
  -6   7   6  290.77   28.00
   6   7  -6  296.67   21.60
  -6   7   6  266.87   20.90
  -6  -7  -6  265.57   17.30
   6   7  -6  286.27   21.50
  -6  -7  -6  301.87   19.40
  -6   7   6  296.77   19.80
  -6   7   6  282.87   20.60
  -6   7   6  271.47   19.20
  -6   7  -6  260.67   18.90
  -6  -7   6  292.27   19.10
  -6  -7   6  263.37   24.20
   6   7   6  283.17   21.40
  -6   7  -6  263.77   20.70
  -6   7  -6  278.17   22.80
   6   7   6  247.88   24.80
   6   7   6  271.97   18.80
  -6   7  -6  271.27   19.20
   6  -7  -6  321.07   36.20
  -7   7   6   76.29   13.60
  -7   7   6   87.59   11.60
  -7   7   6   88.19   15.20
   7   7  -6   67.39   16.10
  -7   7   6  107.29   19.90
  -7   7   6   82.79   15.80
  -7   7  -6  113.19   21.40
  -7  -7   6   84.69   18.60
  -7   7  -6   82.99   13.30
   7  -7  -6  100.89   23.10
   7   7   6   81.59   17.90
  -7  -7   6   90.49   11.80
  -8   7   6   32.30    9.60
   8   7  -6   19.50    8.10
   8   7  -6   43.90   10.40
  -8   7   6   23.40    6.10
  -8   7   6   21.00    6.20
  -8  -7  -6   27.10    7.10
  -8  -7  -6   39.30   11.10
   8   7   6    4.60    7.40
  -8  -7   6   20.60    5.70
  -8   7  -6   13.70    7.10
  -8   7  -6   17.00    6.90
  -8   7  -6   31.30   11.40
   8   7   6   14.70    5.70
   0  -8  -6   38.10    7.00
   0   8   6   16.30    6.40
   0   8  -6   36.90   11.10
   0   8   6   30.80    7.70
   0   8  -6   58.49   19.90
   0  -8   6   27.40    4.50
   1   8  -6  191.88   19.90
  -1   8   6  201.28   15.70
  -1  -8  -6  224.88   14.10
   1   8  -6  195.98   19.50
  -1  -8  -6  198.28   17.00
   1  -8   6  210.38   11.40
  -1   8   6  222.88   15.70
   1   8  -6  204.98   23.50
  -1   8   6  196.78   18.30
   1  -8  -6  185.38   16.10
   1   8   6  222.68   15.90
   1   8   6  193.98   20.10
  -1  -8   6  197.28   11.70
  -1   8  -6  212.08   22.40
  -1  -8   6  189.58   13.90
   1  -8  -6  197.88   12.80
  -2  -8  -6  232.48   16.40
  -2   8   6  241.78   19.60
  -2  -8  -6  237.28   14.10
  -2   8   6  249.48   17.40
   2   8  -6  243.48   22.20
  -2  -8  -6  221.48   16.60
   2   8  -6  214.08   19.90
  -2   8   6  218.38   17.40
  -2  -8  -6  235.38   16.60
   2   8  -6  247.98   20.20
  -2   8  -6  228.78   21.70
   2   8   6  231.88   17.50
   2   8   6  197.88   19.40
  -2  -8   6  245.88   14.70
   2   8   6  234.98   19.70
   2  -8  -6  253.27   14.50
  -2  -8   6  231.48   13.70
  -2   8  -6  230.28   20.80
  -3   8   6  149.49   15.00
  -3   8   6  120.79   13.60
  -3  -8  -6  145.19   10.50
  -3  -8  -6  152.58   11.30
   3   8  -6  138.09   17.70
  -3  -8  -6  161.78   11.70
  -3   8   6  128.09   15.50
   3   8  -6  129.19   16.30
  -3  -8  -6  147.69   17.70
  -3   8   6  121.89   19.10
  -3  -8   6  140.09   13.30
  -3  -8   6  117.49   11.60
  -3   8  -6  130.69   23.10
   3   8   6  149.09   13.90
  -3   8  -6  136.59   20.10
  -3  -8   6  122.29   10.70
   3  -8  -6  121.59   11.10
   3   8   6  148.19   17.00
  -3   8  -6  113.49   18.30
  -3  -8   6  132.49   10.70
   4   8  -6   61.29   17.40
  -4   8   6   60.39   11.90
  -4  -8  -6   65.09    7.80
  -4   8   6   45.60   10.70
  -4   8   6   60.99   13.40
  -4  -8  -6   46.90    8.60
   4   8  -6   61.79   13.60
   4   8  -6   55.69   14.10
  -4  -8  -6   49.40   10.40
  -4  -8  -6   58.59   10.10
  -4   8   6   66.59   13.20
  -4  -8   6   58.79    8.20
  -4   8  -6   44.70   10.70
   4   8   6   71.69    8.50
  -4   8  -6   39.00   11.00
  -4  -8   6   50.79    8.20
  -4   8  -6   82.49   21.50
  -4   8  -6   61.89   20.40
   4  -8  -6   68.09   11.10
   4   8   6   80.89   14.40
  -4  -8   6   56.39    9.50
   4   8   6   62.39   11.70
  -5   8   6  114.89   13.40
  -5  -8  -6   86.99   16.20
  -5   8   6  108.29   14.20
  -5  -8  -6  101.39    9.60
  -5   8   6  118.49   15.00
   5   8  -6   91.09   15.50
   5   8  -6  103.49   17.80
  -5   8   6  113.49   15.60
  -5  -8  -6   91.79   10.50
   5   8   6  119.99   12.00
   5  -8  -6   93.59   15.10
   5   8   6  118.89   15.40
   5   8   6   92.09   12.20
  -5   8  -6   79.39   16.00
  -5   8  -6   83.19   16.10
  -5   8  -6  114.69   15.90
  -5   8  -6   62.09   19.90
  -5  -8   6  123.89   11.20
  -5  -8   6   96.49    9.30
  -5  -8   6  110.39   12.70
   6   8  -6  157.98   16.30
  -6   8   6  144.69   15.70
  -6  -8  -6  153.68   12.10
  -6   8   6  143.09   15.20
  -6   8   6  157.88   15.20
  -6  -8  -6  173.08   15.20
  -6   8   6  155.28   16.20
   6   8  -6  159.48   17.50
  -6  -8   6  156.88   12.80
  -6   8  -6  165.38   19.90
  -6   8  -6  185.48   16.80
   6   8   6  179.68   16.70
  -6   8  -6  160.28   16.30
  -6  -8   6  204.98   23.70
  -6  -8   6  168.48   14.70
   6   8   6  178.28   15.90
   6   8   6  148.09   14.00
  -7   8   6   -1.70    7.20
  -7  -8  -6    9.70    5.20
   7   8  -6    5.40    7.50
  -7   8   6    4.50    6.10
  -7   8   6   12.20    6.40
  -7   8   6   12.10    6.20
  -7  -8  -6    4.10    6.00
   7   8  -6    8.50    7.00
  -7   8  -6   15.20    7.50
  -7   8  -6   13.10   11.10
  -7   8  -6   11.90    9.40
   7   8   6    2.70    8.30
  -7  -8   6   12.10    4.60
  -7   8  -6   15.40    7.20
   7  -8  -6   14.90   12.10
  -8   8   6   74.49   13.90
  -8   8   6   44.50   13.00
  -8  -8  -6   43.20    9.20
  -8  -8  -6   66.29    9.60
   8   8  -6   62.19   11.30
   8   8  -6   83.59   19.70
  -8   8   6   42.40   10.50
   8   8   6   49.80   13.40
   8   8   6   56.39   12.50
  -8  -8   6   57.69   12.40
  -8   8  -6   39.50   11.50
  -8   8  -6   82.19   14.50
   0   9   6    6.40    8.90
   0   9  -6    8.30   11.60
   0   9   6   -6.60    5.90
   0  -9   6    3.30    3.20
   0   9   6    9.00    5.00
   0   9  -6   14.00   10.20
   0   9  -6    5.60    8.00
   0  -9  -6   -1.30    4.50
   0  -9  -6    7.60    5.20
   1  -9   6  113.89    8.70
  -1   9   6  120.69   12.30
  -1  -9  -6  116.99   10.50
  -1   9   6  142.69   16.80
   1   9  -6  127.49   17.00
  -1  -9  -6  121.79   16.90
  -1  -9  -6  120.79   13.00
  -1   9   6  126.99   13.20
   1   9  -6  133.19   16.50
   1   9  -6  153.98   22.30
  -1  -9   6  104.89   11.70
  -1   9  -6  139.59   19.40
   1   9   6  118.89   12.90
  -1  -9   6  114.99    8.70
   1   9   6  126.09   17.10
   1  -9  -6  100.59   10.80
  -1   9  -6  129.29   17.50
  -1   9  -6  142.49   20.70
   1  -9  -6  106.99   16.80
   1   9   6  111.59   13.10
   2   9  -6  155.08   16.50
  -2  -9  -6  153.88   15.40
  -2   9   6  166.78   17.10
  -2  -9  -6  142.49   10.80
  -2  -9  -6  140.39   16.70
  -2   9   6  136.29   14.30
  -2  -9  -6  134.29   13.40
  -2   9   6  153.48   14.20
   2   9  -6  144.49   16.10
  -2  -9   6  146.19   10.80
  -2  -9   6  178.78   18.50
   2  -9  -6  139.59   11.90
  -2  -9   6  152.48   12.10
  -2   9  -6  134.49   18.60
   2   9   6  151.48   18.60
   2   9   6  138.79   14.00
   2   9   6  127.29   12.90
  -2   9  -6  162.18   19.50
  -3   9   6   57.09   13.50
   3   9  -6   73.59   14.50
  -3  -9  -6   66.49    9.50
  -3  -9  -6   89.29   12.50
   3   9  -6   53.89   13.80
  -3  -9  -6   70.39    8.70
  -3   9   6   62.59   11.20
  -3   9   6   61.29   13.10
  -3   9   6   76.89   14.40
  -3  -9   6   62.89    8.70
  -3  -9   6   50.19   13.50
   3   9   6   52.69   14.50
  -3  -9   6   63.19   10.60
   3   9   6   64.09   12.00
   3  -9  -6   75.89   11.80
  -3  -9   6   59.49   13.10
  -3   9  -6   54.89   12.20
  -4  -9  -6  243.98   14.40
  -4   9   6  260.37   18.90
  -4  -9  -6  230.68   16.20
  -4  -9  -6  236.88   16.50
  -4  -9  -6  234.18   16.50
  -4   9   6  250.47   20.70
   4   9  -6  234.88   19.30
  -4   9   6  252.67   17.40
   4   9  -6  254.57   19.50
   4   9  -6  265.27   23.20
  -4   9   6  239.78   18.90
  -4   9  -6  187.68   21.50
  -4  -9   6  248.38   15.00
   4   9   6  240.28   19.70
   4  -9  -6  226.58   17.60
   4   9   6  197.08   22.40
  -4   9  -6  194.18   21.80
  -4   9  -6  244.08   23.50
  -4  -9   6  244.18   17.70
  -4  -9   6  259.77   14.90
   4   9   6  226.78   17.30
  -5   9   6  200.08   16.20
  -5  -9  -6  171.18   13.40
  -5   9   6  182.48   18.40
   5   9  -6  177.78   16.60
   5   9  -6  187.38   20.60
  -5   9   6  202.58   17.00
  -5   9   6  186.68   16.70
   5   9   6  184.28   15.50
  -5  -9   6  185.58   12.00
  -5   9  -6  137.59   21.10
  -5   9  -6  168.48   20.00
  -5  -9   6  198.88   15.70
  -5   9  -6  195.78   24.20
  -5   9  -6  188.18   21.60
   5   9   6  174.78   17.80
  -6   9   6   50.69   12.20
  -6  -9  -6   46.80    8.00
  -6   9   6   57.59   15.60
  -6   9   6   54.19   12.50
   6   9  -6   57.29   12.70
  -6  -9  -6   35.60    8.60
  -6  -9   6   33.90    9.70
  -6   9  -6   60.69   21.70
  -6   9  -6   62.39   20.70
   6   9   6   29.00   10.20
  -6  -9   6   36.50    8.40
   6   9   6   40.20   10.10
  -6  -9   6   39.90   12.00
  -7   9   6   61.59   13.50
   7   9  -6   27.60    8.50
  -7   9   6   37.30   10.50
  -7   9  -6   27.10    8.90
  -7  -9   6   12.20    4.60
  -7   9  -6    3.90   15.00
   7   9   6   13.20    5.00
   7   9   6   18.10    8.80
  -7   9  -6   45.20   14.30
   0  10   6  168.78   17.50
   0  10  -6  181.88   22.00
   0 -10  -6  158.58   13.00
   0 -10   6  147.99   11.00
   0 -10  -6  154.58   14.40
   0  10   6  165.68   18.80
   0  10  -6  167.08   18.10
  -1  10   6   32.00   11.10
   1  10  -6   28.80    9.50
  -1 -10  -6   23.70    8.40
  -1  10   6   24.10   10.10
  -1 -10  -6   31.80    8.50
  -1 -10  -6   34.50    8.10
  -1  10   6   28.80    7.00
  -1  10  -6   31.90   14.40
  -1  10  -6   64.99   22.60
   1  10   6   17.10    5.80
   1  10   6   55.49   17.40
  -1  10  -6    7.10    8.60
  -1 -10   6   19.10    5.00
   1 -10  -6   35.20   13.10
  -2 -10  -6   42.20   13.00
  -2 -10  -6   47.50   10.90
  -2  10   6   75.89   15.10
  -2  10   6   72.79   12.00
   2  10  -6   66.09   14.20
  -2 -10  -6   60.39    8.60
   2  10  -6   68.69   13.40
   2 -10   6   63.09    8.30
  -2  10  -6  109.59   36.10
  -2 -10   6   80.39    9.90
  -2  10  -6  105.29   19.00
   2 -10  -6   54.59   12.00
   2  10   6   64.99   11.30
  -2  10  -6   79.79   16.90
   2  10   6   73.69   17.10
   2  10   6   72.49   11.70
  -3  10   6   -1.00    5.60
  -3 -10  -6    1.60    4.50
   3  10  -6   -6.10    9.60
  -3  10   6    2.90    8.30
  -3  10   6    9.60    7.20
   3  10  -6    1.20    5.90
  -3  10  -6   15.90   10.40
  -3 -10   6   12.10    8.00
   3  10   6    9.50    5.90
  -3  10  -6   11.50   12.60
  -3 -10   6   14.20   10.30
   3  10   6   11.70    9.70
   3 -10  -6    2.70    8.40
   3  10   6    7.00    6.20
  -4  10   6   65.49   22.90
  -4  10   6   84.59   13.60
  -4  10   6   67.19   12.20
  -4 -10  -6   61.79    8.10
   4  10  -6   59.39   19.40
   4  10  -6   69.69   13.10
   4  10  -6   85.59   14.20
  -4 -10  -6   49.70   13.30
  -4 -10  -6   63.49    9.80
  -4  10   6   67.19   13.70
  -4 -10   6   59.39   11.80
  -4 -10   6   66.79   18.10
  -4  10  -6   78.19   19.50
   4  10   6   52.49   11.50
   4  10   6   97.29   19.50
  -4  10  -6   48.40   13.50
  -4 -10   6   57.09    8.80
   4  10   6   82.59   13.90
  -4  10  -6   78.39   20.30
  -4 -10   6   56.09   13.00
  -5  10   6   44.20   12.70
  -5 -10  -6   33.40    8.10
  -5  10   6   21.70   10.00
  -5 -10  -6   50.59   12.00
   5  10  -6   36.30   12.10
  -5  10   6   50.39   12.90
   5  10  -6   51.99   16.20
  -5 -10   6   26.90    7.00
   5  10   6   17.10    5.90
  -5 -10   6   33.90   10.10
  -5  10  -6   46.90   18.90
  -5  10  -6   37.20   11.70
   6  10  -6    6.00    8.50
  -6  10   6    8.90    6.90
   6  10  -6    5.70    5.10
  -6  10   6    3.10    6.50
  -6  10   6    7.70    7.30
  -6 -10  -6    8.30    4.50
  -6  10   6   17.10    9.80
  -6  10  -6    1.60   10.90
  -6 -10   6   11.80    7.20
  -6 -10   6    5.60    4.90
   6  10   6   -5.10   10.60
  -6  10  -6  -21.00   17.60
  -7  10   6   35.80   10.60
   7  10  -6   39.80   15.00
  -7  10   6   27.60    9.30
   7  10   6   28.00    8.70
  -7 -10   6   31.40    8.70
  -7  10  -6   30.60   14.50
   0 -11  -6  382.76   26.80
   0  11   6  406.46   24.20
   0 -11  -6  458.45   24.30
   0  11  -6  418.56   26.80
   0  11  -6  407.76   26.40
   0 -11   6  417.26   23.00
   0 -11   6  437.56   27.40
   0  11  -6  358.16   29.30
   0  11   6  448.96   25.30
   0  11   6  457.15   28.50
  -1 -11  -6  244.38   15.60
  -1 -11  -6  240.18   21.80
   1  11  -6  233.98   22.00
  -1  11   6  268.97   21.70
  -1  11   6  238.88   16.80
   1  11  -6  231.48   19.40
  -1  11   6  242.78   17.80
   1  11  -6  231.18   18.80
   1 -11   6  233.58   15.10
  -1 -11  -6  238.38   18.30
   1 -11  -6  260.77   18.70
  -1 -11   6  219.78   15.30
  -1  11  -6  218.28   20.60
  -1  11  -6  215.28   20.50
   1 -11  -6  230.08   18.40
   1  11   6  242.88   21.90
   1  11   6  244.58   17.10
  -1 -11   6  196.48   16.80
  -1  11  -6  215.18   24.10
   1  11   6  230.88   16.30
  -2 -11  -6  181.68   13.50
   2 -11   6  191.08   13.70
  -2 -11  -6  195.88   14.40
  -2 -11  -6  191.38   24.00
  -2  11   6  204.08   18.70
  -2  11   6  211.08   16.40
   2  11  -6  209.58   17.70
   2  11  -6  204.68   17.20
  -2  11   6  177.48   15.30
  -2  11  -6  190.88   20.00
   2  11   6  178.68   14.90
  -2  11  -6  157.88   24.30
  -2 -11   6  188.38   16.20
  -2 -11   6  195.38   15.30
   2  11   6  197.68   15.50
   2  11   6  194.28   21.20
   2 -11  -6  165.58   16.50
  -2  11  -6  184.78   24.70
  -2 -11   6  205.98   14.80
   2 -11  -6  192.18   23.10
   3  11  -6   58.59   13.90
  -3 -11  -6   57.59   16.80
   3  11  -6   74.69   13.20
  -3  11   6   71.39   14.50
  -3 -11  -6   71.89   10.40
  -3  11   6   77.69   13.80
  -3  11   6   86.59   12.20
  -3 -11  -6   83.39    9.40
   3  11   6   72.69   11.40
  -3  11  -6   73.99   19.20
   3  11   6   66.39   11.50
   3  11   6  105.29   20.80
  -3  11  -6   93.99   23.20
  -3 -11   6   73.29   10.60
  -4  11   6   57.89   12.50
  -4  11   6   48.00   13.70
   4  11  -6   47.80   11.90
  -4 -11  -6   65.89   14.30
  -4 -11  -6   47.90    8.80
  -4  11   6   53.19   12.50
  -4 -11  -6   26.50    9.40
  -4 -11  -6   39.00    7.40
  -4 -11   6   98.19   22.10
   4  11   6   56.69   13.00
  -4 -11   6   71.39   11.70
  -4  11  -6   44.80   14.30
   4  11   6   56.09   10.50
  -4 -11   6   49.40    9.20
  -4 -11   6   41.20    8.60
   4  11   6   55.29   12.20
  -4  11  -6   94.89   21.20
  -5  11   6   10.10    7.60
  -5  11   6   31.50    7.00
  -5 -11  -6   25.10    8.90
   5  11  -6   53.39   18.10
  -5 -11  -6   24.50    8.50
   5  11  -6   19.40    9.00
  -5  11   6   54.99   13.40
   5  11   6   35.50   10.80
  -5 -11   6   29.60    6.20
  -5 -11   6   40.30    7.20
  -6 -11  -6   23.90    6.80
  -6  11   6   24.70    7.50
   6  11  -6   20.50    6.00
  -6  11   6   12.70    6.70
   6  11  -6   27.10   11.10
  -6 -11   6   16.80    6.90
   6  11   6   33.50    8.80
  -6 -11   6   24.40    5.90
   0 -12  -6  -11.80   12.20
   0 -12  -6    7.00   10.20
   0  12   6   15.80   10.80
   0  12   6    0.90    5.00
   0  12  -6   12.20    9.30
   0 -12   6   -8.20    7.30
   0  12  -6   -2.00   11.40
   0 -12  -6   -8.30    6.30
   0  12  -6    2.90    7.00
   0  12   6   -2.90    6.30
   0 -12   6    1.40    8.60
  -1  12   6  408.76   25.10
   1  12  -6  405.46   25.10
   1  12  -6  406.16   26.00
  -1  12   6  404.66   27.50
  -1  12   6  411.76   23.90
  -1 -12  -6  424.26   24.30
  -1  12  -6  355.96   25.30
   1  12   6  399.46   23.30
  -1  12  -6  399.16   28.20
   1  12   6  421.56   24.40
   1  12   6  449.66   29.30
  -1  12  -6  327.97   28.90
  -2  12   6  124.29   12.90
  -2 -12  -6  119.69   10.60
  -2  12   6  124.69   13.40
  -2  12   6  124.89   16.70
  -2 -12  -6   98.19   11.60
   2  12  -6  102.99   14.30
   2  12  -6  100.79   14.90
  -2 -12   6  121.59   11.90
  -2 -12   6  109.89   13.30
  -2  12  -6  108.99   22.00
   2  12   6  112.19   12.30
  -2  12  -6  106.69   17.20
   2  12   6  112.69   21.80
   2  12   6   98.39   12.60
  -3 -12  -6   72.19   10.40
   3  12  -6   64.59   13.20
  -3  12   6   78.39   13.00
   3  12  -6   47.10   12.90
  -3  12   6   87.99   11.90
  -3 -12  -6   51.49    8.70
  -3 -12  -6   77.39   14.20
  -3  12   6   76.49   14.70
  -3  12  -6   54.69   15.80
  -3 -12   6   60.29    9.10
  -3 -12   6   73.69   10.40
  -3  12  -6   78.19   17.50
   3  12   6   75.69   11.90
   3  12   6   80.09   11.40
  -4 -12  -6   11.50   11.60
  -4  12   6   19.90   11.60
  -4  12   6   40.10   13.40
  -4  12  -6    5.30   13.40
  -4 -12   6    0.10    6.60
  -4 -12   6   27.70   14.60
  -4 -12   6   11.10    4.60
  -5  12   6   56.29   10.40
  -5 -12  -6   32.50    6.70
  -5  12   6   60.39   12.80
  -5  12   6   45.20   12.50
   5  12  -6   47.10   11.20
  -5 -12   6   33.70    6.90
   5  12   6   32.00    8.20
  -6 -12  -6   -0.10    4.90
   6  12  -6    5.90    9.20
  -6  12   6    2.50    6.70
  -6 -12   6   12.70    8.40
   0 -13  -6  140.09   14.40
   0 -13  -6  118.49   17.20
   0  13   6  138.19   12.50
   0  13   6  101.39   13.10
   0  13  -6  150.08   18.10
  -1  13   6   53.39   18.60
  -1 -13  -6   44.60   10.20
   1  13  -6   40.30   13.50
  -1  13   6   49.20   10.70
   1  13  -6   50.19   12.30
  -1 -13  -6   58.89   12.30
  -1 -13  -6   51.89   12.10
  -1  13   6   41.10   10.80
   1  13   6   56.99    9.70
  -1 -13   6   55.09   12.90
  -1  13  -6   55.99   18.70
   1 -13  -6   85.29   17.40
   1  13   6   42.30   10.10
  -1  13  -6   52.19   13.20
  -2  13   6   75.09   11.70
  -2 -13  -6   86.99   15.70
  -2  13   6   94.29   11.80
   2  13  -6   58.39   11.60
   2  13  -6   72.09   12.30
  -2  13   6   75.29   16.80
  -2 -13  -6   50.49    9.60
  -2 -13  -6   67.99   10.20
   2 -13  -6   61.69   21.10
  -2 -13   6   80.69   10.70
   2  13   6   67.79   11.70
  -2  13  -6   67.69   18.00
   2  13   6   66.09   10.80
  -3 -13  -6   16.60    5.60
  -3 -13  -6   16.40    5.80
  -3 -13  -6    8.00    3.80
  -3  13   6   10.30    6.40
  -3  13   6   11.20    9.90
   3 -13  -6   27.30   11.80
  -3 -13   6   11.30    4.20
  -3  13  -6   11.50   10.80
  -3 -13   6   12.70    4.70
   3  13   6   14.40    5.50
  -3 -13   6    9.70    6.60
  -4  13   6   41.40   12.00
  -4 -13  -6   35.40    7.00
  -4  13   6   62.09   15.50
  -4  13   6   44.60   10.70
  -4 -13  -6   23.20    7.40
  -4 -13   6   19.10    6.50
   4  13   6   18.80    7.00
   4  13   6   21.00    5.50
  -4 -13   6   27.00    7.60
  -4 -13   6   36.10   11.70
  -5  13   6    6.30    6.10
  -5  13   6   -8.40   11.60
  -5 -13  -6    8.80    4.80
   5  13  -6   -0.20    6.40
  -5 -13   6    4.70    6.20
   5  13   6   10.40    6.00
   0  14   6    2.90    4.60
   0  14   6    0.30    5.70
   0 -14  -6    4.60    5.80
   0 -14  -6    3.50    7.30
   0 -14   6    7.90    7.40
   1  14  -6  178.58   17.20
  -1 -14  -6  195.08   14.00
   1  14  -6  206.08   14.70
  -1 -14  -6  167.38   16.20
  -1  14   6  198.28   14.20
  -1 -14  -6  211.88   15.90
   1 -14  -6  196.98   22.10
   1 -14  -6  233.48   20.20
   1  14   6  212.58   14.40
  -1  14  -6  174.88   15.70
  -1  14  -6  196.58   20.00
   1  14   6  157.08   14.00
  -1 -14   6  180.58   18.40
   2  14  -6   60.59   12.20
   2  14  -6   32.10   10.80
  -2 -14  -6   36.60    7.60
  -2  14   6   29.10    6.50
  -2 -14  -6   40.50    9.30
  -2  14   6   46.50   10.50
  -2 -14   6   42.10   11.80
  -2  14  -6   53.69   11.90
  -2 -14   6   37.10    8.00
   2  14   6   39.60   10.20
   2  14   6   34.60    8.50
  -2 -14   6   49.20   11.70
  -3 -14  -6   42.20    8.50
  -3 -14  -6   29.80    7.30
   3  14  -6   52.09   10.80
  -3  14   6   38.40   10.20
  -3  14   6   34.50   11.40
  -3  14  -6   57.09   15.10
   3  14   6   32.90    9.00
  -3 -14   6   53.19   14.00
  -3 -14   6   58.19   15.40
   4  14  -6   10.10    7.10
  -4  14   6   17.60    6.90
  -4  14   6   -2.40    6.20
  -4 -14  -6   20.20    6.30
   4 -14  -6   -7.00   15.50
  -4 -14   6    8.60   14.10
   4  14   6   17.70    7.10
  -4 -14   6   12.70    4.80
   0  15  -6   65.39   14.90
   0  15  -6   47.90   10.20
   0  15   6   37.70    9.00
   0  15   6   38.90    9.90
   0 -15   6   72.69   18.90
  -1 -15  -6   15.90    8.20
   1  15  -6    1.20    6.10
  -1  15   6   31.10    9.70
   1  15  -6   11.20    6.70
  -1 -15   6    0.30   14.10
   1 -15  -6   16.40    8.00
   1  15   6    6.40    5.30
   1 -15  -6   38.20   15.20
  -1 -15   6    8.10    7.80
   1  15   6   31.30    9.40
  -2 -15  -6    8.40    4.40
  -2 -15  -6    3.90    9.20
   2  15  -6    5.60    5.60
  -2  15   6    4.20    5.80
  -2  15  -6   35.30   11.40
   2  15   6   38.10    9.90
  -3  15   6  116.79   11.20
  -3 -15  -6  111.89   10.10
  -3 -15  -6   95.69    8.00
   3  15  -6   83.79   10.90
   3 -15  -6  125.29   27.80
   3  15   6  142.89   13.30
   3  15   6  109.69   10.00
  -3 -15   6  107.39    9.30
   0   0   7   -0.50    1.30
   0   0  -7    1.40    1.50
   0   0   7    0.00    2.30
   1   0   7  103.59    6.00
   1   0  -7   94.29    6.90
  -1   0   7  110.59    6.30
   1   0  -7  113.09    7.00
  -1   0  -7  111.19    5.90
   1   0   7   99.49    7.70
  -1   0  -7   93.59    8.80
  -1   0   7  108.09    6.50
   2   0   7  445.06   20.50
   2   0  -7  420.66   21.00
   2   0  -7  385.26   20.70
  -2   0  -7  396.36   20.00
  -2   0   7  399.66   21.80
  -2   0  -7  438.76   19.50
   2   0   7  414.86   21.70
   3   0  -7  287.87   16.40
   3   0  -7  312.27   16.30
   3   0   7  291.37   16.10
   3   0   7  321.07   18.50
  -3   0   7  306.47   15.10
   3   0  -7  291.07   16.70
   4   0   7  994.60   49.70
   4   0  -7 1022.40   49.10
   4   0  -7 1002.00   49.20
   4   0   7 1041.20   48.60
   4   0  -7  978.70   48.90
   5   0   7  444.36   23.50
  -5   0  -7  441.16   26.00
  -5   0   7  364.06   37.60
  -5   0   7  423.86   27.70
  -5   0  -7  435.36   25.70
   5   0  -7  415.36   25.20
   5   0   7  450.85   25.70
   5   0  -7  472.15   27.00
  -5   0  -7  441.06   26.10
  -5   0  -7  426.86   24.80
   5   0  -7  446.46   24.30
  -5   0  -7  469.75   25.00
  -5   0   7  478.25   27.10
  -5   0   7  459.75   25.90
  -5   0   7  431.86   26.80
   5   0  -7  426.46   23.90
   6   0   7    4.90    5.90
   6   0  -7    6.00    4.70
  -6   0   7    3.90    7.10
  -6   0  -7   29.50   13.30
  -6   0  -7    6.90    6.90
  -6   0   7   -1.60    8.50
   6   0  -7   17.20    9.80
  -6   0   7   13.80    5.90
  -6   0  -7    2.90    6.50
  -6   0  -7    8.90    5.40
   6   0  -7    8.70    8.80
  -6   0  -7    9.50    5.70
  -6   0   7   12.80    9.60
   6   0  -7   16.10   13.30
  -7   0   7   96.19   20.90
  -7   0   7  114.49   14.80
  -7   0  -7  137.99   12.80
   7   0   7  153.48   19.50
  -7   0   7  117.99   13.90
  -7   0   7  124.89   13.20
  -7   0   7  118.49   14.70
  -7   0  -7  144.19   12.80
   7   0  -7  175.68   25.70
   7   0   7  101.59   22.00
  -7   0  -7  145.79   13.40
   7   0  -7  124.29   14.00
   7   0   7  146.19   17.60
  -7   0  -7  148.29   13.70
  -7   0  -7  109.09   16.90
  -8   0  -7  180.68   18.40
   8   0   7  167.08   19.30
   8   0   7  191.08   27.70
  -8   0  -7  164.78   14.80
  -8   0   7  195.18   25.80
  -8   0   7  163.98   14.30
   8   0  -7  202.08   17.20
  -8   0  -7  149.09   19.00
   8   0  -7  155.48   33.40
  -8   0   7  139.09   15.90
   9   0   7   -4.40    9.20
  -9   0  -7    6.80    6.00
  -9   0  -7    6.80    5.60
  -9   0   7   -7.70   10.60
  -9   0   7   -5.00    5.20
   0   1  -7  854.21   40.30
   0   1  -7  824.22   39.50
   0  -1   7  847.92   39.70
   0   1   7  866.81   40.00
   0  -1  -7  846.82   40.40
   0  -1   7  816.22   40.30
   1  -1   7 1173.68   49.60
   1   1  -7 1046.50   49.70
  -1  -1  -7 1019.50   50.99
   1  -1   7 1023.50   50.39
  -1  -1  -7 1069.09   49.50
   1   1  -7 1033.00   50.09
  -1   1   7 1052.39   49.80
   1   1   7 1095.79   49.00
   1  -1  -7 1036.90   49.20
   1  -1  -7 1005.00   48.90
   1   1   7 1069.99   49.40
  -1  -1   7  986.80   49.20
  -1  -1   7 1051.79   48.80
   2   1  -7  475.45   23.70
   2   1  -7  458.45   23.30
  -2   1   7  476.45   25.80
   2  -1   7  477.55   22.80
   2   1   7  441.96   23.20
   2  -1  -7  456.75   22.70
  -2  -1   7  453.45   22.40
  -2  -1   7  443.96   22.30
   2  -1  -7  462.25   22.60
   2   1   7  456.25   22.30
   3  -1   7  112.89    7.50
   3   1  -7  134.59    8.80
   3   1  -7   99.39    9.30
   3   1  -7  113.09    8.40
  -3  -1  -7  131.19    8.40
   3   1   7  122.19    8.50
   3  -1  -7  113.39    9.30
   3  -1  -7  112.79    7.70
   3   1   7  115.69   10.50
   3   1   7  130.59   16.20
   4  -1   7   14.60    7.20
   4   1  -7   14.50    4.10
   4   1  -7    7.90    3.10
   4   1  -7    8.90    4.30
  -4  -1   7   14.60    3.30
   4  -1  -7   11.80    3.80
   4  -1  -7   12.90    5.70
   4  -1  -7   10.10    3.30
   4   1   7   12.90    4.50
   4   1   7   16.40    4.80
  -5  -1  -7   85.99   12.60
  -5  -1  -7   83.59   12.50
  -5  -1  -7   85.79   11.90
  -5   1   7   76.89   13.70
   5   1  -7   69.19   11.20
   5   1  -7   69.29   11.20
   5   1  -7   86.09    9.70
  -5   1   7   62.79   12.40
  -5  -1  -7   81.09   11.20
  -5   1   7   72.39   14.80
  -5   1   7   81.89   14.60
  -5  -1  -7   57.89   14.10
   5   1  -7   90.09   15.50
  -5   1   7   77.79   12.30
   5  -1   7   85.09    7.40
  -5  -1   7   93.49   12.10
  -5  -1   7   83.29   14.60
  -5   1  -7  103.69   15.10
  -5   1  -7   61.79   11.30
  -5  -1   7   58.49   10.30
   5   1   7   79.99   11.80
  -5  -1   7   56.69   14.30
  -5   1  -7   61.59   12.50
   5   1   7   99.39   17.60
  -5  -1   7   74.79   15.90
   5  -1  -7   68.49   18.50
   5  -1  -7   71.59    8.90
  -5   1  -7   68.19   12.80
   5  -1  -7   66.29   15.50
  -5   1  -7   99.89   12.00
   5  -1  -7   85.19   10.40
   5   1   7   90.59    8.40
  -6  -1  -7  178.18   15.70
  -6  -1  -7  178.38   21.70
  -6  -1  -7  183.98   14.80
  -6  -1  -7  175.78   16.00
  -6  -1  -7  194.78   14.80
   6   1  -7  155.38   19.90
  -6   1   7  180.18   16.20
   6   1  -7  187.98   17.40
   6  -1   7  175.78   13.80
  -6   1   7  210.08   16.10
   6   1  -7  186.08   14.40
  -6   1   7  186.18   16.50
   6  -1   7  179.78   19.10
  -6  -1   7  156.58   18.50
   6   1   7  164.08   20.90
  -6   1  -7  175.38   14.70
  -6   1  -7  205.18   26.90
   6  -1  -7  182.48   21.70
  -6  -1   7  204.98   16.00
  -6  -1   7  192.38   15.40
  -6   1  -7  184.78   15.30
   6   1   7  179.38   18.10
   6   1   7  189.38   16.70
   6  -1  -7  196.58   14.80
  -6   1  -7  182.28   15.40
  -6   1  -7  180.28   14.50
   7  -1   7   49.60   18.60
  -7  -1  -7   38.70   10.90
  -7  -1  -7   48.50   12.50
   7   1  -7   40.60   12.20
  -7  -1  -7   50.19   11.70
  -7   1   7   41.10   12.50
  -7   1   7   44.80   11.20
  -7  -1  -7   65.39   13.50
  -7   1   7   55.19   12.70
  -7   1  -7   58.79   10.50
   7   1   7   44.50   13.50
  -7   1  -7   63.19   16.30
  -7  -1   7   42.60    9.40
   7   1   7   58.49   18.10
  -7   1  -7   58.39   14.70
  -7   1  -7   58.39   10.50
  -7  -1   7   42.70    9.00
  -7   1  -7   57.99   11.50
   7   1   7   43.80   13.80
  -7  -1   7   41.70    9.90
  -7  -1   7   42.20   10.90
  -8  -1  -7    8.50   10.20
  -8  -1  -7   32.50   11.50
   8   1  -7   47.50   18.30
   8   1  -7    5.00   16.20
  -8   1   7   19.10   10.20
  -8  -1  -7   25.60   10.80
   8  -1   7   45.20   18.00
  -8  -1   7    3.30    9.20
  -8  -1   7   38.50   10.20
  -8   1  -7   18.20    7.50
  -8   1  -7   23.30    7.20
  -8   1  -7   15.30    6.60
  -8  -1   7   10.70    5.60
  -8  -1   7    6.90    9.50
   8   1   7   19.00   11.50
   8  -1  -7    5.10    6.30
  -8   1  -7   53.99   18.50
   8  -1  -7  -14.70   15.50
  -9   1   7   19.20    5.40
  -9  -1  -7   37.00    9.70
  -9  -1  -7   18.30    7.70
  -9   1   7   22.30    7.40
  -9  -1  -7   19.90    6.90
   9  -1  -7   60.49   22.60
   0   2   7  263.17   13.10
   0  -2   7  235.98   14.10
   0  -2  -7  247.08   13.00
   0  -2   7  259.17   12.70
   0   2  -7  260.87   12.40
   0  -2  -7  257.37   13.60
   0   2   7  247.38   13.20
  -1  -2  -7  134.79    7.80
   1   2  -7  134.19    9.50
  -1   2   7  142.39    8.70
   1  -2   7  147.19    7.40
  -1  -2  -7  131.89    9.20
   1  -2  -7  145.09    8.60
  -1  -2   7  141.99    7.60
   1   2   7  131.39    8.40
  -1  -2   7  128.09    8.40
  -2   2   7   20.30    2.60
   2   2  -7   15.90    3.90
   2   2  -7   13.70    3.80
   2  -2   7   14.00    2.40
  -2  -2   7   13.30    3.90
   2   2   7    8.80    3.50
   2  -2  -7   17.20    3.70
   2   2   7    8.60    2.40
   2  -2  -7   12.50    3.70
   3   2  -7   14.10    4.80
   3  -2   7    7.70    2.10
  -3  -2  -7    7.00    2.00
   3   2  -7   22.30    6.90
   3   2  -7   10.90    3.50
  -3  -2   7    6.80    2.30
  -3  -2   7    3.30    4.30
   3   2   7   14.90    4.20
   3  -2  -7    7.50    2.80
   3   2   7   20.30    8.30
  -3  -2   7    5.90    3.60
   3  -2  -7   10.10    5.40
  -4   2   7   14.30    6.40
  -4  -2  -7   33.80   11.10
  -4   2   7   16.30    7.80
   4   2  -7   12.30    3.60
   4   2  -7   24.30    6.60
  -4  -2  -7   21.40    6.30
   4  -2   7   20.10    3.90
   4   2  -7   12.80    3.90
  -4   2  -7   15.10    7.30
   4  -2  -7   13.80    4.50
   4   2   7   24.10    5.70
  -4   2  -7    7.20    6.50
   4  -2  -7    9.30    8.30
   4   2   7   15.80    5.80
   4   2   7   12.30    4.00
   4  -2  -7   11.60    3.40
  -4  -2   7   19.10    7.40
  -5   2   7   39.90   12.90
  -5  -2  -7   11.40    9.20
  -5   2   7    7.70    6.00
  -5   2   7   20.10    6.90
  -5   2   7   13.80    7.50
   5   2  -7   12.80    4.10
  -5  -2  -7   12.80    6.40
  -5  -2  -7   22.40    5.80
  -5  -2  -7   14.20    6.90
   5  -2   7   17.10    5.50
   5   2  -7   14.90    7.60
  -5  -2  -7   34.80   10.90
  -5   2   7   15.80    8.40
   5   2  -7    5.80    5.40
   5  -2   7    6.20    8.60
   5   2   7   24.50    8.00
   5   2   7   11.50    4.30
  -5   2  -7   22.70    7.00
  -5   2  -7   20.30    6.80
  -5  -2   7   14.30    8.00
  -5  -2   7    5.60   10.10
  -5  -2   7   26.10    8.10
  -5   2  -7   12.90    5.80
   5  -2  -7   13.30    4.80
   5   2   7   14.10    5.00
  -5   2  -7    8.30   10.70
   5   2   7    1.50   10.00
   6  -2   7   74.89    9.40
  -6  -2  -7   69.19   11.60
  -6  -2  -7   79.09   12.70
  -6   2   7   71.19   12.30
   6   2  -7   87.79   13.30
  -6  -2  -7   61.09   12.50
  -6   2   7   62.99   13.20
  -6  -2  -7   57.19   15.60
   6   2  -7   85.69   11.60
   6  -2   7   61.39   19.50
  -6   2   7   81.49   13.70
   6   2  -7   99.69   16.80
  -6   2   7   66.39   13.10
  -6  -2   7   66.19   13.10
   6  -2  -7   84.49   11.90
   6   2   7   77.59   12.90
  -6   2  -7   66.59   10.90
   6   2   7  100.29   18.10
  -6   2  -7   68.59   11.00
  -6  -2   7   71.59   11.80
  -6   2  -7   66.39   11.70
  -6  -2   7   75.99   14.40
  -6   2  -7   80.49   13.90
  -6   2  -7   66.99   16.70
   6  -2  -7   56.19   13.30
  -7  -2  -7  103.59   14.50
  -7  -2  -7  120.29   14.00
   7   2  -7  120.49   23.50
  -7   2   7   99.99   13.20
  -7   2   7   91.79   13.60
  -7   2   7   89.89   13.00
  -7   2   7  124.09   13.20
   7  -2   7  120.49   22.70
   7   2  -7  108.09   17.80
  -7  -2  -7   90.39   13.40
   7   2   7  106.59   17.70
   7   2   7  129.99   29.60
  -7   2  -7  121.99   11.70
  -7  -2   7  123.79   22.00
  -7  -2   7   98.79   12.80
  -7   2  -7   87.19   15.70
  -7   2  -7   83.69   18.70
  -7   2  -7  115.39   12.10
   7  -2  -7  133.29   20.60
  -7   2  -7   80.29   12.40
  -7  -2   7  122.69   15.60
   8   2  -7   85.69   22.30
  -8  -2  -7   50.39    8.20
   8  -2   7   85.09   21.10
  -8  -2  -7   85.29   13.00
  -8   2   7   55.29   11.30
  -8  -2  -7   84.99   14.90
   8   2   7   52.89   16.90
   8   2   7   56.39   25.90
   8   2   7   63.49   15.40
   8  -2  -7   75.99   16.00
  -9   2   7    5.80    7.60
  -9   2  -7   -1.90    5.20
  -9   2  -7    6.30    5.50
  -9  -2   7   -2.00    5.30
  -9   2  -7   -0.30    6.40
   0  -3   7   84.39   10.30
   0  -3  -7   70.29    5.80
   0   3   7   69.69    6.40
   0  -3   7   67.19    4.30
   0  -3  -7   70.69    5.80
  -1   3   7  681.83   31.00
  -1  -3  -7  666.13   31.70
  -1  -3  -7  653.53   32.50
   1   3  -7  665.03   31.20
   1  -3   7  631.74   31.10
   1  -3  -7  687.93   31.80
  -1  -3   7  649.83   31.20
  -1  -3   7  608.84   31.80
   1  -3  -7  628.74   31.60
   1   3   7  688.73   31.90
   1   3   7  654.03   31.50
   2  -3   7  654.23   30.40
  -2  -3  -7  682.63   32.20
   2   3  -7  540.05   31.70
  -2  -3  -7  668.03   30.70
  -2  -3   7  616.04   29.80
   2  -3  -7  527.85   30.30
   2   3   7  667.53   30.50
   2  -3  -7  622.74   29.90
   2   3   7  661.53   30.40
  -2  -3   7  622.14   30.30
   2   3   7  576.54   30.30
   3  -3   7    7.80    2.20
   3   3  -7   11.60    5.50
  -3  -3  -7    5.30    2.10
   3   3  -7    7.80    2.80
   3   3   7    8.00    3.50
  -3  -3   7    3.10    3.30
  -3  -3   7    6.80    2.40
   3   3   7    8.30    3.70
   3  -3  -7    6.40    2.70
   3   3   7    6.70    3.70
   4   3  -7  447.26   25.70
   4  -3   7  368.66   19.60
   4   3  -7  379.96   20.70
  -4  -3  -7  376.26   19.00
  -4   3   7  405.26   24.90
   4   3  -7  385.16   21.50
  -4   3   7  369.36   25.00
   4   3   7  382.66   20.80
   4   3   7  365.86   21.50
  -4  -3   7  346.87   19.90
  -4  -3   7  380.36   19.30
  -4   3  -7  335.37   26.70
   4  -3  -7  395.56   20.10
  -4   3  -7  390.56   24.90
   4   3   7  393.96   21.10
  -4  -3   7  378.36   24.20
   4  -3  -7  361.66   21.30
   5  -3   7  396.66   21.10
  -5   3   7  407.36   25.10
  -5   3   7  440.46   25.60
  -5   3   7  416.06   24.10
   5   3  -7  425.36   22.70
   5   3  -7  371.86   25.90
  -5   3   7  399.56   23.30
  -5   3   7  422.56   25.50
   5   3  -7  399.46   22.50
  -5  -3  -7  388.16   23.80
  -5  -3  -7  387.16   28.10
  -5  -3  -7  368.26   25.20
  -5  -3  -7  381.56   23.00
  -5  -3   7  419.76   20.60
  -5   3  -7  409.26   23.70
   5  -3  -7  429.26   22.60
  -5  -3   7  414.56   24.50
  -5   3  -7  432.46   24.50
   5   3   7  395.16   23.30
  -5   3  -7  412.06   23.70
   5   3   7  410.06   23.60
  -5  -3   7  400.26   25.60
   5  -3  -7  416.96   23.60
   5   3   7  388.96   26.10
  -5   3  -7  384.26   25.20
  -5   3  -7  421.56   26.20
   5   3   7  367.26   22.80
   6  -3   7   19.10    5.30
  -6   3   7   26.10    7.40
  -6  -3  -7   31.20    9.30
  -6  -3  -7   37.20   11.10
  -6   3   7   14.90    7.20
   6  -3   7    3.70   10.20
  -6   3   7   44.20   12.00
  -6   3   7   24.20    7.10
  -6  -3  -7   20.40    7.60
  -6  -3  -7   11.20    5.70
  -6   3   7   16.10    6.80
   6   3  -7   23.90    9.30
   6   3  -7   23.50    7.10
  -6  -3   7   41.70   11.20
   6  -3  -7   15.50   20.90
  -6  -3   7   35.80   12.80
  -6   3  -7   34.00    9.80
  -6   3  -7   50.69   14.20
   6   3   7   15.90    8.50
   6   3   7   28.30    9.80
  -6   3  -7   41.60   11.20
  -6   3  -7   39.80   11.50
  -6   3  -7   26.60    6.70
  -7   3   7  199.78   16.60
  -7  -3  -7  202.98   17.60
  -7   3   7  206.58   16.50
   7   3  -7  209.78   19.00
  -7   3   7  202.68   17.30
  -7  -3  -7  191.58   16.20
   7  -3   7  170.88   17.80
  -7  -3  -7  201.98   18.20
  -7  -3  -7  230.48   16.50
  -7   3   7  168.78   16.00
   7   3  -7  228.88   23.70
  -7  -3   7  206.68   16.30
   7  -3  -7  166.28   23.10
  -7   3  -7  217.28   16.10
  -7   3  -7  227.38   19.20
   7   3   7  195.68   18.70
  -7  -3   7  169.38   17.10
   7  -3  -7  156.18   18.00
  -7   3  -7  183.08   21.00
  -7   3  -7  193.98   15.20
   7   3   7  232.78   19.50
  -7   3  -7  223.48   14.90
   7   3   7  158.98   26.60
  -8   3   7   98.99   11.40
  -8  -3  -7   81.99   11.10
  -8  -3  -7   63.59   10.60
   8  -3   7  107.19   24.00
  -8   3   7   81.69   12.50
  -8  -3  -7  113.59   18.30
   8   3  -7  109.69   21.20
  -8   3   7   67.69   13.10
  -8  -3  -7   83.19   12.40
   8   3   7  118.79   16.40
   8   3   7  116.49   35.20
  -8  -3   7  122.79   12.50
   8  -3  -7   84.19   17.30
  -8   3  -7  106.59   11.20
  -8   3  -7  131.59   12.70
  -8   3  -7  143.29   12.50
  -8   3  -7   97.39   14.50
   8   3   7  132.09   15.90
  -9  -3   7   -5.80   14.00
   9  -3  -7   10.30   10.60
  -9   3  -7    7.50    7.90
  -9   3  -7    7.60    7.10
   9   3   7   14.40   10.30
  -9   3  -7    7.80    6.90
   0  -4  -7   73.69    6.10
   0  -4   7   66.29    4.50
   0  -4  -7   81.19    7.00
  -1  -4  -7  437.46   22.80
  -1  -4  -7  446.46   22.20
   1  -4   7  441.96   21.30
   1  -4  -7  388.36   21.30
  -1  -4   7  376.06   21.30
   1  -4  -7  423.66   20.80
  -1  -4   7  435.46   20.30
   1   4   7  418.56   21.30
  -2  -4  -7  394.16   21.20
  -2  -4  -7  364.76   19.60
   2  -4   7  373.86   18.50
  -2  -4  -7  401.26   19.40
   2   4  -7  363.16   18.90
  -2  -4   7  360.16   18.40
  -2  -4   7  328.17   19.10
  -2  -4   7  368.56   19.20
   2   4   7  372.66   18.70
   2  -4  -7  371.66   18.90
   2   4   7  355.76   19.40
   3  -4  -7    8.40    6.10
   3   4   7   -3.00    4.60
   3   4   7    3.10    3.50
  -3  -4   7    1.70    2.90
  -3  -4   7    1.90    3.20
   3  -4  -7    0.20    2.70
   3   4   7    2.90    3.90
  -4   4   7  104.99   14.90
  -4  -4  -7   77.19   15.40
   4  -4   7   93.19    6.70
  -4   4   7  121.59   15.50
  -4   4   7   72.29   11.90
  -4   4   7   84.49   15.00
  -4  -4  -7  100.79   10.90
  -4  -4   7   86.69    8.60
  -4   4  -7   84.99   16.10
   4   4   7   92.99   10.80
   4   4   7  101.39   15.80
   4   4   7   89.59    9.30
  -4   4  -7  102.79   16.90
  -4   4  -7   88.19   12.10
   4  -4  -7   74.89   13.30
  -4  -4   7   86.49   14.50
  -4   4  -7   92.59   25.00
   4  -4  -7   90.99    8.10
  -4   4  -7   75.89   13.30
   4   4   7  101.49   11.10
  -4  -4   7   98.89    9.40
  -5   4   7   53.79   12.60
   5   4  -7   34.80   12.70
  -5   4   7   61.99   12.20
  -5  -4  -7   46.30   12.40
   5   4  -7   51.09    8.40
  -5   4   7   48.90   15.50
  -5   4   7   40.10   10.20
  -5  -4  -7   50.49   10.40
   5   4  -7   47.80   17.60
  -5   4   7   37.40    8.40
   5  -4   7   47.70    6.30
  -5   4  -7   47.80   11.20
   5  -4  -7   42.20    9.00
  -5   4  -7   41.10    8.90
   5   4   7   54.49   14.40
  -5   4  -7   34.10   11.00
   5   4   7   52.59   10.60
  -5  -4   7   54.69    6.10
  -5   4  -7   52.39   16.20
  -5   4  -7   60.79   13.50
  -5  -4   7   47.10   12.40
  -5  -4   7   62.09   11.90
   5  -4  -7   36.80    6.60
   6   4  -7   20.40    8.80
  -6  -4  -7   33.40   11.50
  -6   4   7   10.10    7.50
  -6   4   7   24.00    6.90
  -6  -4  -7   18.10    6.50
   6   4  -7   14.80    6.70
   6  -4   7   19.40    5.60
  -6   4   7    9.80    6.20
  -6   4   7   20.90    7.10
  -6   4   7   24.10    7.50
  -6  -4  -7   26.90   10.00
  -6   4  -7   13.00    6.00
  -6  -4   7   17.90    6.40
   6   4   7   12.90    7.70
  -6   4  -7   18.30    6.90
  -6   4  -7   19.00   11.60
  -6   4  -7    7.80    5.80
  -6   4  -7   20.20    8.30
   6  -4  -7    8.60    8.10
   6   4   7   18.80    8.70
   7   4  -7   12.00    9.30
   7   4  -7    0.10    9.60
  -7  -4  -7    8.50    7.20
  -7   4   7   10.60    7.00
  -7   4   7   12.80    6.00
  -7   4   7    6.70    7.10
   7  -4   7   16.80   11.80
  -7   4   7    8.90    7.30
  -7  -4  -7   23.20    9.70
  -7   4  -7   16.50    6.60
  -7   4  -7   18.30    7.50
   7   4   7   16.50    6.80
  -7   4  -7   -0.20   14.00
  -7   4  -7   16.30    6.30
   7   4   7   11.30    8.10
  -7  -4   7   12.10    6.40
  -7  -4   7   14.90    6.50
   7   4   7   12.80   12.10
   7  -4  -7   25.90   12.40
   7  -4  -7    8.30    6.80
  -8  -4  -7   -4.80    7.20
  -8   4   7   12.80    6.20
  -8   4   7    2.60    6.90
   8  -4   7   -1.70   13.00
  -8   4   7    7.70    5.70
   8   4  -7    5.40   10.00
   8   4  -7    9.10   16.40
   8   4  -7   15.40    7.50
  -8  -4  -7    0.50    5.10
  -8   4  -7    7.10    5.70
   8   4   7   -6.20    7.60
  -8  -4   7   11.90    6.20
  -8   4  -7    5.60    7.60
   8  -4  -7   11.60    7.70
  -8   4  -7    8.10    5.20
  -8  -4   7   -1.30    6.30
  -9   4   7   55.99   15.80
  -9   4   7   37.20   12.80
  -9   4  -7   20.20    6.00
  -9   4  -7   15.30    8.50
   9   4   7   37.90    9.80
  -9  -4   7   28.00   12.90
  -9   4  -7    9.80    6.00
  -9  -4   7   16.50    8.70
   0  -5   7  396.16   19.60
  -1  -5  -7  310.27   16.30
  -1  -5  -7  287.57   16.50
  -1  -5  -7  289.27   16.10
   1  -5   7  296.07   14.80
   1  -5  -7  294.47   15.40
  -1  -5   7  293.87   14.40
   1  -5  -7  241.28   20.60
  -1  -5   7  272.77   16.60
   1   5   7  295.57   14.10
   1  -5  -7  235.78   17.60
  -1  -5   7  260.47   16.60
   2   5  -7  227.08   12.20
  -2  -5  -7  226.88   13.60
   2  -5   7  240.98   12.30
  -2  -5  -7  258.57   13.70
  -2  -5  -7  263.57   15.80
   2  -5  -7  201.78   17.20
  -2  -5   7  237.08   14.10
  -2  -5   7  235.08   12.60
   2   5   7  229.98   12.50
  -2  -5   7  214.18   13.70
   2  -5  -7  237.98   13.20
  -3   5   7  347.37   24.10
   3   5  -7  327.07   26.70
   3   5  -7  394.96   19.30
  -3  -5  -7  375.46   20.00
  -3  -5  -7  396.46   22.50
  -3  -5  -7  387.96   19.50
  -3  -5  -7  395.76   19.90
  -3   5   7  383.16   24.20
   3  -5   7  384.86   18.60
  -3   5   7  348.67   22.80
  -3   5   7  392.26   27.10
   3  -5  -7  361.26   22.30
  -3   5  -7  374.66   23.80
   3   5   7  359.66   22.60
  -3  -5   7  381.96   20.10
   3   5   7  376.06   19.90
  -3   5  -7  413.96   25.60
  -3   5  -7  343.27   25.90
  -3  -5   7  400.56   20.60
  -3  -5   7  378.36   21.00
   3  -5  -7  392.96   20.00
  -4   5   7   47.20   14.50
   4   5  -7   49.50    6.40
  -4  -5  -7   33.70    9.50
  -4   5   7   63.39   19.50
   4  -5   7   41.60    5.40
  -4   5   7   48.50   13.90
  -4   5   7   43.10   12.70
  -4  -5  -7   66.29   11.30
  -4  -5  -7   39.60    9.70
  -4  -5  -7   49.99    5.50
   4   5  -7   49.90   17.90
  -4   5   7   35.50   12.00
  -4  -5   7   56.19   14.00
   4   5   7   48.40    8.20
  -4  -5   7   47.10    8.30
  -4   5  -7   55.89   16.00
  -4   5  -7   74.59   16.50
   4  -5  -7   50.49    7.40
  -4  -5   7   50.69    7.40
  -4  -5   7   53.69    6.60
  -4   5  -7   46.70   14.40
  -4   5  -7   48.60   12.40
   4   5   7   60.49   12.70
   4   5   7   63.69   15.00
  -5  -5  -7   34.10    6.10
  -5  -5  -7   25.60    6.90
   5   5  -7   23.10    7.70
  -5   5   7   39.00    9.70
  -5   5  -7   28.70    7.70
   5   5   7   22.90    7.10
  -5  -5   7   28.10    6.30
   5   5   7   46.60   10.00
  -5   5  -7   32.00   11.90
  -5   5  -7   34.90    9.30
   5  -5  -7   39.00    9.60
  -5  -5   7   22.60    4.60
  -5  -5   7   33.40    7.60
  -6  -5  -7  236.78   17.50
  -6   5   7  230.88   17.90
  -6   5   7  243.28   18.00
  -6   5   7  245.48   19.20
   6  -5   7  221.28   15.20
   6   5  -7  208.98   23.00
  -6  -5  -7  231.48   15.90
  -6   5   7  225.58   17.20
  -6   5   7  228.78   17.80
   6   5  -7  211.18   15.30
  -6   5  -7  230.68   22.60
   6   5   7  249.38   18.90
  -6   5  -7  235.48   16.80
   6  -5  -7  278.97   21.80
  -6  -5   7  219.78   13.60
  -6  -5   7  222.38   18.00
  -6   5  -7  245.68   18.40
   6   5   7  238.38   18.50
  -6  -5   7  244.08   17.90
  -6   5  -7  252.97   21.10
   6  -5  -7  237.88   19.20
  -6   5  -7  253.47   17.30
   7   5  -7   39.50   14.00
  -7  -5  -7   19.60    6.80
  -7   5   7   38.10   11.70
  -7  -5  -7   38.90   10.80
  -7   5   7   28.70    7.10
   7   5  -7   20.00    8.60
   7   5  -7   11.60    8.50
  -7   5   7   18.60    7.90
   7   5   7   24.60    7.30
  -7   5  -7   23.70    8.80
   7   5   7   12.70   10.80
   7  -5  -7   11.60    7.50
  -7  -5   7   22.70    6.80
  -7   5  -7   16.10    6.20
   7  -5  -7   31.70   15.40
  -7   5  -7   39.50   11.40
  -7  -5   7   16.40    6.20
   8   5  -7   46.60   12.30
   8  -5   7   64.99   17.20
  -8   5   7   44.50   10.00
  -8   5   7   41.40    9.20
  -8   5   7   54.99    9.40
  -8   5   7   50.69    8.40
  -8  -5  -7   48.50   10.30
   8   5  -7   71.99   19.30
  -8   5  -7   64.69   14.80
   8   5   7   68.99   10.30
  -8  -5   7   50.39   12.00
   8   5   7   49.50   11.60
  -8   5  -7   50.09   10.90
  -8   5  -7   62.89   10.30
  -8   5  -7   66.59    9.60
  -8  -5   7   34.70   12.10
   0  -6  -7   -1.50    5.60
   0  -6  -7    2.50    3.20
   0  -6   7    0.40    1.70
  -1  -6  -7  137.39   10.70
  -1  -6  -7  143.79    9.80
  -1  -6  -7  141.59   10.50
   1  -6   7  134.59    7.90
  -1  -6   7  126.69   11.90
   1   6   7  138.49    7.20
   1  -6  -7  128.99    9.30
   1  -6  -7  117.79   11.50
  -1  -6   7  129.09    7.90
  -2  -6  -7   34.00    6.30
  -2   6   7   21.40    8.80
  -2  -6  -7   38.30    9.20
  -2   6   7   46.50   11.60
   2   6  -7   21.40   11.80
   2  -6   7   37.50    3.90
  -2  -6  -7   36.30    6.60
  -2  -6   7   28.80    4.40
  -2  -6   7   27.80    7.00
   2  -6  -7   38.10    6.20
  -2  -6   7   27.40    8.70
   2   6   7   31.40    4.50
   2  -6  -7   18.20    6.10
  -3   6   7  246.38   19.10
  -3  -6  -7  261.97   17.40
   3   6  -7  275.17   24.50
  -3   6   7  239.18   18.30
  -3   6   7  245.38   19.40
  -3   6   7  225.58   20.20
   3   6  -7  240.08   21.70
  -3  -6  -7  229.78   14.90
   3  -6   7  247.28   12.90
  -3  -6  -7  260.37   14.30
   3   6  -7  258.07   12.80
  -3  -6  -7  263.17   14.90
  -3  -6   7  228.48   20.10
  -3   6  -7  237.28   20.30
  -3  -6   7  261.77   15.50
  -3   6  -7  233.08   21.70
  -3   6  -7  268.67   22.20
  -3  -6   7  254.27   14.70
   3  -6  -7  251.07   14.50
  -3  -6   7  256.67   15.60
  -3   6  -7  250.37   24.40
   3   6   7  226.78   18.20
   3   6   7  233.28   20.40
  -4  -6  -7   12.80    3.40
  -4   6   7    5.10    7.60
  -4  -6  -7   12.10    4.90
   4   6  -7    7.30    3.50
   4  -6   7   10.40    3.30
  -4  -6  -7    6.50    9.10
  -4   6   7   11.10    7.50
   4   6  -7  -14.90   14.50
  -4   6   7   12.10    8.10
  -4  -6  -7   22.10    6.30
   4   6  -7    2.00   11.90
   4   6  -7    5.70    7.10
  -4   6   7   10.00    6.00
   4  -6  -7   16.90   12.00
  -4   6  -7    2.00    8.40
   4   6   7    1.60    7.80
   4   6   7   21.20    6.80
  -4  -6   7    6.60    8.50
  -4   6  -7   24.90   11.70
  -4  -6   7    3.40    3.50
  -4  -6   7    7.80    3.80
  -4  -6   7    9.70    3.80
   4  -6  -7    7.90    4.70
   4   6   7    8.50    4.40
  -4   6  -7    9.50    7.80
  -4   6  -7   25.50    7.50
  -5  -6  -7  216.88   18.60
  -5  -6  -7  248.68   13.40
  -5   6   7  232.48   16.90
  -5  -6  -7  246.08   15.50
   5   6  -7  220.78   13.90
  -5   6   7  235.38   18.40
   5   6  -7  204.58   20.40
  -5   6   7  234.78   18.00
   5   6  -7  228.88   20.30
  -5   6   7  235.78   18.10
  -5   6  -7  204.58   20.20
  -5  -6   7  209.78   13.70
  -5   6  -7  220.08   17.40
   5   6   7  228.98   15.50
   5  -6  -7  236.78   22.20
  -5   6  -7  267.57   22.50
   5   6   7  231.98   17.10
  -5  -6   7  225.58   14.20
  -5  -6   7  230.28   19.10
   5  -6  -7  229.18   16.00
  -5  -6   7  233.08   17.30
  -5   6  -7  239.98   16.90
  -6   6   7   97.59   13.60
  -6   6   7   98.49   13.30
  -6   6   7   66.49   13.70
   6   6  -7   83.19   11.00
  -6   6   7   89.69   12.70
   6  -6   7   72.99   11.70
   6   6  -7   87.49   16.00
  -6  -6  -7   84.19   13.00
   6   6  -7   66.89   18.00
  -6  -6  -7   85.59   10.00
  -6   6  -7   77.49   11.50
  -6   6  -7   84.59   17.80
   6  -6  -7   98.79   16.60
  -6   6  -7   91.59   14.70
  -6  -6   7   87.19   12.20
  -6   6  -7  112.29   12.80
  -6   6  -7  128.79   21.20
   6   6   7   71.49   13.00
  -6  -6   7   75.59    8.90
   6   6   7   72.49   13.60
  -6  -6   7  114.49   14.80
   7   6  -7   22.80    8.50
  -7   6   7   19.50    7.20
  -7  -6  -7   30.50    9.70
   7   6  -7    6.70    7.50
  -7   6   7   14.30    6.80
  -7   6   7   14.70    6.30
  -7  -6  -7   36.10   11.30
  -7   6  -7   12.90    6.80
   7   6   7   11.00    6.40
  -7  -6   7   21.80   10.40
  -7   6  -7   10.10    8.90
   7   6   7    4.90   10.10
  -7   6  -7    8.40   13.00
   7  -6  -7   10.20    8.30
  -7  -6   7   16.80    5.60
   7   6   7   16.80    7.60
   8   6  -7   30.70    7.60
  -8   6   7   36.40    9.60
  -8   6   7   46.70   10.50
  -8  -6  -7   31.00    6.50
  -8  -6  -7   24.50    6.00
  -8   6  -7   51.59   11.10
  -8   6  -7   29.00    6.70
  -8  -6   7   38.60   10.80
  -8   6  -7   53.99   10.00
   8   6   7   34.90    6.70
  -8  -6   7   25.30    7.70
   0  -7  -7  130.09   10.40
   0  -7  -7  133.89   10.60
   0   7  -7  173.28   18.10
   0   7  -7  138.89   18.30
   0   7   7  150.38   16.40
   0  -7   7  138.09    8.30
   0   7   7  114.49   14.80
  -1   7   7  106.59   14.80
   1   7  -7  105.49   19.00
  -1  -7  -7  102.99    9.70
  -1  -7  -7   95.49    8.70
   1  -7   7  102.79    6.70
  -1   7   7  110.29   13.80
  -1   7   7  103.49   13.10
   1   7  -7  152.48   23.00
  -1  -7  -7   76.49   11.30
  -1  -7   7  100.69    7.20
  -1  -7   7  111.19   11.20
   1   7   7  133.19   15.30
   1  -7  -7  107.19    9.00
   1  -7  -7  105.39   11.40
  -1   7  -7   78.49   17.90
   1   7   7  103.59   13.50
  -1   7  -7   96.09   18.20
   2   7  -7  157.68   20.50
  -2   7   7  159.28   27.00
   2   7  -7  154.18   19.40
   2   7  -7  174.18   18.90
  -2  -7  -7  160.88   10.90
  -2  -7  -7  156.28   12.10
   2  -7   7  166.88    9.30
  -2   7   7  167.08   15.10
  -2  -7  -7  174.08   14.00
  -2  -7  -7  152.48   13.60
  -2   7   7  158.98   16.90
   2  -7  -7  145.89   10.40
   2  -7  -7  125.19   14.60
   2   7   7  155.38   15.30
  -2  -7   7  142.59    9.60
  -2   7  -7  127.79   19.30
  -2  -7   7  168.98   14.30
   2   7   7  152.08   16.70
  -2   7  -7  161.88   17.90
  -2   7  -7  171.08   18.90
  -2  -7   7  138.09   14.40
  -3  -7  -7  123.99   12.40
  -3   7   7  105.49   14.50
  -3   7   7   89.69   12.90
   3   7  -7   91.19   17.00
  -3   7   7  115.49   14.00
  -3  -7  -7  104.29    9.50
  -3   7   7   96.19   17.40
  -3  -7  -7  122.29    9.90
  -3  -7  -7   94.59    9.00
   3  -7   7  117.49    7.50
   3   7  -7  123.79   18.70
  -3  -7   7   92.39   11.40
  -3   7  -7   99.89   18.00
  -3  -7   7  103.39    9.50
  -3   7  -7   91.39   17.20
   3   7   7  129.59   14.30
   3  -7  -7  104.89   10.00
  -3   7  -7  125.19   32.30
   3   7   7  118.49    8.10
   3   7   7  122.19   13.90
  -3  -7   7  116.39   14.90
  -3   7  -7  113.19   17.80
  -4  -7  -7   73.09    8.20
  -4  -7  -7   96.89    8.70
   4  -7   7   90.89    8.00
   4   7  -7   88.19   19.00
  -4   7   7   68.59   14.50
   4   7  -7   82.49   20.70
  -4  -7  -7   75.69   13.40
  -4  -7   7   62.59   17.00
  -4  -7   7   66.29    8.80
  -4   7  -7  100.09   19.80
  -4  -7   7   72.49    8.60
   4   7   7   77.39   12.30
   4  -7  -7   75.69   10.30
  -4   7  -7   92.79   15.80
  -4   7  -7   83.89   15.00
   4   7   7   69.19    8.70
   5   7  -7  168.28   19.50
  -5  -7  -7  185.18   12.20
  -5  -7  -7  192.78   13.70
  -5   7   7  184.28   15.60
  -5   7   7  182.08   17.10
  -5  -7  -7  189.98   17.80
  -5   7   7  189.68   17.10
  -5   7   7  203.88   16.90
   5   7  -7  193.58   19.70
   5  -7  -7  170.58   16.00
  -5   7  -7  202.78   16.70
   5  -7  -7  153.68   23.90
  -5  -7   7  193.98   16.10
  -5  -7   7  192.98   13.30
  -5   7  -7  171.28   16.10
  -5  -7   7  188.58   12.30
  -5   7  -7  220.98   22.20
  -5  -7   7  173.28   18.50
   5   7   7  199.28   14.10
   5   7   7  182.38   15.70
   5   7   7  182.38   18.00
  -5   7  -7  184.08   20.00
  -6   7   7    8.90    7.90
  -6  -7  -7   -2.50    5.20
   6   7  -7    6.10    9.10
  -6   7   7    2.20    7.30
  -6   7   7    7.20   15.70
   6   7  -7    2.30    7.20
  -6   7   7    2.70    7.40
  -6  -7  -7    5.30    7.10
   6   7   7   -1.30    7.70
   6   7   7    0.00    6.00
   6  -7  -7  -11.40   13.20
  -6   7  -7    5.20   10.10
  -6  -7   7   16.30    9.30
  -6   7  -7  -10.10   15.80
   6  -7  -7   -5.20    9.50
  -6  -7   7    1.10    5.60
   6   7   7   -1.60    7.70
  -6   7  -7    1.20    7.20
  -6   7  -7  -13.70    9.20
  -6   7  -7    0.60    6.80
  -6  -7   7    3.50    5.50
  -7  -7  -7   13.90    5.70
  -7   7   7   37.00   11.00
   7   7  -7   10.90    8.60
  -7   7   7   -1.40    8.00
  -7   7   7   19.50    9.30
   7   7  -7   19.00    7.20
  -7  -7  -7    5.90    6.20
  -7  -7   7   12.20    8.90
   7   7   7    7.00    5.90
  -7   7  -7    8.70    6.90
   7   7   7   34.70   11.80
   7   7   7    6.00   11.00
  -7  -7   7   22.40    5.90
   7  -7  -7   19.20    9.50
  -7   7  -7    7.40    8.60
  -7   7  -7   16.50    6.70
   8   7  -7   52.19   12.10
   8   7  -7   97.19   19.20
  -8   7   7   68.29   10.20
  -8   7   7   65.89    8.50
  -8  -7  -7   62.19    9.30
  -8   7  -7   62.19   18.70
   8   7   7   71.69   11.00
   8   7   7   93.99   10.60
  -8   7  -7   82.69   12.80
  -8  -7   7   90.59   10.80
  -8   7  -7   81.69   12.00
   0  -8   7   81.39    6.70
   0   8  -7   85.49   18.30
   0  -8  -7  106.39    9.60
   0   8  -7  108.99   17.10
   0   8   7   87.59   12.50
   0   8   7   90.39   15.30
   0   8   7   76.99   13.00
   1   8  -7  176.08   20.70
  -1  -8  -7  215.08   14.90
   1   8  -7  206.08   20.10
  -1   8   7  202.08   15.50
   1   8  -7  216.48   22.20
  -1   8   7  217.18   15.80
   1  -8   7  201.68   11.40
  -1  -8  -7  203.78   13.00
  -1   8   7  190.78   17.90
   1  -8  -7  186.88   13.00
   1  -8  -7  206.98   14.30
  -1   8  -7  181.38   19.90
   1   8   7  189.58   17.50
   1   8   7  204.68   15.40
   1   8   7  198.58   16.60
  -1  -8   7  184.78   11.30
  -1   8  -7  181.38   22.80
  -1  -8   7  161.58   14.20
  -1   8  -7  231.68   18.30
   2  -8   7    4.40    2.90
   2   8  -7   -2.90   10.30
  -2  -8  -7    0.80    5.60
  -2   8   7   -0.10    8.00
   2   8  -7    5.70    7.30
  -2  -8  -7   -4.20    7.70
  -2   8   7   26.60   12.30
  -2  -8  -7   -1.40    3.10
  -2   8   7   -4.60    5.50
  -2   8   7   13.00    7.30
   2   8  -7    5.00   10.30
  -2   8  -7   -5.20   10.10
   2   8   7    8.20    5.70
  -2   8  -7    0.40   10.50
   2   8   7   13.00    7.50
   2  -8  -7    0.50    6.60
  -2  -8   7    3.90    3.60
   2   8   7   14.10    6.90
   2  -8  -7    7.50    5.00
  -2   8  -7  -11.60   11.30
  -2  -8   7    4.40    3.50
  -2  -8   7   19.70    8.60
  -3   8   7  151.48   15.90
   3   8  -7  166.08   18.60
  -3  -8  -7  141.29   10.70
  -3  -8  -7  160.78   13.50
   3   8  -7  126.59   17.10
  -3   8   7  138.29   13.80
   3  -8   7  145.59    9.40
  -3  -8  -7  143.09   12.00
  -3   8   7  138.39   14.90
  -3   8   7  143.09   19.20
  -3  -8  -7  151.68   11.30
   3  -8  -7  120.69   11.90
  -3   8  -7  137.69   17.50
  -3  -8   7  139.49   11.00
   3   8   7  153.28   14.20
  -3   8  -7  135.09   18.60
  -3   8  -7  107.49   19.10
  -3  -8   7  137.89   11.60
  -3  -8   7  137.69   14.30
  -3  -8   7  123.09   11.70
   3   8   7  132.49   15.80
  -4  -8  -7   55.69    9.00
  -4   8   7   51.09   12.60
  -4   8   7   77.29   13.80
  -4  -8  -7   64.89    8.00
  -4   8   7   44.50   11.60
  -4  -8  -7   57.39    8.50
   4   8  -7   64.49   17.30
   4   8  -7   41.40   14.30
  -4   8   7   50.19   14.90
   4   8   7   86.29   14.10
  -4   8  -7   58.19   17.00
  -4  -8   7   65.99    8.50
  -4  -8   7   56.29    8.90
   4  -8  -7   49.40   12.90
  -4   8  -7   82.49   17.30
   4   8   7   66.89    8.90
  -4  -8   7   71.89   10.10
   4   8   7   90.19   12.30
  -4   8  -7   63.89   19.00
  -4   8  -7   68.89   19.60
  -5  -8  -7  175.18   13.30
  -5   8   7  174.78   16.70
  -5   8   7  198.88   15.70
  -5   8   7  193.78   17.30
  -5  -8  -7  157.78   12.50
   5   8  -7  148.49   17.40
   5   8  -7  179.78   20.40
  -5   8   7  199.68   16.60
  -5  -8  -7  179.08   19.20
  -5   8  -7  146.39   22.30
   5   8   7  208.48   16.60
  -5   8  -7  170.18   17.80
   5  -8  -7  175.68   18.90
   5   8   7  191.28   13.60
  -5  -8   7  174.18   15.70
   5   8   7  168.68   14.80
  -5  -8   7  172.28   13.90
  -5   8  -7  185.08   18.10
  -5   8  -7  142.19   20.10
  -5  -8   7  169.88   11.90
  -5  -8   7  207.18   32.10
   6   8  -7   36.20    7.30
   6   8  -7   61.39   15.80
  -6   8   7   41.20   12.70
  -6   8   7   28.60    7.60
  -6  -8  -7   40.30   13.90
  -6   8   7   56.19   12.30
  -6   8  -7   26.80   10.00
  -6   8  -7   62.79   14.10
  -6  -8   7   40.60   10.70
  -6  -8   7   38.40   10.50
   6   8   7   55.09   10.60
  -6   8  -7   91.29   30.00
  -6   8  -7   42.10   14.50
   7   8  -7   -8.10    8.30
  -7   8   7    0.60    6.80
  -7  -8  -7    7.40    7.00
   7   8  -7   -0.30    6.60
  -7  -8  -7   -6.50    5.10
  -7   8   7   -5.80    6.20
  -7   8   7    3.30    6.10
  -7   8  -7   -1.80    7.30
  -7   8  -7   10.40   10.20
  -7   8  -7   11.60    7.10
   7   8   7    6.40    5.30
   7   8   7   -6.80    7.00
   7  -8  -7   17.50   11.40
  -7  -8   7    2.70    4.40
  -8  -8  -7   53.59    8.80
   8   8  -7   76.69   13.30
  -8   8   7   70.89   10.60
  -8  -8  -7   66.99    8.80
   8   8  -7   87.89   23.80
  -8   8   7   75.69   13.30
  -8   8   7   60.59    8.90
  -8  -8   7   80.59   10.30
   8   8   7   58.69   12.90
  -8   8  -7   52.99   15.30
   8   8   7   93.29   12.70
  -8   8  -7  110.69   16.30
  -8   8  -7  118.39   14.40
   0   9  -7   49.40   15.80
   0   9   7   27.10    5.60
   0   9   7   41.90   11.20
   0  -9  -7   27.30    8.90
   0  -9  -7   50.09   10.30
   0  -9   7   27.80    5.70
   0   9  -7   15.90   10.30
   0   9   7   44.90    8.80
   0   9  -7   33.60    8.80
  -1   9   7   15.60    8.10
  -1  -9  -7   23.90    7.70
   1   9  -7    6.50    7.40
  -1  -9  -7    5.50   13.90
  -1   9   7   34.60   10.70
   1  -9   7   11.40    3.40
  -1  -9  -7    5.20    3.50
  -1   9   7   14.00    6.70
   1   9  -7   17.90   10.20
   1   9  -7   25.70   10.50
  -1  -9  -7   18.10    7.70
  -1   9  -7   21.70   10.30
  -1  -9   7   16.70    5.80
   1   9   7   13.10    7.90
  -1   9  -7   25.80    9.30
   1  -9  -7   11.90    5.10
   1  -9  -7    0.20    6.10
  -1   9  -7   14.50   10.40
   1   9   7   13.90    6.60
  -1  -9   7   10.20    4.40
   1   9   7   17.20    5.70
  -2   9   7  298.77   20.90
   2   9  -7  278.37   21.50
  -2  -9  -7  268.87   16.90
  -2   9   7  310.57   21.00
   2   9  -7  327.97   23.70
  -2  -9  -7  280.67   19.90
  -2  -9  -7  300.47   21.90
   2  -9   7  306.67   16.00
  -2   9   7  296.37   23.60
  -2  -9  -7  260.97   17.80
   2   9  -7  299.97   21.60
   2  -9  -7  242.78   16.50
  -2  -9   7  251.27   21.20
  -2   9  -7  220.58   21.10
  -2  -9   7  269.57   15.50
   2  -9  -7  264.37   19.10
   2   9   7  234.28   20.30
   2   9   7  236.38   17.70
   2   9   7  228.58   18.30
  -2   9  -7  193.68   25.90
  -2   9  -7  284.57   20.90
  -2  -9   7  274.07   16.40
  -3   9   7  129.49   14.50
  -3  -9  -7  117.29   10.30
   3   9  -7  110.99   15.40
   3  -9   7  125.49    9.40
  -3   9   7  112.79   15.40
  -3  -9  -7  126.49   10.40
   3   9  -7  137.09   16.70
  -3  -9  -7  134.29   12.40
  -3   9   7  123.19   13.20
  -3  -9  -7  110.49   13.30
   3  -9  -7  103.19   13.00
  -3   9  -7  141.49   16.90
  -3  -9   7  114.29   11.20
  -3  -9   7  109.89   10.90
  -3  -9   7  127.49   14.80
   3   9   7  105.59   13.20
  -3   9  -7   85.39   19.80
  -3   9  -7   94.89   17.80
   3   9   7  124.59   15.70
  -4  -9  -7  103.89   12.10
  -4  -9  -7  100.39   16.40
  -4  -9  -7  120.09    9.50
   4   9  -7  125.39   16.60
  -4   9   7  135.99   13.50
  -4  -9  -7  114.89   11.40
  -4   9   7  145.29   15.00
   4   9  -7  115.89   15.30
  -4   9   7  123.39   14.40
  -4   9   7   85.99   18.20
   4   9   7  118.29   13.20
  -4  -9   7  106.99   10.50
  -4  -9   7  116.29   13.70
  -4   9  -7   95.19   17.90
  -4   9  -7   93.89   18.50
  -4  -9   7  119.59   10.20
  -4   9  -7  136.89   18.80
   4   9   7  133.19   15.50
   4  -9  -7   85.89   15.50
  -5   9   7   57.49   12.80
  -5  -9  -7   65.49    9.30
  -5   9   7   61.79   12.90
  -5   9   7   52.89   16.50
   5   9  -7   53.69   12.60
  -5  -9  -7   54.49   10.70
   5   9  -7   59.89   11.60
  -5   9  -7   60.09   20.30
  -5  -9   7   52.79   11.40
   5   9   7   79.39   14.10
  -5   9  -7   77.69   20.90
   5   9   7   43.80   10.70
  -5  -9   7   57.39    8.00
  -5   9  -7   77.59   16.20
   6   9  -7   98.89   16.90
  -6   9   7   84.79   20.90
  -6   9   7   63.59   15.20
  -6   9   7  109.39   14.10
  -6  -9   7   90.59   13.40
  -6   9  -7   92.89   18.70
  -6   9  -7   89.59   16.40
   6   9   7   81.99   14.40
   6  -9  -7  118.59   27.00
  -6   9  -7  129.99   17.30
  -7   9   7    8.50    6.70
  -7   9   7   -4.70    6.30
   7   9  -7    8.50    6.80
  -7  -9  -7   13.30    4.80
  -7   9  -7   -9.60   12.60
  -7   9  -7   25.20    9.00
   7   9   7    3.90    7.60
   7  -9  -7    5.70   13.70
  -7   9  -7   13.80    8.90
  -7  -9   7   15.70    5.20
   7   9   7   19.40    5.70
   0 -10   7  319.87   25.00
   0  10   7  316.37   20.70
   0 -10  -7  342.57   19.60
   0 -10  -7  289.87   22.90
   0  10   7  376.06   27.30
   0 -10   7  340.37   18.80
   0  10  -7  349.47   26.10
   0  10  -7  343.97   23.80
   0  10   7  335.17   20.20
  -1  10   7   38.20   11.20
  -1  10   7    8.90    8.80
  -1 -10  -7   18.40   11.20
  -1  10   7   10.70    6.60
   1  10  -7   18.00    7.20
   1  10  -7   23.30   10.40
   1  10  -7   24.50   10.60
   1 -10   7   16.30    4.40
  -1  10  -7   11.30   10.60
   1  10   7    9.60    5.90
  -1  10  -7    5.40   10.40
   1 -10  -7    6.70    7.30
   1  10   7    7.10    8.50
  -1 -10   7   10.60    4.80
   1 -10  -7    5.90    5.20
  -1 -10   7   14.50    4.70
   2 -10   7   37.40    8.50
  -2 -10  -7   10.80   11.80
  -2 -10  -7   26.90    5.80
  -2  10   7   38.90   11.10
  -2  10   7   32.00   11.20
   2  10  -7   51.59   14.00
   2  10  -7   18.10    6.40
  -2  10   7   38.00    8.70
  -2 -10  -7   29.80    9.70
   2  10   7   23.70    6.10
  -2 -10   7   23.00    6.00
   2 -10  -7   16.70    6.80
  -2  10  -7   55.19   17.70
  -2  10  -7   51.99   16.30
   2 -10  -7    5.10    8.50
   2  10   7   34.30   10.70
  -2 -10   7   17.70    7.30
   2  10   7   30.10    8.60
  -3  10   7  148.39   14.00
  -3 -10  -7  139.79   13.50
   3  10  -7  140.49   16.70
  -3 -10  -7  143.59   12.10
  -3  10   7  160.68   16.60
  -3 -10  -7  142.89   16.00
   3 -10   7  154.98   12.00
   3  10  -7  169.38   15.90
  -3 -10  -7  155.38   11.50
  -3  10   7  160.18   15.40
   3 -10  -7   98.09   16.20
  -3 -10   7  152.88   12.10
   3  10   7  139.19   13.10
  -3 -10   7  118.09   17.40
   3  10   7  134.29   17.40
   3  10   7  152.18   15.10
  -3  10  -7  133.39   18.50
  -3  10  -7  115.59   19.70
  -3 -10   7  149.49   20.10
  -3 -10   7  135.49   11.60
  -4 -10  -7  102.69   10.50
  -4  10   7  110.59   22.40
  -4  10   7  110.79   12.90
  -4  10   7  103.99   13.60
  -4 -10  -7   82.59    9.00
  -4  10   7  117.29   13.80
   4  10  -7   77.59   15.60
   4  10  -7   98.49   14.20
   4 -10  -7   62.89   20.20
   4  10   7   89.99   11.80
  -4  10  -7  101.59   18.80
  -4 -10   7   88.79    9.80
  -4  10  -7   97.39   20.10
  -4  10  -7   83.99   21.90
  -4 -10   7   81.99    9.70
   4  10   7  104.99   17.00
   5  10  -7   -6.40    5.60
  -5  10   7   12.80    7.10
  -5  10   7   -5.00    7.40
  -5  10   7    1.30    6.00
  -5 -10  -7   12.90    7.60
  -5 -10  -7    6.10    4.80
   5  10   7   22.60   12.60
  -5  10  -7   25.40   14.80
  -5 -10   7   20.50    9.50
  -6  10   7   36.40    6.90
  -6  10   7   62.79   11.40
  -6 -10  -7   46.50    7.40
   6  10  -7   50.19   12.10
  -6  10   7   44.10   10.50
  -6  10  -7   24.10   13.90
   6  10   7   56.39    9.20
   6 -10  -7   77.19   27.10
   6  10   7   42.80    9.60
  -6 -10   7   53.19    9.10
  -6 -10   7   62.99   11.70
  -7  10   7   12.00    7.60
  -7  10   7    4.50    8.10
   0  11   7  238.38   21.20
   0 -11  -7  207.38   22.20
   0  11  -7  233.38   19.60
   0  11   7  232.08   16.00
   0  11   7  239.28   16.70
   0 -11   7  238.98   15.10
   0 -11  -7  244.98   16.10
   0  11  -7  239.68   23.30
   0  11  -7  233.58   20.00
   0 -11   7  191.68   18.60
   0 -11  -7  237.68   21.70
   1  11  -7    8.90    7.00
  -1  11   7   13.40    8.90
   1  11  -7   14.90    9.60
  -1 -11  -7    0.80   12.70
   1 -11   7    8.10    5.90
   1  11  -7   12.00    9.80
  -1  11   7   15.60    7.00
  -1 -11  -7    4.30    6.90
  -1  11  -7   16.70   10.40
   1  11   7    1.90    5.90
  -1  11  -7   10.60    9.30
   1  11   7   10.80    5.50
  -1 -11   7    5.90    6.20
  -1  11  -7   15.20   10.90
  -1 -11   7    6.20    5.20
   1 -11  -7    0.00    5.60
   1 -11  -7   19.30    9.70
   1  11   7   -0.20    9.40
  -2 -11  -7  257.47   16.90
  -2  11   7  279.27   18.30
  -2  11   7  280.47   20.60
  -2 -11  -7  241.58   26.20
  -2  11   7  292.17   18.80
   2  11  -7  251.37   20.10
  -2 -11  -7  254.87   17.90
   2  11  -7  252.27   20.30
   2 -11   7  254.97   16.80
  -2 -11  -7  251.77   16.30
  -2  11  -7  215.88   24.40
  -2 -11   7  265.77   18.40
   2  11   7  253.77   21.80
   2 -11  -7  206.08   19.40
   2 -11  -7  253.77   21.80
   2  11   7  258.37   17.40
  -2  11  -7  248.48   21.50
  -2 -11   7  273.07   17.30
  -2 -11   7  237.98   18.30
   2  11   7  241.88   17.80
  -3 -11  -7  104.99    9.70
   3 -11   7   89.99   13.60
  -3  11   7   94.49   12.90
  -3  11   7  107.19   13.90
  -3 -11  -7   94.69   11.90
  -3 -11  -7   59.39   21.30
  -3  11   7  107.39   14.80
   3  11  -7   76.69   14.70
   3  11  -7   91.19   14.10
  -3  11  -7   81.89   21.30
   3  11   7  110.29   18.10
   3  11   7   89.59   12.40
  -3 -11   7   92.69   10.40
  -3 -11   7   94.89   11.10
  -3  11  -7   99.19   18.10
   3  11   7  115.89   13.70
  -4 -11  -7    3.90    5.20
  -4  11   7   13.60    6.10
   4  11  -7    1.80    5.90
  -4 -11  -7   18.90    9.40
  -4  11   7   10.20    6.70
  -4  11   7    5.60    7.80
  -4 -11  -7   -3.90    4.30
  -4  11  -7   10.80   12.60
  -4 -11   7   22.10   13.00
  -4  11  -7  -17.70   12.90
  -4 -11   7    3.10    4.00
   4  11   7    0.20    5.40
   4  11   7    3.40   10.50
  -4 -11   7    1.50    5.80
  -4 -11   7   -0.80    4.10
  -5  11   7    9.50    6.60
  -5 -11  -7   43.80   14.90
   5  11  -7   19.30    5.40
  -5 -11  -7   16.00    4.70
  -5  11   7   38.90   12.60
   5  11   7   29.50    8.90
  -5  11  -7   14.10   16.80
  -5 -11   7   21.40    5.30
  -5 -11   7   31.00    6.80
  -5  11  -7   -0.70   13.70
   5 -11  -7   27.80   12.40
   5  11   7    6.70   10.80
  -6 -11  -7   11.70    4.30
   6  11  -7    9.90    5.30
  -6  11   7   20.70    7.10
  -6  11   7   14.50    6.70
  -6  11   7    7.70    6.00
  -6 -11   7   14.70    9.80
   6  11   7    9.00    4.60
   6 -11  -7  -10.80   14.60
  -6 -11   7   10.20    4.50
   0  12  -7   21.30    7.60
   0 -12  -7   40.50   10.80
   0  12   7   22.60   10.00
   0  12  -7   25.50   11.00
   0  12   7   21.40    6.40
   0 -12   7   27.90    7.00
   0 -12  -7    9.70   14.20
   0 -12   7   14.20    8.70
   0 -12  -7   29.30    9.00
   0  12  -7   32.70    9.10
   1  12  -7   80.09   14.50
  -1  12   7   69.99   11.80
  -1  12   7   77.59   12.00
  -1 -12  -7   43.60   24.20
   1  12  -7   72.39   13.70
  -1 -12  -7   70.79   10.30
  -1 -12  -7   77.39   12.10
   1 -12   7   63.09   14.00
  -1 -12  -7   71.59   14.30
  -1 -12   7   65.79   14.30
   1 -12  -7   77.29   14.70
   1  12   7   60.39   11.20
   1 -12  -7   79.79   22.00
  -1  12  -7   38.70   11.70
  -1  12  -7   42.80   10.20
  -1  12  -7   70.79   20.00
   1  12   7   59.19   18.80
   1  12   7   70.79   10.10
   2  12  -7  399.86   25.30
   2  12  -7  377.46   25.40
  -2 -12  -7  394.46   23.90
  -2  12   7  387.76   24.20
  -2  12   7  426.26   24.50
  -2 -12  -7  400.26   22.60
  -2 -12  -7  439.46   22.70
  -2  12   7  438.86   26.20
  -2 -12   7  417.46   22.70
  -2  12  -7  339.87   26.60
   2  12   7  394.46   23.20
  -2 -12   7  416.96   23.60
  -2  12  -7  354.26   25.40
   2  12   7  376.56   27.50
   2  12   7  401.56   23.90
  -3 -12  -7   50.69    7.80
  -3 -12  -7   47.80    9.70
  -3 -12  -7   47.90   11.60
   3  12  -7   34.80   12.60
  -3 -12  -7   20.80   14.00
  -3  12   7   41.80   13.50
  -3  12   7   40.50   12.00
  -3  12   7   59.79   11.50
   3  12  -7   51.09   13.00
   3 -12  -7   38.00   10.20
   3  12   7   36.60    9.10
   3  12   7   41.30   10.10
  -3 -12   7   36.30    8.90
  -3 -12   7   39.80    9.70
  -3  12  -7   39.10   11.80
  -4 -12  -7   22.50    7.40
  -4  12   7   12.50    6.60
  -4  12   7    1.40    7.60
   4  12  -7    6.30    5.60
  -4  12   7   13.50    6.00
  -4 -12  -7   22.30   11.60
  -4 -12   7   15.30    5.90
  -4 -12   7   11.90    5.30
  -4 -12   7    4.10    3.60
  -4  12  -7  -25.60   15.90
   4 -12  -7    2.00   10.80
   4  12   7    9.10    5.30
  -4  12  -7   20.50   12.60
   5  12  -7   52.59   12.00
  -5 -12  -7   31.20    7.10
  -5  12   7   53.59   10.20
  -5  12   7   46.70   12.50
   5  12   7   29.90    9.00
  -5 -12   7   52.19   10.30
  -5 -12   7   38.60    7.20
  -6  12   7   94.19   17.60
  -6 -12  -7   79.49    7.30
   6  12  -7   92.89   11.70
  -6  12   7   80.69    9.00
  -6  12   7  110.29   16.50
   6  12   7   81.89    8.50
  -6 -12   7  103.99   10.50
   0  13  -7   59.69   17.50
   0  13  -7   43.70   12.70
   0  13   7   51.39   10.50
   0 -13  -7   52.89   12.70
   1  13  -7   71.59   12.50
  -1  13   7   75.69   11.20
  -1  13   7   70.69   11.00
  -1 -13  -7   47.10   16.30
  -1 -13  -7   66.09   11.10
   1  13  -7   43.20   14.60
  -1 -13  -7   58.39   10.80
  -1  13  -7   89.49   30.80
   1 -13  -7   73.09   16.80
  -1  13  -7   73.99   13.80
   1  13   7   81.89   10.70
   1 -13  -7   68.39   13.70
[truncated: 475,067 more chars]
