# Supplementary material for: Crystal structure and absolute configuration of preaustinoid A1
Source: Acta Crystallogr E Crystallogr Commun. 2015 Jul 22;71(Pt 8):o596–7. doi: 10.1107/S2056989015013614 (PMC4571416; doi:10.1107/S2056989015013614)
Supplement: Supplementary file 2 [file e-71-0o596-Isup2.hkl]

data_I                                                                          
_shelx_title ' final2_a.res in P2(1)2(1)2(1)'                                   
_shelx_refln_list_code          4                                               
_shelx_F_calc_maximum      145.45                                               
_exptl_crystal_F_000       992.00                                               
_reflns_d_resolution_high  0.8400                                               
                                                                                
loop_                                                                           
 _space_group_symop_operation_xyz                                               
 'x, y, z'                                                                      
 '-x+1/2, -y, z+1/2'                                                            
 '-x, y+1/2, -z+1/2'                                                            
 'x+1/2, -y+1/2, -z'                                                            
                                                                                
_cell_length_a     8.3169                                                       
_cell_length_b    13.8064                                                       
_cell_length_c    19.9243                                                       
_cell_angle_alpha  90.000                                                       
_cell_angle_beta   90.000                                                       
_cell_angle_gamma  90.000                                                       
                                                                                
_shelx_F_squared_multiplier     1.000                                           
                                                                                
loop_                                                                           
 _refln_index_h                                                                 
 _refln_index_k                                                                 
 _refln_index_l                                                                 
 _refln_F_squared_calc                                                          
 _refln_F_squared_meas                                                          
 _refln_F_squared_sigma                                                         
 _refln_observed_status                                                         
   2   0   0        747.71        740.51        21.14 o                         
   4   0   0      17868.72      18582.22       604.16 o                         
   6   0   0        676.31        712.18        17.05 o                         
   8   0   0          2.47         12.94         6.19 o                         
   1   1   0      12925.43      12808.26       339.21 o                         
   2   1   0       3104.19       2993.55        56.74 o                         
   3   1   0        105.42         82.17         4.49 o                         
   4   1   0        130.43        152.91         9.79 o                         
   5   1   0        133.37        176.16         9.03 o                         
   6   1   0       1059.21       1138.48        17.05 o                         
   7   1   0         56.81         37.69         4.25 o                         
   8   1   0         50.14         48.81         5.32 o                         
   9   1   0         10.88         11.18         4.66 o                         
   0   2   0      21156.84      22019.69      1105.66 o                         
   1   2   0       1002.31       1162.53        31.72 o                         
   2   2   0       2345.48       2962.72        68.90 o                         
   3   2   0        166.47        190.07         5.48 o                         
   4   2   0       5962.12       6365.51       147.38 o                         
   5   2   0        259.65        232.86         8.17 o                         
   6   2   0        419.90        440.04         9.66 o                         
   7   2   0         30.33         45.40         4.86 o                         
   8   2   0        143.00        148.10         8.76 o                         
   9   2   0          3.38         12.07         5.00 o                         
   1   3   0       7344.51       7628.43       202.07 o                         
   2   3   0       9254.57       9462.96       217.50 o                         
   3   3   0       4183.51       4920.49       114.23 o                         
   4   3   0       1893.65       2073.04        44.52 o                         
   5   3   0          0.95          5.22         3.58 o                         
   6   3   0         11.57          7.81         3.74 o                         
   7   3   0       1132.23       1181.02        18.74 o                         
   8   3   0         15.87         16.35         4.59 o                         
   9   3   0          8.02         15.08         6.03 o                         
   0   4   0       2095.21       2293.11       128.34 o                         
   1   4   0        405.97        422.94        15.33 o                         
   2   4   0        586.19        528.16        13.96 o                         
   3   4   0        189.70        119.21         6.52 o                         
   4   4   0        268.37        296.80        10.24 o                         
   5   4   0        501.78        534.45        10.76 o                         
   6   4   0        735.67        694.93        13.34 o                         
   7   4   0        242.40        227.60         9.12 o                         
   8   4   0         37.49         71.56        22.39 o                         
   9   4   0         52.26         81.14         9.22 o                         
   1   5   0        120.63        125.95        13.50 o                         
   2   5   0        477.31        508.33        19.90 o                         
   3   5   0       1139.57       1109.25        32.63 o                         
   4   5   0          0.86         -0.11         3.95 o                         
   5   5   0        695.68        588.51        11.66 o                         
   6   5   0        411.31        405.51        10.37 o                         
   7   5   0        795.51        773.20        15.52 o                         
   8   5   0         67.51         56.26         8.33 o                         
   0   6   0       1264.60       1113.17        84.25 o                         
   1   6   0         46.66         17.54         6.00 o                         
   2   6   0         63.55         76.73         9.01 o                         
   3   6   0       2144.38       2252.88        54.10 o                         
   4   6   0          2.73          8.18         3.07 o                         
   5   6   0        355.03        346.18         8.72 o                         
   6   6   0        114.08        102.99         7.96 o                         
   7   6   0        276.53        249.57        10.48 o                         
   8   6   0          0.24         12.99         5.45 o                         
   9   6   0         21.43         52.44        14.92 o                         
   1   7   0       2709.54       2804.14       146.57 o                         
   2   7   0        639.80        596.72        19.95 o                         
   3   7   0          1.66          2.32         4.31 o                         
   4   7   0        305.12        332.81        10.31 o                         
   5   7   0       1296.66       1252.73        25.71 o                         
   6   7   0         13.08         12.84         4.25 o                         
   7   7   0         10.93         13.16         5.33 o                         
   8   7   0         45.57         19.28         6.18 o                         
   0   8   0       1920.88       1740.21        83.80 o                         
   1   8   0       1189.05       1249.54        76.05 o                         
   2   8   0         42.63         43.77         5.94 o                         
   3   8   0         51.16         44.05         4.87 o                         
   4   8   0        149.29        143.98         8.48 o                         
   5   8   0         15.77         15.29         3.98 o                         
   6   8   0        431.98        402.46        10.98 o                         
   7   8   0         41.76         39.37         6.33 o                         
   8   8   0         67.57        112.92        11.25 o                         
   1   9   0        560.84        581.40        13.98 o                         
   2   9   0         57.79         66.52         6.20 o                         
   3   9   0        244.69        237.41         8.85 o                         
   4   9   0        114.81        122.26         9.20 o                         
   5   9   0        141.65        127.21         8.97 o                         
   6   9   0        961.16        902.59        18.70 o                         
   7   9   0        169.28        226.09        11.25 o                         
   8   9   0         40.26         76.87        23.78 o                         
   0  10   0        263.60        313.43        15.70 o                         
   1  10   0         23.82         41.09         9.47 o                         
   2  10   0        669.00        700.83        14.72 o                         
   3  10   0        116.96        106.48        11.64 o                         
   4  10   0        430.65        442.32        12.95 o                         
   5  10   0        118.06        114.51         8.76 o                         
   6  10   0         68.85         66.49        12.03 o                         
   7  10   0          0.03         15.48         6.66 o                         
   1  11   0       1024.51        940.47        21.11 o                         
   2  11   0        540.80        531.29        12.90 o                         
   3  11   0        602.14        560.77        16.14 o                         
   4  11   0        519.96        475.31        18.74 o                         
   5  11   0          7.85         13.35         6.98 o                         
   6  11   0        251.18        261.06        13.30 o                         
   7  11   0         77.95         73.77        27.13 o                         
   0  12   0          3.85         10.29         6.93 o                         
   1  12   0       1736.87       1716.54        30.29 o                         
   2  12   0        600.74        575.74        16.11 o                         
   3  12   0         81.94         91.45         8.88 o                         
   4  12   0        216.22        209.08        10.60 o                         
   5  12   0        133.11        112.13         8.81 o                         
   6  12   0        127.32        112.01        11.04 o                         
   1  13   0          1.93         10.61         5.88 o                         
   2  13   0       1110.34       1102.89        25.92 o                         
   3  13   0         36.31         15.40         5.38 o                         
   4  13   0          0.20         -2.87         7.70 o                         
   5  13   0         97.41        102.50        10.79 o                         
   6  13   0        190.15        195.54        14.35 o                         
   0  14   0        121.87        226.45        22.55 o                         
   1  14   0        187.70        217.58        13.62 o                         
   2  14   0         12.65         25.98         8.16 o                         
   3  14   0          1.49          5.80         5.66 o                         
   4  14   0          3.69          8.28         5.12 o                         
   5  14   0         12.36         23.54         7.68 o                         
   1  15   0        188.73        145.92        25.44 o                         
   2  15   0         64.69         56.43         9.18 o                         
   3  15   0        148.62        184.41        24.05 o                         
   4  15   0         86.28         62.92         8.54 o                         
   0  16   0        138.02        100.19        21.30 o                         
   1  16   0         57.27        172.14        40.63 o                         
   2  16   0         61.97         85.91        18.88 o                         
   1   0   1        976.41       1178.60        27.13 o                         
   2   0   1        738.08        928.96        25.82 o                         
   3   0   1       9197.53       9214.20       269.31 o                         
   4   0   1       2597.57       2487.66        85.99 o                         
   5   0   1          1.22          4.18         4.03 o                         
   6   0   1          0.33          7.43         3.32 o                         
   7   0   1        342.72        313.56         9.16 o                         
   8   0   1         93.65        125.52         8.75 o                         
   9   0   1        172.68        220.53        10.34 o                         
  -9   1   1        341.28        394.38        14.79 o                         
  -8   1   1        164.17        178.28         9.02 o                         
  -7   1   1         18.30         19.18         3.80 o                         
  -6   1   1        754.17        702.07        12.34 o                         
  -5   1   1       2915.75       3059.59        60.15 o                         
  -4   1   1        378.03        331.47        11.12 o                         
  -3   1   1       5397.99       5596.04       115.39 o                         
  -2   1   1       1953.84       1912.89        37.64 o                         
  -1   1   1      13744.56      14236.56       325.81 o                         
   0   1   1          9.68         28.30         1.34 o                         
   1   1   1      13798.64      13921.59       407.42 o                         
   2   1   1       1947.37       1926.52        36.77 o                         
   3   1   1       5391.79       5489.69       126.75 o                         
   4   1   1        381.51        355.52        16.55 o                         
   5   1   1       2930.78       3190.87        54.62 o                         
   6   1   1        752.84        713.58        12.73 o                         
   7   1   1         18.31         13.52         3.87 o                         
   8   1   1        164.42        167.59         9.23 o                         
   9   1   1        342.47        379.00        10.80 o                         
  -9   2   1        190.55        183.41         9.46 o                         
  -8   2   1        316.74        276.31         9.85 o                         
  -7   2   1        234.96        212.70         9.25 o                         
  -6   2   1        374.97        378.06         8.77 o                         
  -5   2   1        631.94        575.27        12.58 o                         
  -4   2   1        156.48        145.52         5.56 o                         
  -3   2   1       1372.71       1169.73        31.62 o                         
  -2   2   1       1127.91       1318.08        36.25 o                         
  -1   2   1       1258.17       1253.10        29.58 o                         
   0   2   1       1647.33       1954.91        63.83 o                         
   1   2   1       1264.58       1250.12        34.08 o                         
   2   2   1       1133.50       1301.85        31.08 o                         
   3   2   1       1375.54       1140.14        22.55 o                         
   4   2   1        149.48        142.28         5.87 o                         
   5   2   1        629.18        582.89        12.50 o                         
   6   2   1        377.87        374.47         9.47 o                         
   7   2   1        232.45        211.91         8.75 o                         
   8   2   1        315.22        310.21        10.25 o                         
   9   2   1        193.95        200.40        10.60 o                         
  -9   3   1         35.18         27.25         6.43 o                         
  -8   3   1         75.21         99.39        13.39 o                         
  -7   3   1        580.78        593.70        11.82 o                         
  -6   3   1        242.44        220.03         8.51 o                         
  -5   3   1        118.07        116.12         5.88 o                         
  -4   3   1        148.95        199.73         6.79 o                         
  -3   3   1       1740.32       1875.38        51.85 o                         
  -2   3   1        310.82        367.28        10.13 o                         
  -1   3   1        798.98        791.62        22.34 o                         
   0   3   1         56.90         78.49         3.48 o                         
   1   3   1        796.03        809.78        22.70 o                         
   2   3   1        309.93        358.01        10.39 o                         
   3   3   1       1731.66       1881.10        36.37 o                         
   4   3   1        149.84        200.55        10.56 o                         
   5   3   1        118.33        117.25         6.46 o                         
   6   3   1        244.23        210.66         7.98 o                         
   7   3   1        581.11        604.23        12.46 o                         
   8   3   1         74.84         84.96         7.69 o                         
   9   3   1         34.78         24.99         6.20 o                         
  -9   4   1          3.02          1.73         6.14 o                         
  -8   4   1        100.14        111.19         8.62 o                         
  -7   4   1         18.53         17.38         4.52 o                         
  -6   4   1        432.25        435.74        10.54 o                         
  -5   4   1        143.83        145.07         6.94 o                         
  -4   4   1        414.45        416.49        13.23 o                         
  -3   4   1       1138.40       1074.53        26.92 o                         
  -2   4   1        914.62        868.19        21.67 o                         
  -1   4   1        177.96        224.83         7.77 o                         
   0   4   1       2945.81       3197.87        77.03 o                         
   1   4   1        176.69        238.49        17.66 o                         
   2   4   1        907.75        861.63        21.53 o                         
   3   4   1       1134.49       1047.75        26.29 o                         
   4   4   1        412.02        412.61        12.55 o                         
   5   4   1        142.54        151.63         7.08 o                         
   6   4   1        428.44        417.06        13.98 o                         
   7   4   1         18.02         16.71         4.30 o                         
   8   4   1        101.65        114.00        10.09 o                         
   9   4   1          3.06          8.77         7.06 o                         
  -9   5   1         22.89         18.43         5.98 o                         
  -8   5   1         72.08         96.77        10.10 o                         
  -7   5   1         67.23         51.19         6.60 o                         
  -6   5   1        243.86        246.03         9.70 o                         
  -5   5   1         87.10         72.64         5.90 o                         
  -4   5   1        833.51        837.67        26.21 o                         
  -3   5   1       2525.24       2539.45        84.25 o                         
  -2   5   1       3000.88       3356.00       111.64 o                         
  -1   5   1       1092.65       1205.62        58.41 o                         
   0   5   1       1078.15       1219.25        39.58 o                         
   1   5   1       1093.21       1309.61        89.10 o                         
   2   5   1       3014.55       3078.74        84.42 o                         
   3   5   1       2527.92       2570.63        61.25 o                         
   4   5   1        835.59        830.02        21.79 o                         
   5   5   1         83.89         80.40         5.47 o                         
   6   5   1        244.16        238.38         8.04 o                         
   7   5   1         68.77         64.29         7.64 o                         
   8   5   1         72.88         77.95         9.18 o                         
   9   5   1         23.37         61.30        13.74 o                         
  -9   6   1          3.84         -5.79         8.41 o                         
  -8   6   1         15.34         10.16         6.88 o                         
  -7   6   1         80.14         81.86         8.10 o                         
  -6   6   1         53.12         63.81         5.80 o                         
  -5   6   1        210.05        208.07         7.57 o                         
  -4   6   1        327.80        305.20        11.40 o                         
  -3   6   1        484.20        507.47        14.63 o                         
  -2   6   1        245.20        263.99        13.31 o                         
  -1   6   1         82.71        111.58         8.72 o                         
   0   6   1        289.09        263.24         9.58 o                         
   1   6   1         85.99         81.26         7.39 o                         
   2   6   1        248.55        242.23        18.81 o                         
   3   6   1        487.32        484.81        14.25 o                         
   4   6   1        325.75        319.80         9.18 o                         
   5   6   1        213.70        207.07         7.74 o                         
   6   6   1         53.68         76.93         6.12 o                         
   7   6   1         79.89         72.56         7.27 o                         
   8   6   1         15.16         12.15         7.32 o                         
  -8   7   1         94.51        121.15        10.22 o                         
  -7   7   1        230.21        217.13        10.31 o                         
  -6   7   1        252.69        267.32         9.16 o                         
  -5   7   1        153.85        146.11         8.56 o                         
  -4   7   1        585.98        600.70        13.04 o                         
  -3   7   1        235.00        227.01         8.70 o                         
  -2   7   1       1966.20       2024.38        57.13 o                         
  -1   7   1        716.21        589.99        32.32 o                         
   0   7   1       3287.04       3637.78       120.04 o                         
   1   7   1        711.83        706.20        32.67 o                         
   2   7   1       1955.80       1958.69        55.26 o                         
   3   7   1        231.83        227.62        12.24 o                         
   4   7   1        584.70        596.20        14.30 o                         
   5   7   1        156.54        160.98         8.66 o                         
   6   7   1        252.71        272.63         9.01 o                         
   7   7   1        231.65        243.35        10.83 o                         
   8   7   1         95.82        171.89        32.54 o                         
  -8   8   1        335.97        346.30        14.08 o                         
  -7   8   1         12.59         19.00         6.98 o                         
  -6   8   1         18.10         29.20         9.30 o                         
  -5   8   1        251.67        226.56         9.13 o                         
  -4   8   1       1291.30       1237.10        23.05 o                         
  -3   8   1        400.79        384.84        10.54 o                         
  -2   8   1        194.69        204.20        13.12 o                         
  -1   8   1        750.45        715.69        22.52 o                         
   0   8   1       3828.04       3989.46       132.04 o                         
   1   8   1        749.08        698.97        30.79 o                         
   2   8   1        194.45        186.04         9.90 o                         
   3   8   1        402.87        400.20        11.69 o                         
   4   8   1       1301.63       1238.51        21.99 o                         
   5   8   1        253.60        217.95         8.26 o                         
   6   8   1         19.07         30.45         5.94 o                         
   7   8   1         12.55         10.45         6.47 o                         
   8   8   1        335.05        353.20        18.70 o                         
  -8   9   1        283.03        309.19        14.20 o                         
  -7   9   1        209.79        231.94        10.61 o                         
  -6   9   1        131.54        137.25         9.56 o                         
  -5   9   1         47.62         55.73         5.92 o                         
  -4   9   1        909.81        831.88        17.40 o                         
  -3   9   1        923.87        923.29        16.86 o                         
  -2   9   1        236.32        221.13        10.44 o                         
  -1   9   1        429.32        433.78        11.96 o                         
   0   9   1        436.52        455.87        13.92 o                         
   1   9   1        425.70        437.68        12.80 o                         
   2   9   1        231.58        205.36         9.72 o                         
   3   9   1        925.82        931.33        19.60 o                         
   4   9   1        910.09        847.32        19.57 o                         
   5   9   1         49.15         39.38         4.84 o                         
   6   9   1        132.94        172.23        10.60 o                         
   7   9   1        209.15        222.79        11.06 o                         
   8   9   1        281.14        279.66        17.86 o                         
  -7  10   1        199.41        198.61        11.23 o                         
  -6  10   1        108.46        126.60        13.30 o                         
  -5  10   1        505.21        481.54        13.38 o                         
  -4  10   1       1056.71       1096.64        21.15 o                         
  -3  10   1        231.00        245.77         9.98 o                         
  -2  10   1        280.65        267.79        11.60 o                         
  -1  10   1        617.49        555.33        13.35 o                         
   0  10   1        258.49        282.64        12.30 o                         
   1  10   1        615.52        555.98        13.28 o                         
   2  10   1        282.95        250.41        10.57 o                         
   3  10   1        227.41        249.97        14.86 o                         
   4  10   1       1052.21       1068.43        22.09 o                         
   5  10   1        506.28        475.61        13.76 o                         
   6  10   1        108.81        109.85        10.83 o                         
   7  10   1        199.50        226.37        17.60 o                         
  -7  11   1          7.48         17.64         7.37 o                         
  -6  11   1        177.04        204.16        11.85 o                         
  -5  11   1         19.96         13.17         6.34 o                         
  -4  11   1        173.25        196.49        12.31 o                         
  -3  11   1        573.10        590.82        19.07 o                         
  -2  11   1         65.87         71.27         6.59 o                         
  -1  11   1        872.74        897.73        18.70 o                         
   0  11   1       2057.46       2033.98        52.74 o                         
   1  11   1        875.62        900.18        19.49 o                         
   2  11   1         66.03         60.57         6.00 o                         
   3  11   1        571.71        588.48        16.98 o                         
   4  11   1        170.60        173.03        11.62 o                         
   5  11   1         19.82         22.61         5.50 o                         
   6  11   1        178.77        188.12        12.10 o                         
   7  11   1          7.11         57.36        21.12 o                         
  -6  12   1        231.96        256.16        15.87 o                         
  -5  12   1         14.89          8.54         5.26 o                         
  -4  12   1        138.85        155.69        13.78 o                         
  -3  12   1        958.22        998.81        23.23 o                         
  -2  12   1        798.42        715.45        15.76 o                         
  -1  12   1        385.39        369.72        11.80 o                         
   0  12   1        272.81        292.37        10.63 o                         
   1  12   1        387.87        368.36        11.82 o                         
   2  12   1        797.02        710.32        16.15 o                         
   3  12   1        954.66        924.27        21.16 o                         
   4  12   1        139.01        144.20        11.66 o                         
   5  12   1         14.82        103.65        29.78 o                         
   6  12   1        235.07        311.91        16.09 o                         
  -6  13   1        188.13        192.78        20.83 o                         
  -5  13   1         47.70         40.58         8.38 o                         
  -4  13   1         90.06         69.96         8.08 o                         
  -3  13   1        277.13        241.48        13.05 o                         
  -2  13   1         95.21        131.88        13.12 o                         
  -1  13   1        271.92        269.96        11.41 o                         
   0  13   1        231.09        215.20        12.42 o                         
   1  13   1        270.09        267.41        12.68 o                         
   2  13   1         95.46        116.32        16.05 o                         
   3  13   1        275.49        273.93        12.18 o                         
   4  13   1         88.97         93.04        12.20 o                         
   5  13   1         47.51         46.03         6.53 o                         
   6  13   1        185.70        198.20        13.35 o                         
  -5  14   1         44.91         43.47         8.98 o                         
  -4  14   1         52.50         53.11         9.27 o                         
  -3  14   1          1.55          4.82         5.12 o                         
  -2  14   1        125.75         97.65        13.46 o                         
  -1  14   1        124.66        133.72        11.14 o                         
   0  14   1         69.18         60.68         8.61 o                         
   1  14   1        124.45        142.37        12.27 o                         
   2  14   1        129.26        144.96        12.04 o                         
   3  14   1          1.27         10.49         5.09 o                         
   4  14   1         52.47         44.94         7.86 o                         
   5  14   1         45.98         44.56         8.49 o                         
  -3  15   1          7.90         19.32        14.46 o                         
  -2  15   1          3.88         11.32        10.19 o                         
  -1  15   1        116.08         94.29        11.08 o                         
   0  15   1         88.31         92.46        10.33 o                         
   1  15   1        114.29        168.38        16.30 o                         
   2  15   1          3.68          5.89         5.79 o                         
   3  15   1          7.64        108.27        39.71 o                         
   4  15   1         26.58         17.10         6.67 o                         
  -2  16   1         21.08         35.32        15.47 o                         
  -1  16   1         43.77        104.37        24.10 o                         
   0  16   1         11.98         16.32         9.06 o                         
   1  16   1         43.47        164.86        24.26 o                         
   2  16   1         21.24         31.16        23.78 o                         
   0   0   2       1355.80       1366.21        67.87 o                         
   1   0   2      14076.61      14759.57       338.34 o                         
   2   0   2         25.31          8.20         1.73 o                         
   3   0   2       2844.69       3304.84        89.23 o                         
   4   0   2        132.09         84.49        18.24 o                         
   5   0   2        270.05        233.96         9.66 o                         
   6   0   2         35.20         31.67         3.89 o                         
   7   0   2         18.27         13.78         3.89 o                         
   8   0   2          0.94          3.07         4.88 o                         
   9   0   2         58.04         81.48         7.25 o                         
  -9   1   2         39.68         43.79         9.83 o                         
  -8   1   2         29.24         20.85         4.37 o                         
  -7   1   2        211.67        227.25         8.25 o                         
  -6   1   2          3.30          8.75         3.33 o                         
  -5   1   2       1339.09       1351.44        23.06 o                         
  -4   1   2        845.58        932.39        25.13 o                         
  -3   1   2         74.68         37.96         2.74 o                         
  -2   1   2       2812.41       3180.15        59.99 o                         
  -1   1   2      12918.39      13004.12       265.91 o                         
   0   1   2        380.10        374.69         8.24 o                         
   1   1   2      12979.53      12842.55       365.46 o                         
   2   1   2       2802.12       3071.15        58.28 o                         
   3   1   2         72.94         35.78         3.43 o                         
   4   1   2        836.37        795.21        30.12 o                         
   5   1   2       1339.64       1355.51        23.11 o                         
   6   1   2          3.45          8.48         3.41 o                         
   7   1   2        212.80        221.55         8.49 o                         
   8   1   2         29.94         21.92         4.77 o                         
   9   1   2         39.10         38.73         5.34 o                         
  -9   2   2         76.41         95.69        11.85 o                         
  -8   2   2         93.03         96.74         7.20 o                         
  -7   2   2        253.14        250.19         8.82 o                         
  -6   2   2        487.90        432.17         9.36 o                         
  -5   2   2        495.18        478.93        10.83 o                         
  -4   2   2       3185.85       3447.60        80.66 o                         
  -3   2   2       3068.07       3239.53        75.27 o                         
  -2   2   2       3304.20       3374.98        90.49 o                         
  -1   2   2       5009.42       5045.99       116.22 o                         
   0   2   2       5206.94       5410.83       111.01 o                         
   1   2   2       4977.22       4989.88        93.61 o                         
   2   2   2       3302.74       3380.89        63.89 o                         
   3   2   2       3086.36       3185.10        81.74 o                         
   4   2   2       3187.23       3331.28        78.65 o                         
   5   2   2        503.26        494.37        10.58 o                         
   6   2   2        487.95        440.58         9.88 o                         
   7   2   2        251.63        240.26         8.51 o                         
   8   2   2         93.59        127.65         9.46 o                         
   9   2   2         76.66         67.06         7.19 o                         
  -9   3   2        219.23        230.66        17.14 o                         
  -8   3   2         92.30         61.34         9.71 o                         
  -7   3   2        183.69        174.68         7.35 o                         
  -6   3   2       1501.70       1426.65        19.47 o                         
  -5   3   2        695.82        659.39        12.84 o                         
  -4   3   2         97.26        135.36         5.66 o                         
  -3   3   2       5225.05       5412.30       125.66 o                         
  -2   3   2        599.43        750.13        21.72 o                         
  -1   3   2       2404.48       2528.57        68.14 o                         
   0   3   2       4946.87       5225.48       120.67 o                         
   1   3   2       2388.31       2476.65        66.63 o                         
   2   3   2        599.46        720.46        18.06 o                         
   3   3   2       5231.49       5161.45        97.55 o                         
   4   3   2         95.32        122.82         5.63 o                         
   5   3   2        697.64        665.49        13.79 o                         
   6   3   2       1497.57       1437.58        21.47 o                         
   7   3   2        185.30        173.97         9.00 o                         
   8   3   2         92.62         71.71         8.40 o                         
   9   3   2        221.20        231.79        10.32 o                         
  -9   4   2        194.53        192.73        22.11 o                         
  -8   4   2        105.88        130.54        10.77 o                         
  -7   4   2       1156.50       1068.62        18.48 o                         
  -6   4   2        824.99        832.50        18.59 o                         
  -5   4   2         54.03         69.39         6.31 o                         
  -4   4   2         78.79         72.50         5.78 o                         
  -3   4   2        151.24        173.47        10.32 o                         
  -2   4   2       2086.42       1846.24        61.06 o                         
  -1   4   2       2660.37       2814.52        75.51 o                         
   0   4   2        904.94        943.79        28.34 o                         
   1   4   2       2660.24       2844.71        76.31 o                         
   2   4   2       2087.13       1926.09        52.82 o                         
   3   4   2        149.79        177.05         5.09 o                         
   4   4   2         77.46         66.82         5.37 o                         
   5   4   2         53.95         60.11         4.78 o                         
   6   4   2        827.53        819.36        18.60 o                         
   7   4   2       1156.42       1089.97        17.83 o                         
   8   4   2        105.62        128.51         8.72 o                         
   9   4   2        194.30        211.39        15.27 o                         
  -9   5   2          2.30          1.55         5.44 o                         
  -8   5   2         79.59         85.23        12.29 o                         
  -7   5   2        233.81        199.76        10.31 o                         
  -6   5   2        122.36        131.13         8.32 o                         
  -5   5   2         91.09        107.62         5.89 o                         
  -4   5   2        473.82        443.59        18.01 o                         
  -3   5   2        272.09        260.09        11.03 o                         
  -2   5   2        834.82        860.79        31.58 o                         
  -1   5   2       1072.23       1111.89        38.85 o                         
   0   5   2        429.94        588.53        14.79 o                         
   1   5   2       1069.20       1083.49        30.47 o                         
   2   5   2        839.81        819.69        24.38 o                         
   3   5   2        275.79        265.34         8.50 o                         
   4   5   2        472.96        416.95         9.37 o                         
   5   5   2         92.03         96.83         6.10 o                         
   6   5   2        125.13        116.90         6.62 o                         
   7   5   2        232.93        206.60         9.81 o                         
   8   5   2         78.35         77.50        12.38 o                         
   9   5   2          2.14         70.44        17.30 o                         
  -9   6   2         82.80         81.25        10.30 o                         
  -8   6   2         18.37        102.92        19.84 o                         
  -7   6   2        143.09        105.08         8.44 o                         
  -6   6   2        386.69        366.64         9.42 o                         
  -5   6   2        429.29        409.36         9.67 o                         
  -4   6   2        263.03        232.37         9.90 o                         
  -3   6   2        245.84        250.96        10.67 o                         
  -2   6   2        349.66        323.93        12.58 o                         
  -1   6   2       2446.09       2724.61        91.31 o                         
   0   6   2       2399.90       2734.80       138.94 o                         
   1   6   2       2447.66       2833.60        76.66 o                         
   2   6   2        351.27        339.33        19.16 o                         
   3   6   2        250.46        242.13        10.43 o                         
   4   6   2        266.75        242.77         7.65 o                         
   5   6   2        429.08        430.01        10.64 o                         
   6   6   2        382.26        366.91         9.75 o                         
   7   6   2        144.74        121.25        10.33 o                         
   8   6   2         18.11         27.61         6.73 o                         
   9   6   2         82.87         70.79         8.37 o                         
  -8   7   2         29.13         26.64         6.54 o                         
  -7   7   2        114.57        106.68         8.17 o                         
  -6   7   2        640.86        608.63        12.18 o                         
  -5   7   2       1881.76       1700.53        50.25 o                         
  -4   7   2         43.37         34.02         3.80 o                         
  -3   7   2        593.30        606.08        17.29 o                         
  -2   7   2        715.18        754.67        24.08 o                         
  -1   7   2        757.66        676.28        98.45 o                         
   0   7   2       2037.25       2404.05        86.21 o                         
   1   7   2        750.63        751.97        27.42 o                         
   2   7   2        710.60        730.16        28.84 o                         
   3   7   2        593.08        614.89        15.44 o                         
   4   7   2         44.72         45.64         4.44 o                         
   5   7   2       1869.80       1794.72        31.62 o                         
   6   7   2        640.41        609.06        13.04 o                         
   7   7   2        116.76        113.05         9.05 o                         
   8   7   2         30.11         44.09         6.79 o                         
  -8   8   2         33.72         39.44         7.51 o                         
  -7   8   2         25.43         33.30         8.06 o                         
  -6   8   2        892.94        846.31        17.19 o                         
  -5   8   2       1500.64       1525.57        27.10 o                         
  -4   8   2        970.88        888.64        16.98 o                         
  -3   8   2        243.14        239.64         9.56 o                         
  -2   8   2        602.09        648.49        31.75 o                         
  -1   8   2        224.53        185.21        10.32 o                         
   0   8   2        665.12        862.02        31.25 o                         
   1   8   2        224.79        234.63        12.65 o                         
   2   8   2        604.10        662.50        17.66 o                         
   3   8   2        244.65        268.26        13.63 o                         
   4   8   2        967.43        866.96        15.84 o                         
   5   8   2       1508.08       1507.19        23.99 o                         
   6   8   2        891.55        863.96        18.05 o                         
   7   8   2         25.20         36.35         6.83 o                         
   8   8   2         33.32         31.54        12.84 o                         
  -8   9   2         11.46         18.06         7.73 o                         
  -7   9   2         16.33         17.05         6.11 o                         
  -6   9   2         64.76         61.97         7.95 o                         
  -5   9   2        246.58        257.64         9.38 o                         
  -4   9   2        538.67        522.85        14.63 o                         
  -3   9   2        236.26        234.38        10.51 o                         
  -2   9   2        159.01        152.12         8.26 o                         
  -1   9   2       1513.52       1546.02        27.49 o                         
   0   9   2        303.33        297.08        10.89 o                         
   1   9   2       1510.45       1528.76        33.48 o                         
   2   9   2        158.51        135.98         8.66 o                         
   3   9   2        232.89        239.76         9.47 o                         
   4   9   2        545.82        525.66        14.17 o                         
   5   9   2        250.20        249.64         9.32 o                         
   6   9   2         64.96         72.15         7.34 o                         
   7   9   2         17.27         23.11         8.24 o                         
   8   9   2         11.28         20.42        10.19 o                         
  -7  10   2        151.49        175.03        13.44 o                         
  -6  10   2         67.25         46.67         9.08 o                         
  -5  10   2        442.36        437.86        11.66 o                         
  -4  10   2         32.73         24.84         4.35 o                         
  -3  10   2         77.73         73.79         6.18 o                         
  -2  10   2         43.89         52.91         5.18 o                         
  -1  10   2       1191.34       1140.34        21.52 o                         
   0  10   2         98.70         65.91         8.92 o                         
   1  10   2       1196.57       1154.13        23.19 o                         
   2  10   2         41.85         50.14         9.85 o                         
   3  10   2         74.73         85.12         9.12 o                         
   4  10   2         32.09         26.45         4.68 o                         
   5  10   2        439.30        443.54        13.45 o                         
   6  10   2         67.59        157.59        19.82 o                         
   7  10   2        148.31        144.04        17.25 o                         
  -7  11   2         91.00         96.30        12.01 o                         
  -6  11   2        146.07        151.46        11.29 o                         
  -5  11   2        148.90        155.25         9.55 o                         
  -4  11   2         33.41         31.05         5.58 o                         
  -3  11   2        534.44        512.24        13.49 o                         
  -2  11   2        747.03        748.12        15.72 o                         
  -1  11   2        818.89        794.75        17.64 o                         
   0  11   2          0.80         12.96         5.12 o                         
   1  11   2        815.33        790.41        16.78 o                         
   2  11   2        740.33        743.37        16.50 o                         
   3  11   2        534.67        480.73        12.82 o                         
   4  11   2         32.51         94.26        35.54 o                         
   5  11   2        149.07        165.70        14.63 o                         
   6  11   2        147.13        151.43        12.36 o                         
   7  11   2         90.17        100.78        14.23 o                         
  -6  12   2         57.78         70.03        10.19 o                         
  -5  12   2         54.37         56.87         5.77 o                         
  -4  12   2         79.77         49.09         8.39 o                         
  -3  12   2        333.27        345.19        17.33 o                         
  -2  12   2        404.58        418.23        12.65 o                         
  -1  12   2         37.04         34.29         5.52 o                         
   0  12   2        192.33        184.20         9.93 o                         
   1  12   2         37.59         29.97         5.79 o                         
   2  12   2        404.79        408.67        12.20 o                         
   3  12   2        333.72        340.27        12.72 o                         
   4  12   2         80.20         67.51         8.43 o                         
   5  12   2         52.82         44.82        10.45 o                         
   6  12   2         57.64         69.41        12.52 o                         
  -5  13   2         30.81         28.49         6.75 o                         
  -4  13   2         86.13         86.28         7.92 o                         
  -3  13   2        128.95        165.99        13.62 o                         
  -2  13   2        185.71        206.12        10.87 o                         
  -1  13   2        191.21        191.44        11.23 o                         
   0  13   2        226.06        209.42        14.78 o                         
   1  13   2        189.89        205.17        12.54 o                         
   2  13   2        186.44        221.83        13.95 o                         
   3  13   2        130.76        140.22        12.36 o                         
   4  13   2         87.60         87.71         9.07 o                         
   5  13   2         30.76         39.76         5.54 o                         
   6  13   2          9.03        221.83        36.24 o                         
  -5  14   2          9.79         48.27         9.71 o                         
  -4  14   2         66.98        116.19        17.23 o                         
  -3  14   2         67.28         80.06        12.79 o                         
  -2  14   2         75.35         71.13        10.49 o                         
  -1  14   2         86.58        100.07        10.77 o                         
   0  14   2        170.99        199.96        14.12 o                         
   1  14   2         85.34         75.35        10.99 o                         
   2  14   2         74.92        121.10        15.05 o                         
   3  14   2         66.88         93.97        17.02 o                         
   4  14   2         67.13         83.01        13.96 o                         
   5  14   2          9.88          3.05         7.80 o                         
  -3  15   2         45.23         87.26        22.16 o                         
  -2  15   2         39.26         19.24         6.41 o                         
  -1  15   2        137.43        191.86        15.53 o                         
   0  15   2         98.37        134.14        18.92 o                         
   1  15   2        135.74        144.67        15.69 o                         
   2  15   2         40.30         45.99         7.12 o                         
   3  15   2         43.95         79.40        18.17 o                         
  -2  16   2         27.95         98.80        21.01 o                         
  -1  16   2         38.76         46.63         8.50 o                         
   0  16   2         50.63         96.11        14.99 o                         
   1  16   2         39.93        162.82        25.31 o                         
   2  16   2         28.65        118.17        37.40 o                         
   1   0   3       1276.38       1191.10        27.13 o                         
   2   0   3       3695.82       3882.27        89.73 o                         
   3   0   3        146.13        100.76         3.83 o                         
   4   0   3          0.04          1.45         3.86 o                         
   5   0   3        509.33        511.08        11.21 o                         
   6   0   3          1.03          3.92         3.57 o                         
   7   0   3         39.10         98.76        11.39 o                         
   8   0   3         59.66         42.82         6.13 o                         
   9   0   3          4.46         16.11         4.65 o                         
  -9   1   3         27.28         27.66         5.63 o                         
  -8   1   3        114.36        116.34         8.58 o                         
  -7   1   3        247.72        236.69         9.72 o                         
  -6   1   3         48.25         35.70         3.84 o                         
  -5   1   3        377.53        365.49        10.34 o                         
  -4   1   3       2075.17       2193.91        52.57 o                         
  -3   1   3       7895.50       7919.92       182.41 o                         
  -2   1   3       1492.39       1673.76        32.03 o                         
  -1   1   3       6809.81       6997.14       121.26 o                         
   0   1   3       3951.30       3928.47        80.87 o                         
   1   1   3       6812.50       6958.46       142.79 o                         
   2   1   3       1496.37       1656.83        40.08 o                         
   3   1   3       7903.13       7776.26       204.54 o                         
   4   1   3       2076.54       2152.11        53.64 o                         
   5   1   3        376.48        363.96         9.07 o                         
   6   1   3         46.72         33.21         3.92 o                         
   7   1   3        246.86        232.99         9.35 o                         
   8   1   3        114.37        128.56         8.81 o                         
   9   1   3         27.26         19.81         4.52 o                         
  -9   2   3        248.17        243.97        14.07 o                         
  -8   2   3          8.09         16.26         4.46 o                         
  -7   2   3        205.13        199.25         7.91 o                         
  -6   2   3         28.79         36.95         4.35 o                         
  -5   2   3       1462.63       1448.75        34.64 o                         
  -4   2   3       2290.52       2348.29        49.99 o                         
  -3   2   3         23.36         11.11         3.10 o                         
  -2   2   3        221.30        224.33         7.94 o                         
  -1   2   3       2856.77       3105.04        71.98 o                         
   0   2   3       5040.63       4789.08        98.60 o                         
   1   2   3       2863.86       3048.69        65.06 o                         
   2   2   3        217.95        223.64         5.42 o                         
   3   2   3         23.55         13.06         4.16 o                         
   4   2   3       2290.41       2278.49        49.02 o                         
   5   2   3       1452.64       1398.01        26.24 o                         
   6   2   3         28.72         31.27         4.38 o                         
   7   2   3        205.28        210.83         8.80 o                         
   8   2   3          7.57          9.71         4.43 o                         
   9   2   3        246.37        233.72        10.18 o                         
  -9   3   3         55.79         69.52         8.03 o                         
  -8   3   3         23.93         20.03         5.53 o                         
  -7   3   3        242.22        241.00         8.44 o                         
  -6   3   3       1665.93       1678.40        23.20 o                         
  -5   3   3        226.25        262.36         9.18 o                         
  -4   3   3        289.37        281.75        10.00 o                         
  -3   3   3        213.79        161.02         7.61 o                         
  -2   3   3       1523.56       1598.22        70.25 o                         
  -1   3   3       3492.51       3464.92       113.51 o                         
   0   3   3       1150.76       1334.24        31.33 o                         
   1   3   3       3497.00       3412.42        64.42 o                         
   2   3   3       1514.27       1588.33        33.59 o                         
   3   3   3        217.07        166.19         5.23 o                         
   4   3   3        293.41        267.54         8.48 o                         
   5   3   3        223.56        253.41         8.59 o                         
   6   3   3       1655.01       1661.42        24.24 o                         
   7   3   3        237.86        231.97         9.10 o                         
   8   3   3         24.60         28.21         6.54 o                         
   9   3   3         56.24         73.11         6.72 o                         
  -9   4   3         16.20         19.05         5.62 o                         
  -8   4   3         68.17         65.91         8.89 o                         
  -7   4   3         40.79         41.99         5.44 o                         
  -6   4   3        379.47        357.06        10.99 o                         
  -5   4   3        494.06        436.55        10.01 o                         
  -4   4   3        920.89        939.00        24.77 o                         
  -3   4   3        725.33        857.50        22.18 o                         
  -2   4   3       1563.52       1566.67       107.91 o                         
  -1   4   3       3504.08       3768.66       134.19 o                         
   0   4   3       3936.19       4109.70       109.59 o                         
   1   4   3       3532.50       3844.89        91.89 o                         
   2   4   3       1564.63       1465.85        28.56 o                         
   3   4   3        724.63        824.75        16.04 o                         
   4   4   3        922.01        895.39        19.08 o                         
   5   4   3        502.64        458.85        10.74 o                         
   6   4   3        380.90        375.89        11.98 o                         
   7   4   3         42.02         44.75         4.90 o                         
   8   4   3         68.43         44.94         6.25 o                         
   9   4   3         15.76         21.18         5.44 o                         
  -9   5   3         26.43         41.30         7.34 o                         
  -8   5   3          0.42          7.66        16.16 o                         
  -7   5   3        538.10        482.71        13.06 o                         
  -6   5   3        459.34        438.32        11.62 o                         
  -5   5   3        197.18        183.40         7.30 o                         
  -4   5   3        323.55        319.96         9.65 o                         
  -3   5   3        900.57        937.90        24.20 o                         
  -2   5   3       2566.25       2712.23       128.79 o                         
  -1   5   3       1624.08       1594.36        68.45 o                         
   0   5   3        526.68        469.67        16.56 o                         
   1   5   3       1629.44       1626.58        34.80 o                         
   2   5   3       2576.51       2598.69        54.88 o                         
   3   5   3        914.08        924.25        19.30 o                         
   4   5   3        323.93        322.16         8.15 o                         
   5   5   3        195.99        194.14         8.14 o                         
   6   5   3        460.77        448.74        10.65 o                         
   7   5   3        539.87        503.89        13.81 o                         
   8   5   3          0.51         -4.85        29.55 o                         
   9   5   3         27.23         29.89         5.81 o                         
  -9   6   3         89.73        105.51        10.89 o                         
  -8   6   3         35.22         87.67        14.72 o                         
  -7   6   3         98.78        104.50         8.30 o                         
  -6   6   3        186.07        172.47         8.96 o                         
  -5   6   3        448.81        463.18        10.29 o                         
  -4   6   3       1354.13       1180.09        23.44 o                         
  -3   6   3        262.72        292.63        10.17 o                         
  -2   6   3       1025.53       1062.15        31.32 o                         
  -1   6   3       2090.14       2010.47       106.41 o                         
   0   6   3        522.07        615.55        20.77 o                         
   1   6   3       2097.09       2172.09        60.33 o                         
   2   6   3       1030.76        992.42        24.18 o                         
   3   6   3        267.97        300.52         8.85 o                         
   4   6   3       1349.97       1197.87        23.25 o                         
   5   6   3        448.52        463.42        12.69 o                         
   6   6   3        186.60        170.21         7.90 o                         
   7   6   3         99.67        107.88         8.98 o                         
   8   6   3         35.34        130.02        17.20 o                         
   9   6   3         90.57         69.05         9.20 o                         
  -8   7   3          7.86         25.59         8.13 o                         
  -7   7   3        201.04        186.45         9.83 o                         
  -6   7   3        613.83        627.11        12.46 o                         
  -5   7   3        621.82        645.48        14.86 o                         
  -4   7   3        129.55        152.93         6.81 o                         
  -3   7   3        327.11        339.25        15.25 o                         
  -2   7   3       1241.55       1371.16        48.89 o                         
  -1   7   3        401.24        467.48        23.25 o                         
   0   7   3         10.53         12.46         4.27 o                         
   1   7   3        398.65        521.81        20.24 o                         
   2   7   3       1236.55       1241.73        36.60 o                         
   3   7   3        328.86        324.00         9.69 o                         
   4   7   3        127.36        151.42         7.59 o                         
   5   7   3        623.35        643.39        16.42 o                         
   6   7   3        613.65        617.79        13.30 o                         
   7   7   3        203.18        202.24        12.58 o                         
  -8   8   3         22.61         13.43         5.75 o                         
  -7   8   3         32.68         32.66         9.83 o                         
  -6   8   3         58.91         57.17         8.90 o                         
  -5   8   3        626.15        614.64        13.21 o                         
  -4   8   3        371.72        361.57         9.82 o                         
  -3   8   3        123.14        120.79         7.23 o                         
  -2   8   3         68.62         71.71         7.46 o                         
  -1   8   3       1763.32       1846.32        38.39 o                         
   0   8   3        481.98        500.49        19.90 o                         
   1   8   3       1772.78       1870.75        49.44 o                         
   2   8   3         68.42         68.25         7.17 o                         
   3   8   3        123.74        135.30         9.59 o                         
   4   8   3        364.49        342.64        10.06 o                         
   5   8   3        628.50        601.21        12.64 o                         
   6   8   3         59.63         73.58        10.15 o                         
   7   8   3         31.68         46.85        20.98 o                         
   8   8   3         23.00         19.77         9.34 o                         
  -8   9   3         23.83         13.56        14.31 o                         
  -7   9   3         77.41        100.73         9.03 o                         
  -6   9   3         24.99         18.80         5.03 o                         
  -5   9   3         51.48         44.69         5.48 o                         
  -4   9   3         86.54         74.72         7.31 o                         
  -3   9   3         53.37         44.39         5.06 o                         
  -2   9   3        113.04        114.82         8.35 o                         
  -1   9   3        116.96        167.85         9.85 o                         
   0   9   3        416.91        386.15        12.31 o                         
   1   9   3        114.89        126.96         8.07 o                         
   2   9   3        114.06        123.42         9.34 o                         
   3   9   3         53.32         49.91         4.92 o                         
   4   9   3         88.84         80.88         9.60 o                         
   5   9   3         53.03         39.11         5.03 o                         
   6   9   3         24.69         30.36         5.91 o                         
   7   9   3         77.52         90.67        10.41 o                         
   8   9   3         24.04        113.28        26.53 o                         
  -7  10   3        176.32        153.31        12.98 o                         
  -6  10   3        131.30        158.87        12.24 o                         
  -5  10   3          2.41          4.23         4.51 o                         
  -4  10   3        682.77        675.16        15.29 o                         
  -3  10   3          7.20         14.53         4.90 o                         
  -2  10   3        467.80        471.70        12.01 o                         
  -1  10   3       1648.77       1654.88        28.29 o                         
   0  10   3         36.31         74.65         7.32 o                         
   1  10   3       1643.78       1578.02        28.34 o                         
   2  10   3        471.22        464.82        13.14 o                         
   3  10   3          7.17          7.29         4.92 o                         
   4  10   3        688.27        697.32        18.28 o                         
   5  10   3          2.47          6.73         4.96 o                         
   6  10   3        131.20        156.84        13.02 o                         
   7  10   3        176.76        166.57        15.19 o                         
  -7  11   3         50.65         46.01        10.79 o                         
  -6  11   3        122.87        138.93        15.53 o                         
  -5  11   3        111.74        114.79         7.92 o                         
  -4  11   3         48.62         51.61         7.54 o                         
  -3  11   3        328.25        309.26        10.87 o                         
  -2  11   3        511.88        480.00        12.18 o                         
  -1  11   3        270.83        280.54        11.61 o                         
   0  11   3         50.11         54.56         7.65 o                         
   1  11   3        272.81        282.38        18.96 o                         
   2  11   3        505.69        470.01        13.48 o                         
   3  11   3        328.56        309.80        11.73 o                         
   4  11   3         49.91         43.94         6.85 o                         
   5  11   3        112.27        127.70        14.84 o                         
   6  11   3        120.46        166.81        14.84 o                         
   7  11   3         52.14         54.94         9.97 o                         
  -6  12   3          2.57         13.82         6.61 o                         
  -5  12   3         89.84        114.07        10.88 o                         
  -4  12   3         55.54         50.91         5.84 o                         
  -3  12   3         21.18         18.66         4.78 o                         
  -2  12   3        199.01        217.51        10.66 o                         
  -1  12   3        244.53        250.74        11.68 o                         
   0  12   3        146.58        163.97        11.19 o                         
   1  12   3        249.58        268.99        11.70 o                         
   2  12   3        195.80        207.88        12.99 o                         
   3  12   3         21.62         19.29         5.07 o                         
   4  12   3         54.74         47.21         5.23 o                         
   5  12   3         89.93         83.29         7.73 o                         
   6  12   3          2.42          8.45         6.41 o                         
  -5  13   3         49.50         46.41         6.76 o                         
  -4  13   3         95.48        100.73         8.36 o                         
  -3  13   3        247.97        258.76        17.02 o                         
  -2  13   3        346.21        321.15        12.11 o                         
  -1  13   3          5.03          3.00         5.37 o                         
   0  13   3        379.08        401.63        16.67 o                         
   1  13   3          5.03          8.16         5.93 o                         
   2  13   3        344.46        332.14        12.72 o                         
   3  13   3        249.33        237.28        14.35 o                         
   4  13   3         96.22        124.52        10.81 o                         
   5  13   3         48.60         54.97        14.66 o                         
  -5  14   3         67.68         60.42        10.94 o                         
  -4  14   3         99.85        102.58        12.87 o                         
  -3  14   3         90.40        106.61        13.62 o                         
  -2  14   3         97.52         75.08        11.48 o                         
  -1  14   3         70.02         69.29        12.53 o                         
   0  14   3        148.28        234.39        17.36 o                         
   1  14   3         69.89        102.94        11.80 o                         
   2  14   3         97.63        103.49         9.86 o                         
   3  14   3         90.61        109.11        15.32 o                         
   4  14   3         98.09        132.82        12.76 o                         
   5  14   3         68.71         96.49        11.25 o                         
  -3  15   3         45.28         42.95         8.82 o                         
  -2  15   3        156.17        125.74        11.30 o                         
  -1  15   3          2.19          2.26         6.59 o                         
   0  15   3         52.64         76.83         9.13 o                         
   1  15   3          2.15          4.64        10.15 o                         
   2  15   3        157.99        166.98        13.55 o                         
   3  15   3         45.91         50.28         7.08 o                         
  -1  16   3        122.92        162.48        12.45 o                         
   0  16   3         27.56        115.88        34.85 o                         
   1  16   3        121.75        148.71        22.19 o                         
   0   0   4       4238.88       4467.26       120.97 o                         
   1   0   4        332.14        292.10        10.03 o                         
   2   0   4       2415.26       2400.82        50.07 o                         
   3   0   4        200.94        134.43         4.81 o                         
   4   0   4         24.46         21.09         5.20 o                         
   5   0   4        487.05        493.90        11.96 o                         
   6   0   4        553.20        522.26        10.00 o                         
   7   0   4        230.64        242.58        10.31 o                         
   8   0   4         18.12         17.45         4.68 o                         
   9   0   4          0.21          4.27         4.93 o                         
  -9   1   4         78.82         78.39         7.63 o                         
  -8   1   4          5.70         18.00         4.74 o                         
  -7   1   4        133.54        121.00         7.02 o                         
  -6   1   4        318.92        295.54         8.00 o                         
  -5   1   4        440.23        420.13         9.90 o                         
  -4   1   4        567.30        516.87        15.03 o                         
  -3   1   4         46.57         81.99         4.59 o                         
  -2   1   4       2335.43       2483.38        43.67 o                         
  -1   1   4       2875.60       3104.59        54.24 o                         
   0   1   4      13337.71      13400.06       231.79 o                         
   1   1   4       2876.87       3076.76        58.20 o                         
   2   1   4       2341.22       2378.46        49.92 o                         
   3   1   4         46.11         63.25         7.06 o                         
   4   1   4        568.22        516.38        14.73 o                         
   5   1   4        439.19        437.62        12.95 o                         
   6   1   4        317.03        319.96         8.32 o                         
   7   1   4        135.79        122.81         8.68 o                         
   8   1   4          5.86         15.97         4.24 o                         
   9   1   4         78.68        104.20         8.35 o                         
  -9   2   4         27.83         20.12         6.19 o                         
  -8   2   4         15.42         10.64         5.14 o                         
  -7   2   4         65.14         68.82         4.78 o                         
  -6   2   4        200.20        214.78         7.41 o                         
  -5   2   4        137.80        152.75         6.51 o                         
  -4   2   4       2199.92       2129.87        51.11 o                         
  -3   2   4        583.49        767.46        17.51 o                         
  -2   2   4        480.63        452.63        10.35 o                         
  -1   2   4       4774.95       4733.98        82.38 o                         
   0   2   4       2824.49       2892.10        54.75 o                         
   1   2   4       4745.10       4907.46       101.25 o                         
   2   2   4        482.90        443.87        10.50 o                         
   3   2   4        582.35        798.47        20.08 o                         
   4   2   4       2196.06       2156.03        46.59 o                         
   5   2   4        138.98        165.63         7.55 o                         
   6   2   4        196.78        223.43         7.63 o                         
   7   2   4         64.07         77.45         7.12 o                         
   8   2   4         15.18          9.77         4.48 o                         
   9   2   4         28.17         29.86         5.38 o                         
  -9   3   4         93.32         80.74        10.73 o                         
  -8   3   4         39.24         37.10         6.00 o                         
  -7   3   4       1024.18       1008.24        17.73 o                         
  -6   3   4        193.69        205.75         8.09 o                         
  -5   3   4         11.29         17.84         3.20 o                         
  -4   3   4        126.23        141.45         7.43 o                         
  -3   3   4       1287.24       1412.49        30.59 o                         
  -2   3   4        922.50        906.44        27.65 o                         
  -1   3   4        916.69        900.29        25.36 o                         
   0   3   4        882.37        975.56        19.14 o                         
   1   3   4        906.46        911.70        18.28 o                         
   2   3   4        908.41        858.02        17.32 o                         
   3   3   4       1282.12       1381.82        30.14 o                         
   4   3   4        124.55        123.40         6.22 o                         
   5   3   4         11.56         10.93         3.88 o                         
   6   3   4        195.71        229.47         8.92 o                         
   7   3   4       1017.97       1016.88        17.62 o                         
   8   3   4         40.67         41.56         5.26 o                         
   9   3   4         93.45         82.17         7.93 o                         
  -9   4   4        166.27        171.44        15.46 o                         
  -8   4   4        223.68        239.67        11.71 o                         
  -7   4   4       1066.99       1083.75        19.76 o                         
  -6   4   4        583.99        572.69        12.95 o                         
  -5   4   4       1369.66       1212.73        19.11 o                         
  -4   4   4        649.08        650.49        16.09 o                         
  -3   4   4       1209.25       1260.07        31.55 o                         
  -2   4   4       1332.14       1605.09        44.96 o                         
  -1   4   4       1255.34       1421.67        39.21 o                         
   0   4   4        582.93        626.99        21.18 o                         
   1   4   4       1272.66       1438.89        35.70 o                         
   2   4   4       1334.10       1521.90        29.79 o                         
   3   4   4       1212.19       1223.37        24.73 o                         
   4   4   4        653.11        644.26        14.62 o                         
   5   4   4       1360.79       1212.64        20.51 o                         
   6   4   4        584.04        591.34        13.16 o                         
   7   4   4       1064.89       1089.46        19.59 o                         
   8   4   4        222.39        226.53        11.31 o                         
   9   4   4        166.55        176.52         9.48 o                         
  -9   5   4          6.62          8.07         8.67 o                         
  -8   5   4         78.58         67.92        12.25 o                         
  -7   5   4         89.58         98.81         8.99 o                         
  -6   5   4         28.76         31.42         4.73 o                         
  -5   5   4         85.63         81.17         7.00 o                         
  -4   5   4        344.66        365.32        11.75 o                         
  -3   5   4        650.00        659.08        18.01 o                         
  -2   5   4        305.78        378.86        16.65 o                         
  -1   5   4       3745.55       3957.79       185.12 o                         
   0   5   4       3313.97       3256.01        87.60 o                         
   1   5   4       3740.30       3869.80        89.82 o                         
   2   5   4        307.36        372.63        16.75 o                         
   3   5   4        651.69        632.66        14.29 o                         
   4   5   4        345.70        338.15         9.25 o                         
   5   5   4         83.41         85.24         6.64 o                         
   6   5   4         29.91         39.24         5.74 o                         
   7   5   4         89.15         97.09         8.63 o                         
   8   5   4         78.15         57.52         7.99 o                         
   9   5   4          6.83         15.62         6.11 o                         
  -9   6   4         24.35         17.36         8.83 o                         
  -8   6   4         18.35         44.95         7.03 o                         
  -7   6   4         81.02         79.44         7.81 o                         
  -6   6   4        286.27        275.96         9.20 o                         
  -5   6   4        218.06        217.14         9.13 o                         
  -4   6   4        143.80        160.30         6.72 o                         
  -3   6   4        311.78        312.59        10.74 o                         
  -2   6   4       1151.03       1257.18        36.69 o                         
  -1   6   4       2335.92       2756.08       281.04 o                         
   0   6   4       1116.74        994.88        48.71 o                         
   1   6   4       2338.68       2530.24        85.27 o                         
   2   6   4       1151.76       1159.00        28.97 o                         
   3   6   4        311.00        299.03         9.11 o                         
   4   6   4        142.90        154.59         7.26 o                         
   5   6   4        216.28        217.95         9.98 o                         
   6   6   4        283.74        282.70         9.64 o                         
   7   6   4         81.57         69.42         6.31 o                         
   8   6   4         19.09        102.64        21.80 o                         
  -8   7   4        101.90        163.49        10.09 o                         
  -7   7   4         98.16         84.32         8.24 o                         
  -6   7   4        322.87        298.85         9.16 o                         
  -5   7   4        410.00        389.00         9.91 o                         
  -4   7   4         42.29         34.17         4.38 o                         
  -3   7   4        169.17        183.05         8.93 o                         
  -2   7   4        648.74        663.86        22.03 o                         
  -1   7   4        553.65        543.08        19.84 o                         
   0   7   4         16.29         12.08         3.76 o                         
   1   7   4        559.49        538.52        21.05 o                         
   2   7   4        643.98        608.26        17.47 o                         
   3   7   4        169.42        162.02         7.29 o                         
   4   7   4         40.77         32.93         4.57 o                         
   5   7   4        411.17        393.37        10.91 o                         
   6   7   4        318.44        289.19         9.80 o                         
   7   7   4         98.70         83.40         9.52 o                         
   8   7   4        101.00        126.91        12.92 o                         
  -8   8   4         15.72         26.91         6.87 o                         
  -7   8   4         58.35         65.13         9.03 o                         
  -6   8   4        357.94        335.26        11.89 o                         
  -5   8   4        946.00        964.26        17.91 o                         
  -4   8   4        425.10        384.48        12.38 o                         
  -3   8   4         18.57         25.57         7.79 o                         
  -2   8   4        392.15        413.10        12.71 o                         
  -1   8   4        361.02        418.60        11.84 o                         
   0   8   4       1514.14       1512.69        32.17 o                         
   1   8   4        360.74        408.12        12.88 o                         
   2   8   4        391.79        362.15        12.85 o                         
   3   8   4         18.73         17.65         4.02 o                         
   4   8   4        423.92        382.41         9.97 o                         
   5   8   4        943.82        943.36        16.28 o                         
   6   8   4        360.63        321.69        12.13 o                         
   7   8   4         59.33         85.62        12.47 o                         
  -8   9   4         76.54        146.69        18.96 o                         
  -7   9   4         65.36         67.91         6.68 o                         
  -6   9   4         71.85         64.00         6.18 o                         
  -5   9   4        523.16        523.13        12.26 o                         
  -4   9   4        314.29        300.92        10.01 o                         
  -3   9   4        330.35        302.81        10.31 o                         
  -2   9   4        425.23        441.76        11.93 o                         
  -1   9   4         39.99         26.60         5.01 o                         
   0   9   4          0.02         14.03         5.17 o                         
   1   9   4         39.66         19.75         4.37 o                         
   2   9   4        426.65        418.68        13.55 o                         
   3   9   4        329.54        264.71         9.63 o                         
   4   9   4        312.38        294.87        10.13 o                         
   5   9   4        520.68        526.45        13.36 o                         
   6   9   4         72.61         78.43         8.47 o                         
   7   9   4         64.24         31.73         8.22 o                         
   8   9   4         77.55        118.24        19.81 o                         
  -7  10   4         25.57         51.40         7.27 o                         
  -6  10   4        451.67        496.78        14.85 o                         
  -5  10   4        796.84        773.08        15.82 o                         
  -4  10   4        231.83        202.41        14.35 o                         
  -3  10   4        188.24        162.75         9.44 o                         
  -2  10   4         42.87         47.43         5.59 o                         
  -1  10   4        589.90        554.01        13.53 o                         
   0  10   4          8.13         14.01         5.05 o                         
   1  10   4        591.73        543.37        13.85 o                         
   2  10   4         43.64         40.77         5.45 o                         
   3  10   4        187.79        187.78        11.43 o                         
   4  10   4        230.64        217.67        10.90 o                         
   5  10   4        797.07        755.11        20.62 o                         
   6  10   4        453.09        502.47        21.13 o                         
   7  10   4         24.88         38.24        13.37 o                         
  -7  11   4        151.71        156.44        11.96 o                         
  -6  11   4         58.31         52.44         9.19 o                         
  -5  11   4        146.74        135.82        11.18 o                         
  -4  11   4        273.39        287.58        10.76 o                         
  -3  11   4        257.55        267.57        10.66 o                         
  -2  11   4       1434.43       1442.41        24.92 o                         
  -1  11   4        679.46        653.09        15.75 o                         
   0  11   4        297.32        261.35        11.11 o                         
   1  11   4        680.12        642.49        17.14 o                         
   2  11   4       1434.86       1361.16        26.50 o                         
   3  11   4        258.32        244.15        11.95 o                         
   4  11   4        277.20        268.49        12.16 o                         
   5  11   4        145.18        143.66        11.40 o                         
   6  11   4         58.33         61.31         9.38 o                         
   7  11   4        151.94        168.53        17.58 o                         
  -6  12   4          4.49         11.81         5.78 o                         
  -5  12   4        158.80        160.42        10.65 o                         
  -4  12   4         26.65         41.78         8.03 o                         
  -3  12   4        443.97        468.21        13.33 o                         
  -2  12   4        155.99        155.47        10.64 o                         
  -1  12   4        454.03        472.33        13.15 o                         
   0  12   4        185.76        201.44        11.43 o                         
   1  12   4        452.67        451.18        13.97 o                         
   2  12   4        156.57        149.04        12.84 o                         
   3  12   4        444.80        431.39        14.30 o                         
   4  12   4         25.73         28.67         5.65 o                         
   5  12   4        156.14        167.34        11.25 o                         
   6  12   4          4.25          3.93         6.63 o                         
  -5  13   4          2.78         71.69        25.86 o                         
  -4  13   4          9.13          2.77         5.04 o                         
  -3  13   4        275.07        313.88        18.66 o                         
  -2  13   4        337.29        314.62        12.34 o                         
  -1  13   4        237.47        240.87        13.20 o                         
   0  13   4         83.34         67.96         8.06 o                         
   1  13   4        242.17        211.38        16.36 o                         
   2  13   4        336.29        326.02        12.56 o                         
   3  13   4        273.46        257.65        14.75 o                         
   4  13   4          9.17          3.69         4.97 o                         
   5  13   4          3.13         -0.37         6.16 o                         
  -4  14   4         35.18         57.50        12.00 o                         
  -3  14   4        542.73        559.28        35.80 o                         
  -2  14   4         68.00        115.60        11.90 o                         
  -1  14   4        106.05         76.95         9.06 o                         
   0  14   4         62.61         70.45        13.17 o                         
   1  14   4        105.83        162.12        14.05 o                         
   2  14   4         67.18         90.28        10.18 o                         
   3  14   4        538.99        599.97        28.70 o                         
   4  14   4         35.09         81.03        26.32 o                         
  -3  15   4        276.89        282.48        12.74 o                         
  -2  15   4         26.69         68.79        25.39 o                         
  -1  15   4          0.02        150.72        60.02 o                         
   0  15   4        274.29        312.46        15.27 o                         
   1  15   4          0.03         11.80         8.21 o                         
   2  15   4         25.93         41.07        11.20 o                         
   3  15   4        275.98        319.60        21.62 o                         
  -1  16   4         37.16         82.51        16.25 o                         
   0  16   4         65.43         51.48        10.76 o                         
   1  16   4         36.97        118.81        14.82 o                         
   1   0   5       7821.60       7643.96       124.25 o                         
   2   0   5       1160.59       1073.41        19.56 o                         
   3   0   5       2376.37       2224.09        52.82 o                         
   4   0   5         62.41         38.77         6.03 o                         
   5   0   5         32.58         14.22         4.99 o                         
   6   0   5        451.76        409.03         9.23 o                         
   7   0   5          0.01         -1.20         4.14 o                         
   8   0   5         84.31         54.04         6.30 o                         
   9   0   5          6.69         20.04         7.49 o                         
  -9   1   5        161.61        148.22        10.49 o                         
  -8   1   5        179.95        169.32         8.88 o                         
  -7   1   5        918.74        860.91        14.87 o                         
  -6   1   5         94.81         85.26         5.63 o                         
  -5   1   5       1749.28       1775.21        25.90 o                         
  -4   1   5       1208.86       1117.65        35.37 o                         
  -3   1   5        457.41        353.07         9.43 o                         
  -2   1   5        273.31        310.82         6.93 o                         
  -1   1   5       3355.68       3258.77        57.10 o                         
   0   1   5       1430.42       1328.87        22.29 o                         
   1   1   5       3342.51       3179.66        60.31 o                         
   2   1   5        268.27        297.67         7.91 o                         
   3   1   5        453.49        349.94        12.39 o                         
   4   1   5       1208.13       1105.82        21.67 o                         
   5   1   5       1748.02       1751.82        24.34 o                         
   6   1   5         94.77        107.40         7.06 o                         
   7   1   5        919.50        862.63        15.44 o                         
   8   1   5        179.29        179.03         9.27 o                         
   9   1   5        161.76        184.54        13.38 o                         
  -9   2   5         70.18         52.95         7.37 o                         
  -8   2   5        237.81        218.40        12.81 o                         
  -7   2   5        474.81        460.81        10.78 o                         
  -6   2   5        976.71        977.59        15.17 o                         
  -5   2   5        107.03        110.88         5.90 o                         
  -4   2   5        121.40        107.27         8.22 o                         
  -3   2   5        634.91        549.90        20.98 o                         
  -2   2   5       4075.66       4419.72        91.33 o                         
  -1   2   5        903.86        879.10        16.12 o                         
   0   2   5       3656.90       3719.81        76.92 o                         
   1   2   5        898.45        874.95        17.59 o                         
   2   2   5       4071.79       4372.39       123.58 o                         
   3   2   5        630.29        510.81        12.28 o                         
   4   2   5        121.93        120.69         6.24 o                         
   5   2   5        108.31        105.53         6.71 o                         
   6   2   5        976.76        975.51        15.81 o                         
   7   2   5        474.62        462.73        10.79 o                         
   8   2   5        237.45        233.99        11.05 o                         
   9   2   5         67.66         59.81         6.50 o                         
  -9   3   5         64.95        102.37        11.74 o                         
  -8   3   5        146.82        148.17        10.89 o                         
  -7   3   5        276.44        288.83         9.88 o                         
  -6   3   5       1224.00       1232.04        25.98 o                         
  -5   3   5        921.30        874.93        14.78 o                         
  -4   3   5        218.54        206.74         7.41 o                         
  -3   3   5        185.56        154.26        12.81 o                         
  -2   3   5       2337.69       2518.76        58.70 o                         
  -1   3   5       8035.08       8454.44       173.42 o                         
   0   3   5        219.55        180.00         6.19 o                         
   1   3   5       8035.14       8518.17       195.94 o                         
   2   3   5       2336.67       2477.55        52.29 o                         
   3   3   5        188.03        147.03         5.61 o                         
   4   3   5        218.16        218.16         7.88 o                         
   5   3   5        927.69        886.03        14.95 o                         
   6   3   5       1227.90       1198.49        23.11 o                         
   7   3   5        279.00        273.23        10.28 o                         
   8   3   5        146.83        155.43         8.71 o                         
   9   3   5         66.32         75.27         6.63 o                         
  -9   4   5         17.06         41.67        13.59 o                         
  -8   4   5         61.49         75.98        33.47 o                         
  -7   4   5       1539.35       1457.82        25.78 o                         
  -6   4   5        275.05        271.97         9.10 o                         
  -5   4   5         18.95          9.53         3.67 o                         
  -4   4   5        798.77        777.40        14.82 o                         
  -3   4   5       2026.12       2170.85        54.35 o                         
  -2   4   5       4549.66       4784.48       157.75 o                         
  -1   4   5        464.07        530.30        26.09 o                         
   0   4   5       2035.00       1925.13        40.61 o                         
   1   4   5        461.94        520.28        16.37 o                         
   2   4   5       4544.27       4614.55        96.04 o                         
   3   4   5       2026.22       2067.82        37.58 o                         
   4   4   5        800.43        775.19        16.41 o                         
   5   4   5         19.15         17.29         3.40 o                         
   6   4   5        275.37        267.38         9.80 o                         
   7   4   5       1540.71       1476.49        28.61 o                         
   8   4   5         59.83         70.75        11.37 o                         
   9   4   5         16.47         29.62        16.33 o                         
  -9   5   5         20.86         16.31        23.55 o                         
  -8   5   5          7.52          3.61         6.49 o                         
  -7   5   5        183.52        178.88         9.85 o                         
  -6   5   5        212.66        221.74         9.00 o                         
  -5   5   5        236.74        239.34         8.13 o                         
  -4   5   5        115.19        115.27         6.95 o                         
  -3   5   5         24.29         21.16         3.45 o                         
  -2   5   5        295.83        355.56        12.51 o                         
  -1   5   5       7381.72       8185.91       218.56 o                         
   0   5   5         73.42         57.82         9.43 o                         
   1   5   5       7355.85       8117.58       352.50 o                         
   2   5   5        290.44        326.19        10.48 o                         
   3   5   5         26.37         18.09         3.64 o                         
   4   5   5        113.85         97.63         6.54 o                         
   5   5   5        235.11        239.90         7.65 o                         
   6   5   5        212.62        215.59         9.32 o                         
   7   5   5        182.57        191.28        10.38 o                         
   8   5   5          7.58          6.66         5.25 o                         
   9   5   5         20.94         21.13         6.62 o                         
  -8   6   5        104.57        101.86        10.04 o                         
  -7   6   5         27.06         36.63         5.42 o                         
  -6   6   5         63.34         44.53         7.17 o                         
  -5   6   5        105.55         94.53         6.66 o                         
  -4   6   5        563.65        526.44        10.53 o                         
  -3   6   5         53.23         59.26         4.85 o                         
  -2   6   5         93.32         87.65        10.36 o                         
  -1   6   5        652.12        647.71        21.53 o                         
   0   6   5        223.11        232.75        18.47 o                         
   1   6   5        649.78        640.36        24.07 o                         
   2   6   5         95.65         78.51         5.40 o                         
   3   6   5         54.68         77.89         8.67 o                         
   4   6   5        556.58        524.72        11.34 o                         
   5   6   5        103.60         94.99         8.65 o                         
   6   6   5         64.69         53.75         6.20 o                         
   7   6   5         26.31         39.64         6.90 o                         
   8   6   5        103.37        100.24        11.36 o                         
  -8   7   5         27.13         20.65         5.60 o                         
  -7   7   5         22.15         24.30         5.51 o                         
  -6   7   5        176.79        169.68         8.89 o                         
  -5   7   5        391.05        383.88         9.92 o                         
  -4   7   5        811.56        751.52        13.00 o                         
  -3   7   5        332.58        371.99        10.17 o                         
  -2   7   5        311.46        271.60        10.36 o                         
  -1   7   5        876.11        853.53        22.88 o                         
   0   7   5          6.47          0.34         3.50 o                         
   1   7   5        876.40        815.28        42.01 o                         
   2   7   5        313.44        257.56         9.99 o                         
   3   7   5        330.96        351.55        11.02 o                         
   4   7   5        805.76        742.04        14.18 o                         
   5   7   5        390.51        380.95         9.96 o                         
   6   7   5        176.58        142.99         8.67 o                         
   7   7   5         21.04         24.90         6.59 o                         
   8   7   5         27.42         24.06         7.54 o                         
  -8   8   5         82.43        114.89        11.49 o                         
  -7   8   5        222.82        213.28        10.05 o                         
  -6   8   5        535.01        531.46        14.54 o                         
  -5   8   5         48.08         37.17         4.68 o                         
  -4   8   5        153.33        159.65         8.22 o                         
  -3   8   5        123.46        130.50         7.66 o                         
  -2   8   5        213.97        245.50        10.10 o                         
  -1   8   5        295.15        271.53        12.16 o                         
   0   8   5        154.24        196.31        16.04 o                         
   1   8   5        297.88        258.63        10.23 o                         
   2   8   5        211.88        219.57        15.08 o                         
   3   8   5        124.52        125.15         8.41 o                         
   4   8   5        150.72        161.56         8.13 o                         
   5   8   5         47.53         51.27         5.60 o                         
   6   8   5        537.92        531.27        13.37 o                         
   7   8   5        222.02        171.93        13.47 o                         
   8   8   5         80.84        138.23        12.49 o                         
  -8   9   5         76.23        117.13        12.82 o                         
  -7   9   5         88.85         93.59         8.19 o                         
  -6   9   5        255.13        234.36        10.90 o                         
  -5   9   5        122.05        109.98         7.29 o                         
  -4   9   5        206.56        193.82         9.78 o                         
  -3   9   5        191.13        193.78        15.10 o                         
  -2   9   5         55.45         84.47         7.48 o                         
  -1   9   5        159.64        152.15        14.03 o                         
   0   9   5          7.81          9.60         4.42 o                         
   1   9   5        158.45        189.00        11.03 o                         
   2   9   5         54.39         57.27         6.82 o                         
   3   9   5        191.93        180.58         9.09 o                         
   4   9   5        205.37        180.92        11.23 o                         
   5   9   5        119.78        142.03         9.60 o                         
   6   9   5        254.14        227.24        14.08 o                         
   7   9   5         88.62        100.02        10.35 o                         
   8   9   5         76.43         97.70        11.66 o                         
  -7  10   5        130.51        140.89        10.51 o                         
  -6  10   5        144.87        116.87         8.89 o                         
  -5  10   5         32.90         41.24         6.56 o                         
  -4  10   5        351.03        354.77        10.89 o                         
  -3  10   5        176.44        172.92        10.52 o                         
  -2  10   5        932.63        913.63        21.21 o                         
  -1  10   5        977.62        910.72        17.68 o                         
   0  10   5        641.71        590.18        14.36 o                         
   1  10   5        978.12        872.48        17.50 o                         
   2  10   5        936.40        885.46        21.29 o                         
   3  10   5        173.81        173.27        10.31 o                         
   4  10   5        352.56        327.06        11.34 o                         
   5  10   5         32.90         35.64         8.84 o                         
   6  10   5        144.53        149.46        15.76 o                         
   7  10   5        130.14        144.99        15.58 o                         
  -7  11   5         10.69         12.48         7.55 o                         
  -6  11   5         35.30         19.81        11.80 o                         
  -5  11   5        205.69        235.88        19.98 o                         
  -4  11   5         37.31         39.67         5.56 o                         
  -3  11   5         23.77         25.65         5.15 o                         
  -2  11   5        159.04        174.50        10.17 o                         
  -1  11   5        202.74        204.65         9.90 o                         
   0  11   5        352.71        350.09        12.58 o                         
   1  11   5        198.64        213.05        10.27 o                         
   2  11   5        160.81        176.04        10.11 o                         
   3  11   5         24.04         25.74         5.37 o                         
   4  11   5         37.72         49.97        10.28 o                         
   5  11   5        206.26        232.69        22.95 o                         
   6  11   5         35.60         23.95         7.85 o                         
   7  11   5         10.07          5.41         7.16 o                         
  -6  12   5        329.26        354.52        18.96 o                         
  -5  12   5        163.55        155.77        11.01 o                         
  -4  12   5         75.56         75.02         8.45 o                         
  -3  12   5          6.98         18.47         4.73 o                         
  -2  12   5        730.53        745.07        16.98 o                         
  -1  12   5         22.82         32.21         6.60 o                         
   0  12   5        137.92        128.97         9.05 o                         
   1  12   5         21.86         36.04         5.55 o                         
   2  12   5        731.94        727.99        27.10 o                         
   3  12   5          7.18          6.10         4.97 o                         
   4  12   5         77.01         58.54         8.67 o                         
   5  12   5        163.26        151.60        11.69 o                         
   6  12   5        331.16        382.80        21.85 o                         
  -5  13   5        147.52        114.39        15.79 o                         
  -4  13   5         19.99         39.73        13.54 o                         
  -3  13   5        264.42        262.95        17.96 o                         
  -2  13   5         59.30         56.70         7.31 o                         
  -1  13   5        679.78        723.25        19.08 o                         
   0  13   5         11.09          7.07         6.00 o                         
   1  13   5        680.58        724.60        27.29 o                         
   2  13   5         58.66         54.99         8.18 o                         
   3  13   5        262.39        247.95        13.79 o                         
   4  13   5         20.32         20.03         5.18 o                         
   5  13   5        145.67        133.57        10.34 o                         
  -4  14   5         67.20        101.23        14.89 o                         
  -3  14   5         21.96         19.77         4.81 o                         
  -2  14   5        133.12        128.12         9.75 o                         
  -1  14   5          9.00          8.67         6.04 o                         
   0  14   5         63.54        127.78        14.89 o                         
   1  14   5         10.04         23.49         5.79 o                         
   2  14   5        133.50        122.63        10.86 o                         
   3  14   5         22.12         83.00        22.02 o                         
   4  14   5         67.01         92.12        15.70 o                         
  -3  15   5          2.34         -0.91         7.27 o                         
  -2  15   5        129.81        167.89        12.68 o                         
  -1  15   5          9.24         16.42         5.91 o                         
   0  15   5         88.43        144.11        11.34 o                         
   1  15   5          8.59         10.93         6.36 o                         
   2  15   5        128.19        135.30        12.09 o                         
   3  15   5          2.56        134.56        39.01 o                         
   0  16   5         45.89         49.80         8.93 o                         
   0   0   6      10562.39      11021.47       252.90 o                         
   1   0   6       2015.20       1804.05        30.15 o                         
   2   0   6       2138.50       2193.13        39.09 o                         
   3   0   6        237.87        223.50         9.40 o                         
   4   0   6         24.21         44.63         5.57 o                         
   5   0   6        329.96        335.35         8.28 o                         
   6   0   6        144.99        185.23         8.71 o                         
   7   0   6          7.49          9.06         4.34 o                         
   8   0   6        380.07        341.93        10.52 o                         
   9   0   6         67.62        117.75        13.69 o                         
  -9   1   6         49.69        170.24        20.58 o                         
  -8   1   6        207.06        202.04         9.74 o                         
  -7   1   6        107.78         95.88         9.27 o                         
  -6   1   6         18.40         23.29         4.99 o                         
  -5   1   6         60.93         62.64         4.17 o                         
  -4   1   6          8.35         12.88         3.44 o                         
  -3   1   6        266.59        169.65         9.03 o                         
  -2   1   6        777.98        698.90        15.60 o                         
  -1   1   6       5565.68       5391.41       111.36 o                         
   0   1   6       1859.38       1921.71        31.98 o                         
   1   1   6       5546.88       5164.25        90.16 o                         
   2   1   6        775.61        676.58        14.21 o                         
   3   1   6        262.51        194.45         7.17 o                         
   4   1   6          8.71         13.48         3.62 o                         
   5   1   6         59.68         59.78         4.98 o                         
   6   1   6         18.65         27.02         5.25 o                         
   7   1   6        109.78         94.61         6.45 o                         
   8   1   6        205.32        214.91        10.95 o                         
   9   1   6         49.51         82.15        16.32 o                         
  -9   2   6         26.27         18.65         5.82 o                         
  -8   2   6        222.48        189.30        12.37 o                         
  -7   2   6        369.42        342.87        10.43 o                         
  -6   2   6        325.92        324.65        10.47 o                         
  -5   2   6        341.85        343.90         8.34 o                         
  -4   2   6        845.81        815.62        34.29 o                         
  -3   2   6        839.48        647.77        17.77 o                         
  -2   2   6        672.75        652.33        14.31 o                         
  -1   2   6        346.18        343.50        11.47 o                         
   0   2   6       1566.77       1492.28        28.94 o                         
   1   2   6        344.78        337.04        10.13 o                         
   2   2   6        671.86        616.30        15.31 o                         
   3   2   6        845.84        648.97        16.02 o                         
   4   2   6        845.59        810.06        18.10 o                         
   5   2   6        338.87        354.37         8.73 o                         
   6   2   6        324.77        320.49         8.96 o                         
   7   2   6        370.41        334.98         9.65 o                         
   8   2   6        222.62        182.68         9.96 o                         
   9   2   6         26.25         15.19         6.24 o                         
  -9   3   6         57.96         43.71         6.88 o                         
  -8   3   6        338.83        336.55        21.57 o                         
  -7   3   6        251.27        262.44         9.96 o                         
  -6   3   6        942.11        927.10        16.34 o                         
  -5   3   6          4.76          6.33         3.60 o                         
  -4   3   6        477.56        421.13        12.84 o                         
  -3   3   6         23.95         13.02         3.77 o                         
  -2   3   6       4507.27       4577.29       106.25 o                         
  -1   3   6       1069.19        960.38        27.79 o                         
   0   3   6       1231.88       1238.73        26.71 o                         
   1   3   6       1070.28        989.94        19.96 o                         
   2   3   6       4522.96       4556.75        94.91 o                         
   3   3   6         23.15         14.13         2.72 o                         
   4   3   6        470.41        405.49        10.47 o                         
   5   3   6          4.66         -0.71         3.80 o                         
   6   3   6        937.00        925.38        16.29 o                         
   7   3   6        253.85        261.41        12.11 o                         
   8   3   6        337.73        317.93        16.23 o                         
   9   3   6         57.82         45.20         6.82 o                         
  -9   4   6         10.37         95.11        27.24 o                         
  -8   4   6         11.47         16.57         5.11 o                         
  -7   4   6        385.07        363.58        14.18 o                         
  -6   4   6         69.27         86.55         6.25 o                         
  -5   4   6         28.23         32.60         4.17 o                         
  -4   4   6        369.56        350.52        11.31 o                         
  -3   4   6        874.42        817.50        19.40 o                         
  -2   4   6       1548.51       1542.10        33.55 o                         
  -1   4   6         57.53         52.44         4.00 o                         
   0   4   6       4540.50       4674.94       108.37 o                         
   1   4   6         57.52         39.33         4.82 o                         
   2   4   6       1541.01       1459.88        35.81 o                         
   3   4   6        872.34        785.61        17.20 o                         
   4   4   6        371.89        340.19         9.05 o                         
   5   4   6         27.89         52.88         5.75 o                         
   6   4   6         67.36         76.13         6.31 o                         
   7   4   6        389.10        385.06        12.05 o                         
   8   4   6         11.19         17.57         5.04 o                         
   9   4   6         11.02         26.73         6.16 o                         
  -9   5   6         56.34        218.13        61.41 o                         
  -8   5   6         69.92         99.63        13.24 o                         
  -7   5   6        430.17        375.96        12.14 o                         
  -6   5   6        292.92        275.97         9.67 o                         
  -5   5   6         61.21         82.56         9.59 o                         
  -4   5   6        590.05        549.62        11.31 o                         
  -3   5   6         99.54        114.31        10.09 o                         
  -2   5   6         86.10         87.32         5.89 o                         
  -1   5   6        773.82        869.25        25.54 o                         
   0   5   6        396.73        309.41        16.19 o                         
   1   5   6        779.83        824.24        46.34 o                         
   2   5   6         83.05         74.96         6.81 o                         
   3   5   6         98.64        107.70         7.60 o                         
   4   5   6        592.62        558.47        12.28 o                         
   5   5   6         60.20         60.46         5.70 o                         
   6   5   6        296.18        284.97         8.98 o                         
   7   5   6        432.03        370.53        12.71 o                         
   8   5   6         68.98         88.72         9.80 o                         
   9   5   6         56.25         68.68        15.51 o                         
  -8   6   6        154.08        168.70         9.33 o                         
  -7   6   6         13.19         15.01         5.66 o                         
  -6   6   6         43.07         39.96         5.59 o                         
  -5   6   6        511.10        443.10        11.44 o                         
  -4   6   6        435.26        440.47        10.13 o                         
  -3   6   6         13.03         18.87         3.32 o                         
  -2   6   6         53.54         64.92         8.82 o                         
  -1   6   6        517.50        523.56        16.02 o                         
   0   6   6        102.16        117.82         8.98 o                         
   1   6   6        513.58        472.98        20.73 o                         
   2   6   6         55.76         74.20         5.52 o                         
   3   6   6         12.73         23.82         3.75 o                         
   4   6   6        431.58        444.54        10.19 o                         
   5   6   6        512.46        445.75        11.53 o                         
   6   6   6         44.52         42.29         5.56 o                         
   7   6   6         13.51          8.40         5.34 o                         
   8   6   6        150.82        138.31        10.89 o                         
  -8   7   6         49.50         65.53         7.12 o                         
  -7   7   6        166.02        196.26        13.91 o                         
  -6   7   6        716.97        655.31        15.75 o                         
  -5   7   6         58.50         53.91         4.96 o                         
  -4   7   6        275.13        256.50         8.69 o                         
  -3   7   6        188.65        202.52         9.59 o                         
  -2   7   6        530.76        603.02        17.23 o                         
  -1   7   6         72.70         73.29         6.57 o                         
   0   7   6       2969.88       3021.12        82.92 o                         
   1   7   6         72.84         67.41        10.83 o                         
   2   7   6        532.03        561.21        14.26 o                         
   3   7   6        186.96        202.09         7.24 o                         
   4   7   6        277.51        246.20         8.15 o                         
   5   7   6         58.73         66.66         7.56 o                         
   6   7   6        716.93        632.21        15.70 o                         
   7   7   6        169.03        209.32        15.25 o                         
   8   7   6         49.29         37.88         6.44 o                         
  -8   8   6        129.68        136.05        13.13 o                         
  -7   8   6         17.68         16.26         5.17 o                         
  -6   8   6        369.98        359.95        12.39 o                         
  -5   8   6        239.04        239.00        10.31 o                         
  -4   8   6        114.98        133.27         7.70 o                         
  -3   8   6        308.59        331.60        10.21 o                         
  -2   8   6        523.69        540.96        12.86 o                         
  -1   8   6        491.21        480.99        12.47 o                         
   0   8   6        101.45         71.28        10.15 o                         
   1   8   6        494.04        459.83        13.14 o                         
   2   8   6        525.26        543.43        13.88 o                         
   3   8   6        304.08        301.50         9.88 o                         
   4   8   6        116.16        141.19         7.74 o                         
   5   8   6        239.56        243.25        12.37 o                         
   6   8   6        370.56        391.24        12.34 o                         
   7   8   6         17.81         28.04         6.53 o                         
   8   8   6        129.83        135.19        13.16 o                         
  -7   9   6         30.30         95.93        20.81 o                         
  -6   9   6        107.73        112.46        10.07 o                         
  -5   9   6        438.85        430.41        14.50 o                         
  -4   9   6        595.59        564.80        12.45 o                         
  -3   9   6        156.05        160.13         9.07 o                         
  -2   9   6        355.87        338.76        11.17 o                         
  -1   9   6        306.84        285.73         9.69 o                         
   0   9   6         17.26          9.72         4.23 o                         
   1   9   6        303.34        267.78         9.74 o                         
   2   9   6        356.12        338.17        10.89 o                         
   3   9   6        156.63        143.66         9.50 o                         
   4   9   6        591.69        540.81        15.73 o                         
   5   9   6        438.52        421.89        14.07 o                         
   6   9   6        106.89         91.18         9.79 o                         
   7   9   6         31.09         41.24        10.51 o                         
  -7  10   6         59.01         77.58        14.63 o                         
  -6  10   6         20.08         17.70         5.51 o                         
  -5  10   6         70.49         93.00         9.84 o                         
  -4  10   6        122.35        156.67         9.12 o                         
  -3  10   6         11.75          3.53         5.87 o                         
  -2  10   6        158.67        144.84         9.11 o                         
  -1  10   6         71.07         68.11         7.58 o                         
   0  10   6        293.21        369.01        13.28 o                         
   1  10   6         71.43         57.55        16.07 o                         
   2  10   6        160.51        175.35        11.92 o                         
   3  10   6         12.19         23.31         6.66 o                         
   4  10   6        123.97        150.62         9.99 o                         
   5  10   6         70.84         66.31        10.45 o                         
   6  10   6         20.78          4.94        10.17 o                         
   7  10   6         59.57         69.17        13.07 o                         
  -6  11   6         65.20         49.27         7.39 o                         
  -5  11   6         74.56         66.99        12.09 o                         
  -4  11   6        124.33        109.25         8.57 o                         
  -3  11   6        159.46        175.41        10.15 o                         
  -2  11   6        440.55        451.33        12.38 o                         
  -1  11   6        572.26        554.23        13.34 o                         
   0  11   6       1004.25        975.55        19.73 o                         
   1  11   6        570.10        527.67        13.47 o                         
   2  11   6        443.67        436.37        12.35 o                         
   3  11   6        159.97        176.86        13.10 o                         
   4  11   6        125.27        135.98        12.49 o                         
   5  11   6         76.05         80.94         9.95 o                         
   6  11   6         66.26         57.26         9.31 o                         
  -6  12   6          7.74          4.97         8.39 o                         
  -5  12   6         72.04        107.27        10.12 o                         
  -4  12   6         18.04         53.26        17.29 o                         
  -3  12   6        179.10        161.95         9.70 o                         
  -2  12   6        260.47        264.65        11.42 o                         
  -1  12   6        985.88        948.06        23.78 o                         
   0  12   6          0.13          0.29         5.33 o                         
   1  12   6        984.61        915.09        33.23 o                         
   2  12   6        257.03        256.16        12.67 o                         
   3  12   6        178.22        164.21        11.09 o                         
   4  12   6         18.10         21.28        11.13 o                         
   5  12   6         72.82         76.22        12.19 o                         
   6  12   6          7.95         29.32        19.39 o                         
  -5  13   6         12.26          7.93         7.90 o                         
  -4  13   6         37.42         89.53        11.71 o                         
  -3  13   6         20.81         28.18         5.67 o                         
  -2  13   6        152.69        167.78         9.70 o                         
  -1  13   6         85.73        112.65         9.81 o                         
   0  13   6        245.77        301.45        17.98 o                         
   1  13   6         85.40        131.18        11.79 o                         
   2  13   6        150.96        164.39        13.34 o                         
   3  13   6         22.21         30.87         5.54 o                         
   4  13   6         36.92         53.43         7.24 o                         
   5  13   6         11.93         17.54         9.95 o                         
  -4  14   6         38.52         26.25        10.03 o                         
  -3  14   6         68.76         91.23         9.55 o                         
  -2  14   6         81.01         91.94         8.57 o                         
  -1  14   6        399.92        450.39        14.36 o                         
   0  14   6          0.22          8.33         6.07 o                         
   1  14   6        399.24        444.70        18.10 o                         
   2  14   6         81.41         96.73         9.38 o                         
   3  14   6         68.75        110.91        14.30 o                         
   4  14   6         38.28         25.23         9.60 o                         
  -3  15   6        232.41        236.75        16.39 o                         
  -2  15   6         10.68         13.63         6.53 o                         
  -1  15   6          1.94         30.62        11.53 o                         
   0  15   6         87.30        112.96        14.43 o                         
   1  15   6          1.73         34.88        12.23 o                         
   2  15   6         11.03         85.30        17.26 o                         
   3  15   6        231.74        271.71        17.03 o                         
   1   0   7        281.25        244.09         5.67 o                         
   2   0   7       1188.74        960.22        18.06 o                         
   3   0   7        823.30        696.31        15.48 o                         
   4   0   7       2454.88       2327.95        50.69 o                         
   5   0   7       1076.00       1021.74        15.01 o                         
   6   0   7         31.81         20.32         4.27 o                         
   7   0   7        258.98        307.14        11.42 o                         
   8   0   7        366.64        393.64        13.58 o                         
   9   0   7          2.23          0.57         7.14 o                         
  -9   1   7         59.27         52.63         7.26 o                         
  -8   1   7         40.32         56.15        12.64 o                         
  -7   1   7         88.94        112.41         9.60 o                         
  -6   1   7        440.55        425.03        10.41 o                         
  -5   1   7        190.42        183.90         6.98 o                         
  -4   1   7         27.03         25.44         4.74 o                         
  -3   1   7        265.44        276.23        13.87 o                         
  -2   1   7       1277.35       1089.45        27.50 o                         
  -1   1   7       2481.42       2452.89        43.63 o                         
   0   1   7       2081.99       1946.11        37.73 o                         
   1   1   7       2485.96       2406.28        46.26 o                         
   2   1   7       1256.44       1044.87        21.28 o                         
   3   1   7        266.93        270.61         9.83 o                         
   4   1   7         27.08         30.37         3.76 o                         
   5   1   7        190.00        185.67         7.77 o                         
   6   1   7        440.06        427.63        10.77 o                         
   7   1   7         86.50        117.02         7.69 o                         
   8   1   7         41.03         35.84         9.42 o                         
   9   1   7         58.66        139.64        52.17 o                         
  -9   2   7          5.16         13.39        17.54 o                         
  -8   2   7        149.79        159.68        16.70 o                         
  -7   2   7        249.87        245.09        10.87 o                         
  -6   2   7        167.77        174.07         8.25 o                         
  -5   2   7         36.15         35.93         4.00 o                         
  -4   2   7         59.76         41.68         4.79 o                         
  -3   2   7         36.69         23.03         5.22 o                         
  -2   2   7         54.58         38.73         3.42 o                         
  -1   2   7        288.32        321.08         8.68 o                         
   0   2   7        632.02        585.87        11.45 o                         
   1   2   7        285.46        316.70         9.49 o                         
   2   2   7         53.87         27.83         3.38 o                         
   3   2   7         37.62         20.22         4.11 o                         
   4   2   7         59.60         33.29         3.99 o                         
   5   2   7         34.04         34.56         4.33 o                         
   6   2   7        164.37        169.46         8.58 o                         
   7   2   7        248.04        252.70        12.02 o                         
   8   2   7        149.16        149.04        20.16 o                         
   9   2   7          5.89          1.14         6.40 o                         
  -8   3   7        248.73        199.97        12.51 o                         
  -7   3   7        476.65        465.12        12.17 o                         
  -6   3   7         53.35         50.71         5.28 o                         
  -5   3   7        908.68        926.91        15.44 o                         
  -4   3   7        845.10        895.75        19.11 o                         
  -3   3   7         15.43         17.26         3.00 o                         
  -2   3   7       1398.16       1481.24        60.49 o                         
  -1   3   7       1485.13       1523.99        32.51 o                         
   0   3   7        178.30        162.21         6.01 o                         
   1   3   7       1492.66       1510.20        29.81 o                         
   2   3   7       1403.72       1423.51        31.89 o                         
   3   3   7         15.45         15.04         2.91 o                         
   4   3   7        845.24        865.69        15.81 o                         
   5   3   7        915.31        942.80        14.72 o                         
   6   3   7         54.79         75.80         7.54 o                         
   7   3   7        474.64        463.99        16.59 o                         
   8   3   7        245.46        279.93        11.57 o                         
   9   3   7          9.32         17.46         8.15 o                         
  -9   4   7         24.58        107.09        22.96 o                         
  -8   4   7          6.06         12.13         5.55 o                         
  -7   4   7         30.60         24.83         6.04 o                         
  -6   4   7         54.46         44.88         5.03 o                         
  -5   4   7        104.88        110.20         7.11 o                         
  -4   4   7        197.47        218.41        12.77 o                         
  -2   4   7        801.34        875.75        20.09 o                         
  -1   4   7        968.71       1020.52        29.42 o                         
   0   4   7        236.36        166.17         9.04 o                         
   1   4   7        962.56        947.25        23.76 o                         
   2   4   7        798.83        831.72        17.85 o                         
   3   4   7          5.11          4.27         3.04 o                         
   4   4   7        194.85        210.66         7.15 o                         
   5   4   7        102.58        112.60         6.46 o                         
   6   4   7         55.31         34.06         5.60 o                         
   7   4   7         31.00         32.65         5.28 o                         
   8   4   7          6.01         12.70         5.59 o                         
   9   4   7         24.46         47.21         7.74 o                         
  -8   5   7        154.57        117.27         8.76 o                         
  -7   5   7         56.51         59.46         8.22 o                         
  -6   5   7        596.81        527.79        12.68 o                         
  -5   5   7         56.53         71.74         8.41 o                         
  -4   5   7        128.91        109.14         5.96 o                         
  -3   5   7        897.05        876.60        15.12 o                         
  -2   5   7        545.59        559.57        16.07 o                         
  -1   5   7        631.88        683.49        18.33 o                         
   0   5   7        848.48        914.54        45.25 o                         
   1   5   7        627.44        639.99        20.31 o                         
   2   5   7        545.35        527.66        12.87 o                         
   3   5   7        894.10        877.25        15.98 o                         
   4   5   7        126.93        122.19         6.57 o                         
   5   5   7         58.66         70.63         5.67 o                         
   6   5   7        593.80        556.39        12.13 o                         
   7   5   7         56.51         48.79         6.09 o                         
   8   5   7        154.72        136.00         9.13 o                         
  -8   6   7         80.24         75.07         7.75 o                         
  -7   6   7         16.35         44.78         7.24 o                         
  -6   6   7        200.16        196.12         9.34 o                         
  -5   6   7        558.69        537.69        12.30 o                         
  -4   6   7         27.01         22.53         3.54 o                         
  -3   6   7        632.99        578.54        11.01 o                         
  -2   6   7         82.25         82.36         6.21 o                         
  -1   6   7        306.32        320.53        10.98 o                         
   0   6   7          3.26          1.60         3.35 o                         
   1   6   7        302.22        301.68         9.31 o                         
   2   6   7         80.08         69.43         5.33 o                         
   3   6   7        630.95        572.53        12.55 o                         
   4   6   7         27.54         23.17         4.19 o                         
   5   6   7        561.63        527.62        11.38 o                         
   6   6   7        198.91        209.51        11.14 o                         
   7   6   7         15.63         29.76         6.01 o                         
   8   6   7         82.70         88.37         9.46 o                         
  -8   7   7        145.91        153.92        11.98 o                         
  -7   7   7         41.23         32.37         8.11 o                         
  -6   7   7          3.87          7.75         6.06 o                         
  -5   7   7        450.51        434.91        12.36 o                         
  -4   7   7        182.45        196.99         9.49 o                         
  -3   7   7        258.24        254.51         8.75 o                         
  -2   7   7        359.92        375.87         9.90 o                         
  -1   7   7        188.96        236.36         9.09 o                         
   0   7   7        263.73        318.37        11.34 o                         
   1   7   7        190.14        244.65         9.18 o                         
   2   7   7        362.47        343.01        10.23 o                         
   3   7   7        257.81        256.20         8.78 o                         
   4   7   7        180.42        173.20         8.72 o                         
   5   7   7        451.54        433.75        10.45 o                         
   6   7   7          3.60         -0.79         4.91 o                         
   7   7   7         40.50         33.92         6.00 o                         
   8   7   7        145.14        194.14        11.31 o                         
  -8   8   7        153.85        154.34         9.39 o                         
  -7   8   7          8.66         -3.29         5.59 o                         
  -6   8   7        105.95         95.83         9.58 o                         
  -5   8   7        446.62        412.54        12.32 o                         
  -4   8   7        146.02        135.10         8.51 o                         
  -3   8   7        334.92        337.91         9.19 o                         
  -2   8   7          9.14          5.98         4.62 o                         
  -1   8   7        476.59        472.16        12.13 o                         
   0   8   7        216.95        208.74         9.74 o                         
   1   8   7        470.48        445.45        11.25 o                         
   2   8   7          9.28         12.95         5.02 o                         
   3   8   7        333.76        309.27        10.05 o                         
   4   8   7        146.68        160.76         8.23 o                         
   5   8   7        445.46        409.35        10.96 o                         
   6   8   7        106.04        109.71        14.65 o                         
   7   8   7          8.67         10.82         6.34 o                         
   8   8   7        152.56        207.90        22.39 o                         
  -7   9   7         21.06         15.81         7.10 o                         
  -6   9   7        206.72        217.01        19.96 o                         
  -5   9   7        141.84        136.74        10.34 o                         
  -4   9   7        240.43        276.57         9.93 o                         
  -3   9   7        286.08        285.09         9.08 o                         
  -2   9   7        609.45        675.66        13.89 o                         
  -1   9   7         27.66         33.21         5.23 o                         
   0   9   7         76.77         78.80         8.05 o                         
   1   9   7         27.68         31.45         4.65 o                         
   2   9   7        603.27        579.81        15.84 o                         
   3   9   7        286.38        263.01        11.14 o                         
   4   9   7        239.86        264.18        11.59 o                         
   5   9   7        140.51        142.47        11.08 o                         
   6   9   7        201.71        229.56        15.90 o                         
   7   9   7         21.25         29.29         8.27 o                         
  -7  10   7          0.44         19.32        12.79 o                         
  -6  10   7        120.34        107.71         9.21 o                         
  -5  10   7          4.08          7.61         7.21 o                         
  -4  10   7        206.41        230.51        10.41 o                         
  -3  10   7        355.63        350.35        10.20 o                         
  -2  10   7         69.15         71.67         7.37 o                         
  -1  10   7         36.80         42.83         6.15 o                         
   0  10   7        838.51        773.05        17.07 o                         
   1  10   7         37.23         21.48         5.10 o                         
   2  10   7         70.38         57.50        10.00 o                         
   3  10   7        354.19        316.54        11.15 o                         
   4  10   7        205.21        206.02        11.33 o                         
   5  10   7          4.69         51.88        15.58 o                         
   6  10   7        120.56        121.16        13.40 o                         
  -6  11   7         34.57         28.80         5.78 o                         
  -5  11   7         53.26         47.47        13.50 o                         
  -4  11   7         10.06         13.40         5.53 o                         
  -3  11   7        217.49        223.03        10.25 o                         
  -2  11   7        629.73        606.69        13.68 o                         
  -1  11   7         24.04         22.78         6.39 o                         
   0  11   7        559.76        537.01        12.92 o                         
   1  11   7         24.07         17.52         5.06 o                         
   2  11   7        629.19        574.52        14.19 o                         
   3  11   7        217.46        226.73        11.92 o                         
   4  11   7         10.23          4.66         6.13 o                         
   5  11   7         54.29         50.06         9.22 o                         
   6  11   7         34.39         18.86         9.45 o                         
  -6  12   7        182.68        199.73        11.70 o                         
  -5  12   7         97.12        102.81        11.16 o                         
  -4  12   7         22.39         28.35         6.63 o                         
  -3  12   7         95.42        108.01         8.61 o                         
  -2  12   7        975.41        945.10        19.80 o                         
  -1  12   7        121.21        166.66        10.11 o                         
   0  12   7         61.04         58.18         6.36 o                         
   1  12   7        122.53        144.29        10.16 o                         
   2  12   7        973.70        902.07        22.75 o                         
   3  12   7         96.69         88.70         9.28 o                         
   4  12   7         23.28         17.21         9.27 o                         
   5  12   7         98.12         94.10        13.31 o                         
   6  12   7        185.14        212.22        25.51 o                         
  -5  13   7         55.69         42.62        10.50 o                         
  -4  13   7         70.19         55.01         7.76 o                         
  -3  13   7         94.52         96.92         8.62 o                         
  -2  13   7         88.07         73.61        16.17 o                         
  -1  13   7        175.37        151.78        10.56 o                         
   0  13   7         59.52        118.68        14.68 o                         
   1  13   7        175.68        182.99        10.66 o                         
   2  13   7         91.36         91.41        11.07 o                         
   3  13   7         94.98         70.96         7.91 o                         
   4  13   7         70.48        129.91        27.95 o                         
   5  13   7         55.69         65.43        11.01 o                         
  -4  14   7        133.25        108.96        12.76 o                         
  -3  14   7        106.70        165.47        17.69 o                         
  -2  14   7         50.28         62.07         8.37 o                         
  -1  14   7        172.81        155.09        15.02 o                         
   0  14   7          2.33         13.95         6.30 o                         
   1  14   7        172.22        195.84        10.95 o                         
   2  14   7         49.87         56.03         7.05 o                         
   3  14   7        106.55        138.22        10.87 o                         
   4  14   7        132.43        126.29        12.63 o                         
  -2  15   7         40.11         50.56        14.09 o                         
  -1  15   7         65.28         60.39         7.77 o                         
   0  15   7        152.33        179.39        11.98 o                         
   1  15   7         65.00         60.79         8.16 o                         
   2  15   7         39.41         49.14         9.03 o                         
   0   0   8       3217.96       3052.68        82.91 o                         
   1   0   8       7682.29       8505.24       160.09 o                         
   2   0   8       6335.88       6102.27       115.31 o                         
   3   0   8         51.21         66.87         5.20 o                         
   4   0   8       1318.62       1270.41        21.52 o                         
   5   0   8         20.31         26.13         4.23 o                         
   6   0   8       1421.01       1439.86        21.72 o                         
   7   0   8        215.90        254.78        15.29 o                         
   8   0   8        519.29        595.44        32.93 o                         
   9   0   8          7.64          2.22         6.30 o                         
  -9   1   8         18.49         46.21        13.97 o                         
  -8   1   8         57.22         66.38         8.90 o                         
  -7   1   8        361.46        376.40        11.11 o                         
  -6   1   8         76.78         98.27         6.88 o                         
  -5   1   8        107.79         98.84         7.78 o                         
  -4   1   8        147.29        161.37         8.78 o                         
  -3   1   8        162.59        121.16         6.67 o                         
  -2   1   8       1179.84       1170.95        26.28 o                         
  -1   1   8       3685.81       3733.09        66.16 o                         
   0   1   8       6775.65       7780.39       135.67 o                         
   1   1   8       3686.83       3751.72        66.13 o                         
   2   1   8       1176.38       1183.44        24.07 o                         
   3   1   8        164.98        138.52         7.46 o                         
   4   1   8        145.95        155.70         7.63 o                         
   5   1   8        106.42        106.25         6.16 o                         
   6   1   8         78.19         72.46         6.47 o                         
   7   1   8        360.41        353.73        10.96 o                         
   8   1   8         59.45        104.64        15.21 o                         
   9   1   8         18.38          3.89         7.97 o                         
  -9   2   8         27.58        134.39        34.45 o                         
  -8   2   8          2.89         10.60         5.59 o                         
  -7   2   8        308.41        313.03        10.54 o                         
  -6   2   8       1610.34       1592.31        23.77 o                         
  -5   2   8         91.17         77.26         6.08 o                         
  -4   2   8         80.05         79.33         6.65 o                         
  -3   2   8       1193.48       1154.99        26.05 o                         
  -2   2   8        612.97        781.85        19.20 o                         
  -1   2   8        453.16        390.38        10.04 o                         
   0   2   8         12.94          7.91         1.76 o                         
   1   2   8        445.26        379.31        10.05 o                         
   2   2   8        611.35        794.02        16.99 o                         
   3   2   8       1195.64       1118.93        24.25 o                         
   4   2   8         81.06         71.87         7.52 o                         
   5   2   8         89.61         87.35         6.29 o                         
   6   2   8       1618.58       1585.44        22.33 o                         
   7   2   8        311.29        334.45        10.90 o                         
   8   2   8          2.70          3.36         5.06 o                         
   9   2   8         27.34        137.20        30.33 o                         
  -9   3   8          0.07         32.38        13.90 o                         
  -8   3   8         58.39         66.18         6.92 o                         
  -7   3   8        113.31        126.52         9.33 o                         
  -6   3   8        553.69        523.19        11.21 o                         
  -5   3   8        893.91        846.63        14.98 o                         
  -4   3   8        139.67        130.88         6.30 o                         
  -3   3   8        588.85        594.22        17.48 o                         
  -2   3   8        828.35        925.88        27.49 o                         
  -1   3   8       2836.79       2851.72        67.19 o                         
   0   3   8       1329.36       1342.73        29.53 o                         
   1   3   8       2835.99       2745.62        49.27 o                         
   2   3   8        830.24        883.40        17.47 o                         
   3   3   8        584.77        567.43        14.14 o                         
   4   3   8        137.92        135.11         7.71 o                         
   5   3   8        891.84        827.79        14.19 o                         
   6   3   8        549.65        517.34        12.03 o                         
   7   3   8        112.73         91.14         7.24 o                         
   8   3   8         58.47         68.40        10.20 o                         
   9   3   8          0.07        113.12        30.01 o                         
  -9   4   8          1.30         -0.64        12.96 o                         
  -8   4   8         16.04         20.59         5.61 o                         
  -7   4   8        730.15        641.65        15.61 o                         
  -6   4   8        152.62        177.22         9.47 o                         
  -5   4   8        881.12        853.43        18.55 o                         
  -4   4   8        114.14         98.76         6.52 o                         
  -3   4   8        506.95        475.85        11.85 o                         
  -2   4   8         48.51         58.46         5.09 o                         
  -1   4   8        185.33        207.96         8.16 o                         
   0   4   8          3.30          2.29         2.51 o                         
   2   4   8         48.19         48.01         5.02 o                         
   3   4   8        509.41        463.00         9.79 o                         
   4   4   8        110.92        103.17         5.81 o                         
   5   4   8        879.56        872.18        14.97 o                         
   6   4   8        150.76        199.43         9.24 o                         
   7   4   8        727.55        647.95        13.92 o                         
   8   4   8         16.10         30.73         7.97 o                         
   9   4   8          1.26         11.27         7.05 o                         
  -8   5   8        116.70        117.19         9.55 o                         
  -7   5   8         47.69         28.90         6.03 o                         
  -6   5   8        621.87        594.00        13.58 o                         
  -5   5   8        187.87        198.04        10.69 o                         
  -4   5   8         52.97         48.17         5.18 o                         
  -3   5   8        164.34        158.42         8.67 o                         
  -2   5   8         35.62         19.92         5.35 o                         
  -1   5   8        358.48        322.38        10.80 o                         
   0   5   8       1542.16       1587.81        38.97 o                         
   1   5   8        359.19        323.25        11.06 o                         
   2   5   8         36.25         29.17         4.86 o                         
   3   5   8        167.05        176.57         7.23 o                         
   4   5   8         55.68         50.94         5.29 o                         
   5   5   8        185.09        206.52         8.64 o                         
   6   5   8        622.24        625.37        13.45 o                         
   7   5   8         48.20         44.79         5.41 o                         
   8   5   8        117.32        122.45         9.81 o                         
  -8   6   8         46.60        101.18        19.23 o                         
  -7   6   8        256.00        229.26        12.01 o                         
  -6   6   8        136.34        141.95        10.68 o                         
  -5   6   8        161.65        192.81         8.67 o                         
  -4   6   8         69.37         57.18         5.84 o                         
  -3   6   8       1438.87       1362.06        22.04 o                         
  -2   6   8       1053.31        975.92        19.69 o                         
  -1   6   8         65.17         79.89         7.50 o                         
   0   6   8        337.85        317.79        11.53 o                         
   1   6   8         65.33         76.65        10.39 o                         
   2   6   8       1062.63        937.41        18.04 o                         
   3   6   8       1426.36       1310.58        19.92 o                         
   4   6   8         69.90         66.72         5.50 o                         
   5   6   8        159.58        185.85         7.86 o                         
   6   6   8        135.71        150.66        10.35 o                         
   7   6   8        257.44        175.62        13.38 o                         
   8   6   8         46.29         54.16        13.28 o                         
  -8   7   8        134.92        131.21         9.83 o                         
  -7   7   8        287.83        308.40        12.94 o                         
  -6   7   8         19.08         38.63         7.89 o                         
  -5   7   8        474.13        484.68        13.28 o                         
  -4   7   8        493.94        482.97        12.54 o                         
  -3   7   8        720.29        716.33        13.57 o                         
  -2   7   8         16.00         29.99         5.00 o                         
  -1   7   8        261.94        261.02         9.12 o                         
   0   7   8         70.67         67.36        12.95 o                         
   1   7   8        264.43        257.37         9.26 o                         
   2   7   8         15.88         19.68         3.77 o                         
   3   7   8        727.55        688.16        12.76 o                         
   4   7   8        495.56        485.69        10.66 o                         
   5   7   8        474.56        503.41        11.25 o                         
   6   7   8         19.70         29.98         5.53 o                         
   7   7   8        282.34        288.87        11.15 o                         
   8   7   8        135.61        172.58        11.07 o                         
  -7   8   8         25.05         23.85         5.54 o                         
  -6   8   8         97.44         91.35         9.98 o                         
  -5   8   8        379.78        376.62        12.60 o                         
  -4   8   8        456.17        451.80        11.30 o                         
  -3   8   8         31.80         21.90         4.76 o                         
  -2   8   8        285.12        256.52         8.29 o                         
  -1   8   8         36.01         33.74         5.56 o                         
   0   8   8        103.91        100.66        10.71 o                         
   1   8   8         36.28         32.96         4.35 o                         
   2   8   8        283.04        239.49         8.84 o                         
   3   8   8         31.98         17.26         5.77 o                         
   4   8   8        457.91        455.40        11.38 o                         
   5   8   8        378.63        394.16        12.07 o                         
   6   8   8         96.28        117.03         9.02 o                         
   7   8   8         24.00         22.78         6.10 o                         
  -7   9   8         20.70         36.21         6.78 o                         
  -6   9   8        166.71        131.55        10.77 o                         
  -5   9   8        567.75        532.27        15.28 o                         
  -4   9   8        172.81        174.18         9.54 o                         
  -3   9   8          0.51          4.21         4.15 o                         
  -2   9   8       1643.64       1641.73        27.83 o                         
  -1   9   8         94.08         87.84         6.84 o                         
   0   9   8       1093.02       1077.42        19.10 o                         
   1   9   8         95.22         59.97         6.61 o                         
   2   9   8       1651.83       1569.92        28.86 o                         
   3   9   8          0.55          1.98         4.61 o                         
   4   9   8        173.06        195.95         9.63 o                         
   5   9   8        569.65        524.30        13.54 o                         
   6   9   8        166.80        179.40        12.43 o                         
   7   9   8         21.11         31.98        13.16 o                         
  -7  10   8        298.16        303.66        13.06 o                         
  -6  10   8         68.24         69.12         7.21 o                         
  -5  10   8        206.88        221.33        13.57 o                         
  -4  10   8         17.02         21.95         5.07 o                         
  -3  10   8        204.32        247.23         9.58 o                         
  -2  10   8        542.03        463.08        11.33 o                         
  -1  10   8        252.03        243.09         9.53 o                         
   0  10   8        745.43        699.90        14.50 o                         
   1  10   8        251.72        238.38        10.22 o                         
   2  10   8        546.15        462.03        14.39 o                         
   3  10   8        204.56        202.28        10.25 o                         
   4  10   8         16.51         16.62         5.04 o                         
   5  10   8        206.91        215.70        11.64 o                         
   6  10   8         70.34         91.36        11.44 o                         
   7  10   8        297.37        319.14        18.44 o                         
  -6  11   8         83.24         61.65         8.07 o                         
  -5  11   8         98.68         79.74        11.41 o                         
  -4  11   8         11.27         14.23         5.28 o                         
  -3  11   8         98.58        102.27         8.36 o                         
  -2  11   8        144.12        170.62        11.17 o                         
  -1  11   8        120.31        110.84         8.03 o                         
   0  11   8          0.15         -1.69         6.04 o                         
   1  11   8        121.88        124.36         9.04 o                         
   2  11   8        144.64        154.15        14.16 o                         
   3  11   8         97.78        110.39         9.84 o                         
   4  11   8         11.96          4.07         8.06 o                         
   5  11   8         99.83        116.48         9.19 o                         
   6  11   8         83.84         71.47        12.66 o                         
  -5  12   8         54.18         70.78        13.20 o                         
  -4  12   8        180.56        197.65         9.88 o                         
  -3  12   8         45.46         53.56         8.63 o                         
  -2  12   8        170.52        150.16        11.40 o                         
  -1  12   8        167.09        162.15        10.26 o                         
   0  12   8         42.15         41.23         6.15 o                         
   1  12   8        167.05        198.68        12.68 o                         
   2  12   8        168.96        153.83        10.78 o                         
   3  12   8         46.17         49.89        11.12 o                         
   4  12   8        181.63        169.96        12.58 o                         
   5  12   8         54.08         52.94        14.89 o                         
  -5  13   8         13.44         14.58         5.37 o                         
  -4  13   8         45.44         38.81         7.43 o                         
  -3  13   8         34.42         25.10         5.29 o                         
  -2  13   8        155.60        163.93         9.56 o                         
  -1  13   8         30.29         26.72         6.64 o                         
   0  13   8         46.23         34.06         7.40 o                         
   1  13   8         30.43         21.48         7.08 o                         
   2  13   8        154.66        153.43        11.94 o                         
   3  13   8         35.71         29.69         5.11 o                         
   4  13   8         43.72         81.30        15.50 o                         
   5  13   8         13.61         19.44         9.70 o                         
  -3  14   8         93.82        173.21        21.47 o                         
  -2  14   8        316.37        358.70        16.69 o                         
  -1  14   8         61.30         52.58        10.19 o                         
   0  14   8        114.54        118.92        12.67 o                         
   1  14   8         61.24         80.42         9.03 o                         
   2  14   8        311.95        341.36        12.19 o                         
   3  14   8         90.68        196.39        31.41 o                         
  -2  15   8         36.81         26.75         6.26 o                         
  -1  15   8         13.73         11.52         7.41 o                         
   0  15   8        130.30        125.38        10.84 o                         
   1  15   8         13.43         28.04         7.53 o                         
   2  15   8         36.78         64.36        12.77 o                         
   1   0   9       6975.74       7691.40       134.04 o                         
   2   0   9       2311.16       2129.43        42.55 o                         
   3   0   9         29.16         23.00         3.74 o                         
   4   0   9         14.87         12.29         3.91 o                         
   5   0   9       2916.11       3079.02        39.01 o                         
   6   0   9        128.19        157.62         9.73 o                         
   7   0   9        321.71        347.88        11.62 o                         
   8   0   9          3.79          0.68         6.59 o                         
   9   0   9         61.40         38.96         7.50 o                         
  -9   1   9        121.29        134.28        15.63 o                         
  -8   1   9         67.22         85.38         8.18 o                         
  -7   1   9         14.41         27.22         5.19 o                         
  -6   1   9         25.09         22.92         4.63 o                         
  -5   1   9        677.55        681.61        12.42 o                         
  -4   1   9        297.71        322.26         9.03 o                         
  -3   1   9        882.43        819.74        18.20 o                         
  -2   1   9        229.96        234.29         9.68 o                         
  -1   1   9       2653.90       2610.90        73.88 o                         
   0   1   9        189.74        197.70         6.05 o                         
   1   1   9       2651.25       2587.64        50.38 o                         
   2   1   9        230.35        219.32         6.52 o                         
   3   1   9        882.13        808.63        16.79 o                         
   4   1   9        297.97        310.38         8.82 o                         
   5   1   9        672.81        682.05        12.48 o                         
   6   1   9         23.98         22.02         4.71 o                         
   7   1   9         14.37         21.25         5.74 o                         
   8   1   9         66.77        103.63        16.34 o                         
   9   1   9        122.93        120.36        11.57 o                         
  -9   2   9        150.79        155.84        16.29 o                         
  -8   2   9        235.61        241.85        10.54 o                         
  -7   2   9        149.50        192.80        10.58 o                         
  -6   2   9        178.37        174.15         8.90 o                         
  -5   2   9        882.89        894.61        15.25 o                         
  -4   2   9        110.12         89.93         7.12 o                         
  -3   2   9        378.41        345.22        10.47 o                         
  -2   2   9        640.91        589.04        14.38 o                         
  -1   2   9        409.93        441.56        16.46 o                         
   0   2   9       1449.93       1326.18        23.43 o                         
   1   2   9        405.24        464.44        12.05 o                         
   2   2   9        637.22        561.99        10.84 o                         
   3   2   9        381.79        347.86         9.11 o                         
   4   2   9        108.59        118.71         6.33 o                         
   5   2   9        879.01        888.51        14.14 o                         
   6   2   9        179.37        202.87         9.03 o                         
   7   2   9        147.37        201.44        10.51 o                         
   8   2   9        233.73        212.76        12.12 o                         
   9   2   9        150.26        180.89        16.91 o                         
  -8   3   9        106.24        117.69        10.29 o                         
  -7   3   9        189.60        232.23        11.58 o                         
  -6   3   9         45.48         59.10         5.77 o                         
  -5   3   9        566.67        566.03        14.29 o                         
  -4   3   9        501.41        511.10        11.26 o                         
  -3   3   9         81.86         79.36         7.72 o                         
  -2   3   9       1181.30       1125.66        31.94 o                         
  -1   3   9       1183.52       1150.73        23.31 o                         
   0   3   9        286.97        230.32        10.41 o                         
   1   3   9       1193.95       1144.65        20.44 o                         
   2   3   9       1184.59       1085.45        18.62 o                         
   3   3   9         82.46         84.32         6.03 o                         
   4   3   9        497.43        520.83        10.25 o                         
   5   3   9        563.00        579.58        13.01 o                         
   6   3   9         46.56         64.15         6.62 o                         
   7   3   9        189.69        225.40         9.82 o                         
   8   3   9        106.54        118.39        10.67 o                         
  -8   4   9         58.12         47.35         5.51 o                         
  -7   4   9         58.62         76.18         8.99 o                         
  -6   4   9        604.49        592.17        13.36 o                         
  -5   4   9        335.31        336.65        12.10 o                         
  -4   4   9         10.64         15.87         4.55 o                         
  -3   4   9         37.92         50.44         5.86 o                         
  -2   4   9         69.39         83.10         8.03 o                         
  -1   4   9       1366.99       1325.59        33.03 o                         
   0   4   9        293.02        256.70         8.54 o                         
   1   4   9       1360.81       1315.85        24.92 o                         
   2   4   9         69.68         81.13         6.08 o                         
   3   4   9         36.42         42.14         4.07 o                         
   4   4   9         11.16         18.12         3.56 o                         
   5   4   9        334.09        351.55        12.17 o                         
   6   4   9        607.78        610.29        12.78 o                         
   7   4   9         60.01         72.08         8.93 o                         
   8   4   9         58.01         61.54         7.56 o                         
  -8   5   9         13.74         15.38         5.43 o                         
  -7   5   9         82.05         58.91         9.56 o                         
  -6   5   9        515.46        472.20        12.82 o                         
  -5   5   9         68.11         62.34         6.68 o                         
  -4   5   9        227.74        232.84         9.21 o                         
  -3   5   9        109.30        147.46        10.06 o                         
  -2   5   9        396.93        423.53        11.03 o                         
  -1   5   9       1518.72       1396.16        35.17 o                         
   0   5   9        457.65        443.93        11.31 o                         
   1   5   9       1521.26       1395.34        26.52 o                         
   2   5   9        398.49        394.59         9.61 o                         
   3   5   9        111.18        134.91         7.77 o                         
   4   5   9        227.60        222.81         7.84 o                         
   5   5   9         67.14         61.49         5.09 o                         
   6   5   9        514.29        461.75        15.62 o                         
   7   5   9         80.81         73.55         7.42 o                         
   8   5   9         12.92         35.39         9.24 o                         
  -8   6   9        215.61        226.58        12.02 o                         
  -7   6   9         92.92        125.69        11.12 o                         
  -6   6   9         57.21         49.64         7.71 o                         
  -5   6   9         15.83         19.52         4.92 o                         
  -4   6   9        111.47         86.51         9.97 o                         
  -3   6   9        194.12        191.72         7.64 o                         
  -2   6   9         92.70        103.38         6.32 o                         
  -1   6   9          5.20          3.69         3.57 o                         
   0   6   9        133.49        133.06         8.49 o                         
   1   6   9          5.61          9.81         3.93 o                         
   2   6   9         95.25         92.86         7.19 o                         
   3   6   9        195.07        196.30         7.66 o                         
   4   6   9        114.13         99.11         7.93 o                         
   5   6   9         16.69         25.78         4.30 o                         
   6   6   9         57.29         67.29         6.37 o                         
   7   6   9         92.47         74.83         6.93 o                         
   8   6   9        217.61        222.94        13.67 o                         
  -8   7   9         23.81         11.41         5.99 o                         
  -7   7   9         59.12         98.81        10.65 o                         
  -6   7   9        607.93        616.39        20.32 o                         
  -5   7   9        145.73        154.06        10.34 o                         
  -4   7   9        423.22        402.79        10.85 o                         
  -3   7   9        514.48        510.84        11.19 o                         
  -2   7   9        294.98        304.36         8.41 o                         
  -1   7   9         74.13         63.90         4.82 o                         
   0   7   9       1293.67       1265.92        20.30 o                         
   1   7   9         74.36         70.09         7.73 o                         
   2   7   9        294.18        283.79         9.05 o                         
   3   7   9        512.86        492.41        10.65 o                         
   4   7   9        421.03        401.42         9.71 o                         
   5   7   9        148.39        165.70         8.22 o                         
   6   7   9        603.69        608.83        13.66 o                         
   7   7   9         60.20         62.45         8.78 o                         
   8   7   9         24.61         81.61        16.52 o                         
  -7   8   9        116.41        120.20        13.52 o                         
  -6   8   9        255.17        304.79        19.77 o                         
  -5   8   9        442.36        431.11        13.71 o                         
  -4   8   9         27.26         22.92         4.81 o                         
  -3   8   9         73.45         64.43         4.86 o                         
  -2   8   9        958.52        946.60        15.79 o                         
  -1   8   9       1297.68       1221.87        19.82 o                         
   0   8   9          3.36         -0.44         4.19 o                         
   1   8   9       1301.82       1190.37        20.96 o                         
   2   8   9        962.96        924.21        17.05 o                         
   3   8   9         74.84         62.54         9.58 o                         
   4   8   9         27.19         11.08         4.39 o                         
   5   8   9        446.71        456.98        12.84 o                         
   6   8   9        254.91        265.07        15.31 o                         
   7   8   9        116.91        150.94        11.86 o                         
  -7   9   9         17.54         29.71         9.07 o                         
  -6   9   9        138.76        107.15        12.27 o                         
  -5   9   9        236.66        221.61        11.20 o                         
  -4   9   9         38.36         55.52         5.86 o                         
  -3   9   9         19.70         23.77         4.45 o                         
  -2   9   9         53.33         61.24         6.21 o                         
  -1   9   9        622.81        567.51        13.61 o                         
   0   9   9        529.89        509.73        14.88 o                         
   1   9   9        625.52        587.70        15.77 o                         
   2   9   9         52.55         55.14         5.21 o                         
   3   9   9         18.74         24.45         4.76 o                         
   4   9   9         37.97         33.33         7.18 o                         
   5   9   9        236.60        229.48        10.31 o                         
   6   9   9        139.24        147.05        10.85 o                         
   7   9   9         18.32         22.77         7.04 o                         
  -6  10   9        416.32        390.32        14.10 o                         
  -5  10   9        134.71        146.56        12.04 o                         
  -4  10   9         22.81         26.93         5.23 o                         
  -3  10   9        262.60        274.00        11.08 o                         
  -2  10   9        440.61        418.18        11.09 o                         
  -1  10   9         52.20         47.92         4.66 o                         
   0  10   9          0.01          6.23         5.81 o                         
   1  10   9         52.14         74.85         8.79 o                         
   2  10   9        439.66        432.62        14.09 o                         
   3  10   9        260.24        241.15        13.74 o                         
   4  10   9         22.35          5.54         5.19 o                         
   5  10   9        133.34        134.11         8.93 o                         
   6  10   9        418.66        429.67        23.14 o                         
  -6  11   9        130.95        134.61        12.50 o                         
  -5  11   9        456.79        490.28        25.05 o                         
  -4  11   9        144.14        161.09        28.75 o                         
  -3  11   9        173.77        179.89         9.38 o                         
  -2  11   9        439.45        492.02        12.37 o                         
  -1  11   9        854.62        812.04        17.55 o                         
   0  11   9         76.76         67.66         5.85 o                         
   1  11   9        859.49        810.03        19.58 o                         
   2  11   9        436.33        474.05        14.91 o                         
   3  11   9        174.08        174.84        11.75 o                         
   4  11   9        143.10        135.62        12.50 o                         
   5  11   9        460.41        440.58        23.23 o                         
   6  11   9        131.40        122.49        17.15 o                         
  -5  12   9        111.26        158.87        10.40 o                         
  -4  12   9        179.06        202.24        11.35 o                         
  -3  12   9        424.56        403.87        12.36 o                         
  -2  12   9        121.03        105.43         9.68 o                         
  -1  12   9        333.53        349.32        12.33 o                         
   0  12   9         68.21         76.59         7.02 o                         
   1  12   9        332.46        309.26        12.54 o                         
   2  12   9        121.29         91.15         8.71 o                         
   3  12   9        428.53        404.61        16.83 o                         
   4  12   9        177.60        187.96        10.72 o                         
   5  12   9        111.00        158.84        14.50 o                         
  -4  13   9        243.09        263.76        21.79 o                         
  -3  13   9         39.18         36.54         5.03 o                         
  -2  13   9        140.02        147.01        10.99 o                         
  -1  13   9         21.32         24.69         5.11 o                         
   0  13   9         11.70         15.55         5.67 o                         
   1  13   9         21.60         27.03         7.36 o                         
   2  13   9        140.67        118.07        11.47 o                         
   3  13   9         38.88         33.81         6.68 o                         
   4  13   9        242.65        270.94        13.48 o                         
  -3  14   9        109.96        125.54        12.26 o                         
  -2  14   9        403.65        354.94        12.76 o                         
  -1  14   9        114.67        196.87        17.89 o                         
   0  14   9         10.61         12.98         7.26 o                         
   1  14   9        114.42        130.48        11.71 o                         
   2  14   9        407.78        410.30        18.48 o                         
   3  14   9        110.40        130.07        13.90 o                         
  -1  15   9         61.84        236.26        26.42 o                         
   0  15   9         30.70         48.39        10.31 o                         
   1  15   9         62.09         81.33        11.97 o                         
   0   0  10       3059.57       3228.81        88.39 o                         
   1   0  10       4903.21       5371.29        94.89 o                         
   2   0  10       1595.53       1501.70        28.45 o                         
   3   0  10         25.57         15.72         3.85 o                         
   4   0  10         14.31         31.25         4.46 o                         
   5   0  10        200.60        197.48         9.86 o                         
   6   0  10        444.84        457.15        11.64 o                         
   7   0  10         79.70         81.40         8.14 o                         
   8   0  10         63.75         76.99         8.66 o                         
  -8   1  10        112.01        120.57         9.27 o                         
  -7   1  10        139.22        174.75        11.04 o                         
  -6   1  10        272.26        329.33        10.47 o                         
  -5   1  10       1236.49       1267.80        23.27 o                         
  -4   1  10        236.27        261.59         8.82 o                         
  -3   1  10        614.39        621.77        21.75 o                         
  -2   1  10         84.14         89.35         7.39 o                         
  -1   1  10       2385.72       2460.58        83.76 o                         
   0   1  10       5745.75       6413.20        98.93 o                         
   1   1  10       2391.22       2458.93        39.09 o                         
   2   1  10         84.66         99.19         5.88 o                         
   3   1  10        608.24        631.53        11.98 o                         
   4   1  10        236.52        248.37         7.52 o                         
   5   1  10       1237.43       1271.50        23.07 o                         
   6   1  10        275.91        330.88        10.33 o                         
   7   1  10        136.80        157.66        11.63 o                         
   8   1  10        110.77        128.27        10.62 o                         
  -8   2  10         71.86        110.71        11.59 o                         
  -7   2  10        167.43        201.99        12.67 o                         
  -6   2  10          7.18         15.01         5.60 o                         
  -5   2  10       1036.40        975.67        21.22 o                         
  -4   2  10         41.60         41.98         5.09 o                         
  -3   2  10        544.85        517.96        13.95 o                         
  -2   2  10        475.48        427.72        11.48 o                         
  -1   2  10       2179.24       2319.15        49.19 o                         
   0   2  10         24.05         48.79         4.23 o                         
   1   2  10       2175.15       2226.03        37.83 o                         
   2   2  10        473.10        426.54         9.25 o                         
   3   2  10        550.63        509.61        10.57 o                         
   4   2  10         43.42         56.41         6.62 o                         
   5   2  10       1035.90        980.89        15.80 o                         
   6   2  10          6.85         12.98         5.17 o                         
   7   2  10        169.51        220.33        11.10 o                         
   8   2  10         73.64         68.02         7.32 o                         
  -8   3  10          7.78          9.11         5.21 o                         
  -7   3  10         83.44        124.75        13.89 o                         
  -6   3  10        130.08        123.20         8.24 o                         
  -5   3  10        768.23        748.78        14.58 o                         
  -4   3  10        156.74        161.77         8.37 o                         
  -3   3  10        803.98        731.57        17.51 o                         
  -2   3  10        549.56        520.77        15.71 o                         
  -1   3  10        206.70        247.31         8.88 o                         
   0   3  10        772.31        710.83        14.80 o                         
   1   3  10        209.23        262.55         7.89 o                         
   2   3  10        549.15        500.12        10.56 o                         
   3   3  10        805.45        762.21        13.75 o                         
   4   3  10        156.54        162.08         7.21 o                         
   5   3  10        770.46        743.75        14.44 o                         
   6   3  10        130.93        149.16        11.17 o                         
   7   3  10         83.22         74.71         7.34 o                         
   8   3  10          7.63          8.72        14.92 o                         
  -8   4  10         37.35         22.08         5.54 o                         
  -7   4  10        123.21        115.34         9.98 o                         
  -6   4  10        448.55        447.78        13.12 o                         
  -5   4  10          7.71         10.45         5.16 o                         
  -4   4  10        502.75        462.82        10.55 o                         
  -3   4  10         44.13         51.94         7.87 o                         
  -2   4  10        712.64        681.70        14.96 o                         
  -1   4  10        116.45         66.07        10.52 o                         
   0   4  10        123.01        121.33         7.83 o                         
   1   4  10        115.12        105.94         5.94 o                         
   2   4  10        714.14        649.24        12.16 o                         
   3   4  10         43.16         31.19         4.03 o                         
   4   4  10        507.13        465.88        10.17 o                         
   5   4  10          7.09         12.30         5.02 o                         
   6   4  10        442.05        458.81        13.90 o                         
   7   4  10        123.05        106.84         9.15 o                         
   8   4  10         36.50         23.28         6.92 o                         
  -8   5  10         65.08         77.16        10.90 o                         
  -7   5  10         53.28         38.00         7.78 o                         
  -6   5  10        178.94        204.73        13.19 o                         
  -5   5  10         88.32         77.74         7.62 o                         
  -4   5  10        358.75        350.79        12.54 o                         
  -3   5  10         63.50         59.85         5.70 o                         
  -2   5  10         70.79         78.99         6.20 o                         
  -1   5  10        657.88        628.51        13.80 o                         
   0   5  10       1004.13        958.38        17.56 o                         
   1   5  10        658.74        611.77        12.34 o                         
   2   5  10         71.44         81.63         7.19 o                         
   3   5  10         63.44         52.14         4.56 o                         
   4   5  10        362.07        346.25        10.71 o                         
   5   5  10         86.96         66.05         5.38 o                         
   6   5  10        177.94        222.91        10.31 o                         
   7   5  10         54.98         49.79         8.97 o                         
   8   5  10         65.97        111.94        10.10 o                         
  -8   6  10         41.55         16.57         7.10 o                         
  -7   6  10         98.25        145.45        14.90 o                         
  -6   6  10         27.53         11.60         6.42 o                         
  -5   6  10         12.03          9.66         6.35 o                         
  -4   6  10         41.05         43.70         5.46 o                         
  -3   6  10        195.72        204.07         8.67 o                         
  -2   6  10        207.98        229.30         8.00 o                         
  -1   6  10        286.70        293.66         8.72 o                         
   0   6  10         16.93         25.19         5.38 o                         
   1   6  10        283.84        290.85         8.07 o                         
   2   6  10        204.92        229.61         8.23 o                         
   3   6  10        194.38        205.03         8.72 o                         
   4   6  10         40.18         39.39         4.48 o                         
   5   6  10         12.27          9.86         4.36 o                         
   6   6  10         27.41         20.69         5.76 o                         
   7   6  10         96.50         83.52         8.15 o                         
   8   6  10         40.34         46.96        15.57 o                         
  -7   7  10        353.47        344.24        18.04 o                         
  -6   7  10        369.93        329.98        13.51 o                         
  -5   7  10        670.01        638.09        18.55 o                         
  -4   7  10         81.16         93.99         8.67 o                         
  -3   7  10         12.18         15.41         4.96 o                         
  -2   7  10        298.81        298.03         8.80 o                         
  -1   7  10       1053.97       1084.89        17.61 o                         
   0   7  10          1.40          6.17         5.56 o                         
   1   7  10       1058.86       1072.44        18.70 o                         
   2   7  10        301.55        298.91         9.50 o                         
   3   7  10         13.05         19.01         4.65 o                         
   4   7  10         81.08         60.74         5.15 o                         
   5   7  10        669.51        666.51        14.73 o                         
   6   7  10        371.29        343.55        12.51 o                         
   7   7  10        354.46        377.80        13.26 o                         
  -7   8  10         36.65         46.00         9.38 o                         
  -6   8  10         25.42         29.77         5.92 o                         
  -5   8  10        172.36        154.48        10.70 o                         
  -4   8  10         28.39         32.35         5.32 o                         
  -3   8  10         43.71         43.33         4.92 o                         
  -2   8  10         40.28         29.53         5.12 o                         
  -1   8  10         56.45         62.57         5.48 o                         
   0   8  10        373.23        352.91         9.77 o                         
   1   8  10         56.65         71.04         8.14 o                         
   2   8  10         38.64         34.80         6.63 o                         
   3   8  10         41.56         26.76         5.00 o                         
   4   8  10         28.62         20.96         4.52 o                         
   5   8  10        174.88        154.80         8.51 o                         
   6   8  10         24.64         40.92         7.59 o                         
   7   8  10         36.36         21.90         7.66 o                         
  -7   9  10        151.47        183.22        10.95 o                         
  -6   9  10        186.38        178.58        12.49 o                         
  -5   9  10         38.50         30.75         6.63 o                         
  -4   9  10        367.08        407.46        12.22 o                         
  -3   9  10         68.45         52.07         6.30 o                         
  -2   9  10        493.88        524.62        11.60 o                         
  -1   9  10         30.61         22.20         4.35 o                         
   0   9  10        134.66        104.13         8.48 o                         
   1   9  10         33.44         22.55         4.51 o                         
   2   9  10        491.53        513.66        12.45 o                         
   3   9  10         67.89         54.83         6.82 o                         
   4   9  10        366.07        375.12        11.98 o                         
   5   9  10         40.05         31.16         7.18 o                         
   6   9  10        188.54        152.94        11.56 o                         
   7   9  10        151.30        173.74        16.20 o                         
  -6  10  10         36.67         35.26         8.86 o                         
  -5  10  10        139.04        145.95        11.60 o                         
  -4  10  10        175.94        168.84        12.03 o                         
  -3  10  10        545.75        510.47        13.10 o                         
  -2  10  10        117.18        111.65         8.85 o                         
  -1  10  10        364.47        355.14        10.52 o                         
   0  10  10        613.97        622.33        13.70 o                         
   1  10  10        366.36        336.51        11.23 o                         
   2  10  10        119.55        140.06        11.16 o                         
   3  10  10        545.81        469.06        15.95 o                         
   4  10  10        177.68        176.60        10.48 o                         
   5  10  10        141.42        142.26         9.66 o                         
   6  10  10         36.83         28.01         6.76 o                         
  -6  11  10         43.28         44.94         6.69 o                         
  -5  11  10         83.57         74.33        12.78 o                         
  -4  11  10        221.67        226.52        12.59 o                         
  -3  11  10          9.22         12.58         5.40 o                         
  -2  11  10         59.43         65.80         7.66 o                         
  -1  11  10        547.82        545.78        15.90 o                         
   0  11  10         42.36         33.63         5.43 o                         
   1  11  10        547.41        543.92        14.19 o                         
   2  11  10         59.81         60.86         7.04 o                         
   3  11  10          8.41          2.79         5.23 o                         
   4  11  10        224.02        242.36        10.63 o                         
   5  11  10         83.64         87.96         9.65 o                         
   6  11  10         41.33         39.98         8.17 o                         
  -5  12  10         36.57         40.32         8.35 o                         
  -4  12  10        210.14        182.02        12.83 o                         
  -3  12  10        339.43        340.97        12.38 o                         
  -2  12  10         46.68         41.35         8.24 o                         
  -1  12  10        182.46        178.25        11.33 o                         
   0  12  10        264.39        261.29        12.96 o                         
   1  12  10        185.48        190.51        14.94 o                         
   2  12  10         46.15         37.47         7.73 o                         
   3  12  10        338.64        342.56        14.49 o                         
   4  12  10        212.16        216.13        12.27 o                         
   5  12  10         36.58         33.89        11.08 o                         
  -4  13  10          8.49         47.96        21.51 o                         
  -3  13  10         14.81         20.97         6.47 o                         
  -2  13  10          0.63          1.48         4.97 o                         
  -1  13  10         13.37         80.85        18.81 o                         
   0  13  10         59.40         66.20         7.39 o                         
   1  13  10         13.08         18.55         4.94 o                         
   2  13  10          0.59          7.19         5.29 o                         
   3  13  10         14.66         23.85         5.72 o                         
   4  13  10          8.16          5.67         6.64 o                         
  -3  14  10          2.75         76.01        63.82 o                         
  -2  14  10         39.28         30.62         6.98 o                         
  -1  14  10        134.16        160.39        11.24 o                         
   0  14  10         80.00        106.19        13.86 o                         
   1  14  10        133.80        134.69        22.77 o                         
   2  14  10         39.86         39.06         8.48 o                         
   1   0  11        359.78        404.38         9.01 o                         
   2   0  11        695.70        756.63        16.16 o                         
   3   0  11          3.85         26.34         5.67 o                         
   4   0  11        183.65        202.86         8.51 o                         
   5   0  11       1287.88       1336.62        21.64 o                         
   6   0  11         29.23         16.87         6.14 o                         
   7   0  11        493.37        479.42        13.54 o                         
   8   0  11          0.86          1.51         5.59 o                         
  -8   1  11          2.89          3.48         5.78 o                         
  -7   1  11         21.26         22.68         5.85 o                         
  -6   1  11        996.10       1078.87        18.76 o                         
  -5   1  11        158.05        156.33         8.99 o                         
  -4   1  11       1764.78       1721.16        26.37 o                         
  -3   1  11        114.53        100.67         7.13 o                         
  -2   1  11        458.16        465.81        11.01 o                         
  -1   1  11        870.75        869.62        25.51 o                         
   0   1  11       3391.12       3155.34        51.98 o                         
   1   1  11        873.48        870.64        15.48 o                         
   2   1  11        455.35        447.82        10.45 o                         
   3   1  11        113.01        116.17         6.34 o                         
   4   1  11       1769.77       1724.77        24.85 o                         
   5   1  11        159.62        161.94        10.00 o                         
   6   1  11        999.85       1050.41        19.13 o                         
   7   1  11         21.37         30.78         6.46 o                         
  -8   2  11        161.87        176.52        12.20 o                         
  -7   2  11         76.75         71.62         7.31 o                         
  -6   2  11         68.87        123.00        13.65 o                         
  -5   2  11         16.95          6.43         4.99 o                         
  -4   2  11        399.14        396.62        11.50 o                         
  -3   2  11        622.10        640.98        13.90 o                         
  -2   2  11       1055.41       1022.20        24.82 o                         
  -1   2  11        199.43        188.38         6.71 o                         
   0   2  11        225.38        202.08         5.84 o                         
   1   2  11        197.04        187.08         7.19 o                         
   2   2  11       1054.21       1017.03        15.44 o                         
   3   2  11        618.12        616.93        10.66 o                         
   4   2  11        402.25        403.95         9.25 o                         
   5   2  11         16.53         14.96         5.45 o                         
   6   2  11         70.75         92.62        13.59 o                         
   7   2  11         76.87        103.26        16.18 o                         
   8   2  11        162.46        133.43        10.75 o                         
  -8   3  11         66.68         93.17        10.12 o                         
  -7   3  11         25.38        138.11        41.66 o                         
  -6   3  11        185.22        147.27        13.17 o                         
  -5   3  11        373.88        381.45        10.90 o                         
  -4   3  11        103.18        114.85         7.64 o                         
  -3   3  11         13.56         19.44         3.71 o                         
  -2   3  11        468.39        435.88        11.42 o                         
  -1   3  11        236.98        208.49         7.28 o                         
   0   3  11          6.97         16.82         3.26 o                         
   1   3  11        241.43        207.41         6.96 o                         
   2   3  11        468.19        425.04         9.30 o                         
   3   3  11         13.09         19.24         3.48 o                         
   4   3  11        100.88        131.17         6.88 o                         
   5   3  11        373.48        376.17        10.92 o                         
   6   3  11        186.81        194.65        10.98 o                         
   7   3  11         24.81         24.75         8.48 o                         
   8   3  11         67.31         67.28        13.99 o                         
  -8   4  11         20.47         15.88         5.36 o                         
  -7   4  11         17.30          6.57         5.75 o                         
  -6   4  11        233.60        257.99        14.06 o                         
  -5   4  11         52.39         59.91         5.86 o                         
  -4   4  11        355.65        389.83        13.66 o                         
  -3   4  11        416.48        424.60        10.94 o                         
  -2   4  11         64.52         74.48         9.66 o                         
  -1   4  11        890.64        849.54        26.48 o                         
   0   4  11        474.33        463.02         9.50 o                         
   1   4  11        879.31        824.28        14.65 o                         
   2   4  11         65.93         55.43         5.54 o                         
   3   4  11        413.89        417.92         9.27 o                         
   4   4  11        354.97        413.16        11.92 o                         
   5   4  11         53.52         58.65         5.91 o                         
   6   4  11        230.42        239.69        12.53 o                         
   7   4  11         17.95         25.04         6.37 o                         
   8   4  11         20.84         56.77        12.63 o                         
  -8   5  11         18.16         25.72         8.02 o                         
  -7   5  11         92.40         73.77         8.13 o                         
  -6   5  11        119.26        112.52        11.92 o                         
  -5   5  11         50.73         51.44        10.25 o                         
  -4   5  11         24.11         26.79         4.58 o                         
  -3   5  11        403.70        414.02        11.27 o                         
  -2   5  11        127.67        103.81         7.18 o                         
  -1   5  11         26.97         30.89         4.91 o                         
   0   5  11        691.71        626.73        11.98 o                         
   1   5  11         27.87         31.18         4.57 o                         
   2   5  11        127.83        128.17         7.02 o                         
   3   5  11        405.14        400.61         9.69 o                         
   4   5  11         24.48         23.73         4.35 o                         
   5   5  11         51.50         37.33         4.84 o                         
   6   5  11        119.56        122.97         9.26 o                         
   7   5  11         92.92         84.38        11.31 o                         
   8   5  11         17.92         29.37         9.75 o                         
  -7   6  11         69.38        110.39        11.01 o                         
  -6   6  11         76.50         75.02         8.87 o                         
  -5   6  11        678.60        648.46        18.90 o                         
  -4   6  11        678.53        684.70        16.00 o                         
  -3   6  11        359.01        409.39        20.70 o                         
  -2   6  11        340.34        331.82         9.25 o                         
  -1   6  11        574.42        576.95        11.52 o                         
   0   6  11       1092.03       1089.73        17.22 o                         
   1   6  11        573.60        553.05        11.88 o                         
   2   6  11        343.91        331.47         8.63 o                         
   3   6  11        359.24        369.58        10.86 o                         
   4   6  11        678.50        675.98        12.26 o                         
   5   6  11        676.20        640.15        13.92 o                         
   6   6  11         76.52        118.61         9.49 o                         
   7   6  11         68.84         86.96         9.70 o                         
  -7   7  11        137.41        146.74        10.57 o                         
  -6   7  11         19.72         21.02        11.77 o                         
  -5   7  11         29.36         25.93         6.43 o                         
  -4   7  11        130.83        109.57         8.86 o                         
  -3   7  11        841.37        883.14        17.07 o                         
  -2   7  11        107.17         98.67         7.80 o                         
  -1   7  11        166.97        174.07         8.82 o                         
   0   7  11         29.63         46.35         6.75 o                         
   1   7  11        167.21        171.94         9.18 o                         
   2   7  11        108.56        106.30         8.26 o                         
   3   7  11        842.25        845.19        14.69 o                         
   4   7  11        133.25        109.76         7.09 o                         
   5   7  11         28.48         31.74         5.61 o                         
   6   7  11         19.39         10.38         7.84 o                         
   7   7  11        138.01        189.37        10.32 o                         
  -7   8  11        177.30        179.53        15.86 o                         
  -6   8  11        401.92        472.30        20.57 o                         
  -5   8  11        643.32        633.27        20.87 o                         
  -4   8  11        554.93        534.61        16.48 o                         
  -3   8  11         82.35         86.85         7.92 o                         
  -2   8  11         41.09         55.51         5.84 o                         
  -1   8  11        349.75        351.31        10.60 o                         
   0   8  11        641.16        607.36        15.50 o                         
   1   8  11        352.23        352.22        11.42 o                         
   2   8  11         41.03         40.25         5.80 o                         
   3   8  11         82.18         65.13         5.87 o                         
   4   8  11        562.22        489.19        13.09 o                         
   5   8  11        640.90        601.83        16.07 o                         
   6   8  11        405.10        450.74        13.68 o                         
   7   8  11        177.22        169.81        11.43 o                         
  -6   9  11          5.09          6.76         6.37 o                         
  -5   9  11         54.74         46.72         8.22 o                         
  -4   9  11        262.96        262.39        11.82 o                         
  -3   9  11          3.24         17.77         6.46 o                         
  -2   9  11        119.04        147.82         8.75 o                         
  -1   9  11         24.42         27.09         8.36 o                         
   0   9  11        303.18        308.03        11.03 o                         
   1   9  11         22.41         26.38         5.92 o                         
   2   9  11        117.58        128.25         8.54 o                         
   3   9  11          3.22         20.41         6.21 o                         
   4   9  11        266.01        268.04         9.77 o                         
   5   9  11         55.79         44.75         5.99 o                         
   6   9  11          5.40         12.09         6.23 o                         
  -6  10  11         42.33         56.18        11.44 o                         
  -5  10  11        218.94        250.45        13.12 o                         
  -4  10  11         73.13         74.17        10.53 o                         
  -3  10  11         34.33         40.16         6.32 o                         
  -2  10  11        327.56        344.77        11.14 o                         
  -1  10  11        849.59        877.09        17.15 o                         
   0  10  11        965.61        901.68        17.93 o                         
   1  10  11        839.50        844.24        16.62 o                         
   2  10  11        324.36        315.51        16.48 o                         
   3  10  11         35.77         27.97         5.34 o                         
   4  10  11         71.70         76.23        12.74 o                         
   5  10  11        218.44        217.61        12.56 o                         
   6  10  11         42.92         85.68        11.99 o                         
  -5  11  11         28.23         30.59         6.02 o                         
  -4  11  11        544.43        541.07        16.79 o                         
  -3  11  11         32.05         16.84        10.77 o                         
  -2  11  11        455.23        479.73        13.40 o                         
  -1  11  11         85.69        100.24         9.78 o                         
   0  11  11          5.22         15.61         5.04 o                         
   1  11  11         84.63        111.70         9.96 o                         
   2  11  11        455.23        462.91        13.97 o                         
   3  11  11         31.43         25.59        11.87 o                         
   4  11  11        542.11        539.59        16.87 o                         
   5  11  11         28.71         41.78        13.00 o                         
  -4  12  11        193.02        172.48        16.13 o                         
  -3  12  11        208.07        216.41        10.05 o                         
  -2  12  11          4.36         12.82        10.89 o                         
  -1  12  11         49.96         47.60         7.38 o                         
   0  12  11          1.22         -1.41         6.58 o                         
   1  12  11         51.31         51.07         8.30 o                         
   2  12  11          4.81          7.85         5.00 o                         
   3  12  11        205.25        192.56        15.25 o                         
   4  12  11        192.49        222.99        17.71 o                         
  -3  13  11        144.54        151.74        12.19 o                         
  -2  13  11        229.49        197.27        26.15 o                         
  -1  13  11        139.58        143.87        10.64 o                         
   0  13  11         65.44         47.80         8.22 o                         
   1  13  11        139.53        104.48         9.53 o                         
   2  13  11        230.15        231.44        12.31 o                         
   3  13  11        143.10        135.30         9.90 o                         
  -2  14  11         74.90        102.06         9.06 o                         
  -1  14  11         27.95         25.86        25.39 o                         
   0  14  11         12.80         25.83         9.28 o                         
   1  14  11         27.83         29.33        10.50 o                         
   2  14  11         74.29         66.39         9.14 o                         
   0   0  12        726.23        615.16        17.24 o                         
   1   0  12          2.78          7.43         3.20 o                         
   2   0  12         12.78         14.06         3.92 o                         
   3   0  12        361.63        381.95         9.76 o                         
   4   0  12         78.63         79.88         7.32 o                         
   5   0  12          6.44          6.05         5.21 o                         
   6   0  12         28.97         26.81         6.05 o                         
   7   0  12         49.02         80.08        16.41 o                         
   8   0  12          0.29         10.51         5.47 o                         
  -8   1  12         18.10         29.78        11.59 o                         
  -7   1  12        332.38        354.52        14.29 o                         
  -6   1  12        203.66        192.52        10.50 o                         
  -5   1  12        870.58        873.26        17.02 o                         
  -4   1  12        881.58        904.16        15.76 o                         
  -3   1  12        587.36        583.21        11.24 o                         
  -2   1  12        780.90        766.86        14.80 o                         
  -1   1  12       1670.30       1635.43        29.56 o                         
   0   1  12        361.51        352.59         8.27 o                         
   1   1  12       1681.34       1628.65        28.47 o                         
   2   1  12        783.46        771.47        14.14 o                         
   3   1  12        583.93        584.02        10.55 o                         
   4   1  12        890.41        884.71        15.14 o                         
   5   1  12        870.96        878.97        15.75 o                         
   6   1  12        203.56        208.16        11.62 o                         
   7   1  12        331.55        398.81        22.11 o                         
   8   1  12         18.57         20.00         6.27 o                         
  -8   2  12         13.48          0.64         6.64 o                         
  -7   2  12        106.94        144.15        10.27 o                         
  -6   2  12        141.10        137.72        11.66 o                         
  -5   2  12        411.37        368.45        11.43 o                         
  -4   2  12       1004.80       1045.94        22.96 o                         
  -3   2  12         61.99         63.82         6.05 o                         
  -2   2  12        849.83        870.92        22.25 o                         
  -1   2  12        969.45        991.84        21.02 o                         
   0   2  12         65.01         64.79         5.75 o                         
   1   2  12        970.57        960.57        17.35 o                         
   2   2  12        855.76        878.88        13.95 o                         
   3   2  12         63.07         66.49         4.84 o                         
   4   2  12       1001.18       1040.84        19.51 o                         
   5   2  12        413.17        375.51        12.18 o                         
   6   2  12        142.85        133.32         9.54 o                         
   7   2  12        109.24        145.61        11.86 o                         
   8   2  12         13.28         86.28        21.47 o                         
  -8   3  12         92.73         74.99         8.57 o                         
  -7   3  12        105.68         95.86        10.23 o                         
  -6   3  12         43.98         35.01         6.20 o                         
  -5   3  12        454.82        411.57        11.98 o                         
  -4   3  12        631.11        627.50        17.47 o                         
  -3   3  12        273.99        290.16         9.00 o                         
  -2   3  12         82.91         89.12         6.44 o                         
  -1   3  12        868.29        957.46        18.11 o                         
   0   3  12        125.03        140.57         6.61 o                         
   1   3  12        859.60        930.96        17.10 o                         
   2   3  12         84.12         62.18         6.47 o                         
   3   3  12        276.08        305.78         8.09 o                         
   4   3  12        635.99        622.56        11.67 o                         
   5   3  12        456.27        458.87        11.90 o                         
   6   3  12         44.80         36.12         5.11 o                         
   7   3  12        104.56         85.22         8.84 o                         
   8   3  12         93.59         85.81        14.87 o                         
  -8   4  12         23.17         24.45        10.80 o                         
  -7   4  12        170.18        121.31         9.88 o                         
  -6   4  12         56.63         40.95         6.34 o                         
  -5   4  12         15.31         29.47         5.75 o                         
  -4   4  12         67.67         74.02         8.16 o                         
  -3   4  12        936.35        925.04        17.48 o                         
  -2   4  12        276.07        295.63        10.06 o                         
  -1   4  12       1485.28       1386.62        27.12 o                         
   0   4  12         42.61         29.63         6.87 o                         
   1   4  12       1488.94       1393.23        20.39 o                         
   2   4  12        277.85        300.14         8.35 o                         
   3   4  12        939.37        926.59        14.61 o                         
   4   4  12         67.96         57.20         5.58 o                         
   5   4  12         15.05         16.79         5.24 o                         
   6   4  12         56.99         49.56         5.99 o                         
   7   4  12        169.49        182.65        12.53 o                         
   8   4  12         22.57         28.65         8.59 o                         
  -7   5  12          8.93         -3.39         5.86 o                         
  -6   5  12        286.95        284.80        17.63 o                         
  -5   5  12         48.96         47.24         6.46 o                         
  -4   5  12         45.70         70.02        22.02 o                         
  -3   5  12        116.16        111.07        11.02 o                         
  -2   5  12        606.54        590.44        12.64 o                         
  -1   5  12        740.54        677.79        13.60 o                         
   0   5  12          0.39          0.95         5.00 o                         
   1   5  12        741.26        683.55        12.24 o                         
   2   5  12        610.24        566.86        11.49 o                         
   3   5  12        115.09        107.27         7.61 o                         
   4   5  12         45.04         32.77         4.37 o                         
   5   5  12         48.70         37.50         6.08 o                         
   6   5  12        286.81        279.53        11.42 o                         
   7   5  12          9.05          7.31         5.08 o                         
  -7   6  12         13.42         13.39         5.92 o                         
  -6   6  12         48.96         36.59        11.82 o                         
  -5   6  12        293.17        305.95        18.17 o                         
  -4   6  12        286.10        284.46        11.03 o                         
  -3   6  12         13.00         19.13         5.52 o                         
  -2   6  12        184.84        187.16         8.69 o                         
  -1   6  12         40.71         51.19         7.49 o                         
   0   6  12       1145.21       1077.86        17.19 o                         
   1   6  12         41.09         51.97         6.96 o                         
   2   6  12        186.37        186.34         7.97 o                         
   3   6  12         12.32         17.29         4.51 o                         
   4   6  12        285.50        259.09         8.45 o                         
   5   6  12        290.36        312.60        10.74 o                         
   6   6  12         48.87         26.30         7.79 o                         
   7   6  12         12.92         10.21         5.35 o                         
  -7   7  12        100.31         77.96        10.68 o                         
  -6   7  12         51.84         55.13         7.67 o                         
  -5   7  12        505.48        484.60        16.10 o                         
  -4   7  12        503.43        500.26        13.90 o                         
  -3   7  12        232.68        235.66        10.73 o                         
  -2   7  12        343.83        328.11         9.91 o                         
  -1   7  12        352.45        360.10        11.37 o                         
   0   7  12       1635.62       1662.95        28.04 o                         
   1   7  12        350.15        352.32        11.41 o                         
   2   7  12        343.49        330.11        10.17 o                         
   3   7  12        233.02        198.58         8.70 o                         
   4   7  12        508.06        512.90        11.82 o                         
   5   7  12        508.67        487.03        12.78 o                         
   6   7  12         51.29         46.81         6.43 o                         
   7   7  12        100.70         80.01         9.89 o                         
  -7   8  12         16.87          7.10         5.74 o                         
  -6   8  12        143.67        141.19        11.15 o                         
  -5   8  12         86.58         93.58        17.10 o                         
  -4   8  12         60.02         45.71         6.57 o                         
  -3   8  12        254.58        264.67        10.24 o                         
  -2   8  12        524.25        533.81        11.89 o                         
  -1   8  12        598.33        595.03        13.30 o                         
   0   8  12        133.63        104.53         7.94 o                         
   1   8  12        594.72        557.18        12.83 o                         
   2   8  12        522.07        524.93        11.60 o                         
   3   8  12        257.56        232.80        10.13 o                         
   4   8  12         60.00         56.56         6.27 o                         
   5   8  12         86.92         77.78        10.73 o                         
   6   8  12        145.06        120.44        10.73 o                         
   7   8  12         16.53         47.66        27.40 o                         
  -6   9  12         36.61         33.45         6.78 o                         
  -5   9  12         66.72         67.38         7.29 o                         
  -4   9  12         99.43         86.13        12.99 o                         
  -3   9  12        140.32        156.68         9.63 o                         
  -2   9  12         80.36         92.51         8.44 o                         
  -1   9  12        573.14        550.39        12.70 o                         
   0   9  12          7.98          6.93         4.66 o                         
   1   9  12        573.82        524.70        12.75 o                         
   2   9  12         79.72         79.60         9.07 o                         
   3   9  12        138.89        146.32         9.57 o                         
   4   9  12         98.36        128.68         9.76 o                         
   5   9  12         68.01         56.07         9.82 o                         
   6   9  12         36.57         39.18         9.38 o                         
  -6  10  12        258.09        259.15        14.30 o                         
  -5  10  12         31.99         37.13         9.72 o                         
  -4  10  12         10.53          0.57         7.16 o                         
  -3  10  12        524.11        545.75        18.70 o                         
  -2  10  12        238.89        253.25        10.75 o                         
  -1  10  12        124.42        146.79         9.47 o                         
   0  10  12         27.90         16.24         7.20 o                         
   1  10  12        120.52        109.18         8.98 o                         
   2  10  12        241.40        247.60        11.83 o                         
   3  10  12        527.18        522.90        17.35 o                         
   4  10  12         10.78         15.97         4.49 o                         
   5  10  12         32.33         24.29         8.29 o                         
   6  10  12        255.03        284.35        16.90 o                         
  -5  11  12         70.39         93.31        12.49 o                         
  -4  11  12        409.54        410.28        20.26 o                         
  -3  11  12         69.45        102.12         8.56 o                         
  -2  11  12        138.58        163.46        16.81 o                         
  -1  11  12        381.90        418.34        18.99 o                         
   0  11  12        312.68        341.43        11.87 o                         
   1  11  12        378.99        385.85        12.25 o                         
   2  11  12        138.65        137.61        13.88 o                         
   3  11  12         69.84         69.35         8.29 o                         
   4  11  12        402.96        411.94        12.68 o                         
   5  11  12         71.64         76.01        14.05 o                         
  -4  12  12         87.34        134.57        14.52 o                         
  -3  12  12         49.68         51.23         7.74 o                         
  -2  12  12        166.29        159.55        13.79 o                         
  -1  12  12        196.59        155.55        11.59 o                         
   0  12  12        158.37        119.10         9.86 o                         
   1  12  12        201.85        199.34        11.08 o                         
   2  12  12        164.57        161.40        10.02 o                         
   3  12  12         50.66         33.29         6.64 o                         
   4  12  12         86.25         68.82         8.61 o                         
  -3  13  12        177.15        160.91        22.32 o                         
  -2  13  12         80.54        140.20        22.51 o                         
  -1  13  12         18.58         20.14         6.77 o                         
   0  13  12          2.87         -2.65         6.50 o                         
   1  13  12         19.31         15.63         5.55 o                         
   2  13  12         80.17         58.60         6.75 o                         
   3  13  12        177.08        145.49        13.41 o                         
  -1  14  12        172.39        147.36        10.90 o                         
   0  14  12         51.42         62.96         9.34 o                         
   1  14  12        171.63        126.16        13.06 o                         
   1   0  13       1909.27       1964.09        32.59 o                         
   2   0  13          8.11          5.60         4.29 o                         
   3   0  13        260.64        303.40         9.31 o                         
   4   0  13        138.19        150.93         9.41 o                         
   5   0  13         14.20         22.08         5.51 o                         
   6   0  13         50.31         30.90         6.26 o                         
   7   0  13         63.04         77.13         7.42 o                         
   8   0  13          0.32          1.96         7.28 o                         
  -8   1  13        117.30        151.62        13.87 o                         
  -7   1  13        132.84        150.64        10.04 o                         
  -6   1  13         85.13        118.45        12.49 o                         
  -5   1  13        266.87        277.70        11.79 o                         
  -4   1  13         12.42         12.72         6.26 o                         
  -3   1  13        310.04        322.30        10.77 o                         
  -2   1  13        272.61        321.25         9.73 o                         
  -1   1  13        745.13        756.25        19.88 o                         
   0   1  13         45.29         40.39         7.29 o                         
   1   1  13        749.50        756.50        13.80 o                         
   2   1  13        271.80        324.92         8.92 o                         
   3   1  13        310.55        324.40         8.12 o                         
   4   1  13         12.60         13.33         4.49 o                         
   5   1  13        266.70        285.90        11.02 o                         
   6   1  13         86.13        104.23        14.41 o                         
   7   1  13        132.00        202.73        11.44 o                         
   8   1  13        119.46        136.69        13.19 o                         
  -8   2  13        170.59        164.97        13.67 o                         
  -7   2  13        267.44        270.75        14.45 o                         
  -6   2  13         67.22         68.77         9.22 o                         
  -5   2  13        170.19        183.54        10.72 o                         
  -4   2  13        488.27        499.30        16.14 o                         
  -3   2  13        556.74        539.21        13.61 o                         
  -2   2  13        340.27        349.32         8.88 o                         
  -1   2  13         18.01         47.54         9.07 o                         
   0   2  13       1051.14       1080.67        21.64 o                         
   1   2  13         17.46         26.17         4.93 o                         
   2   2  13        342.33        353.71         8.43 o                         
   3   2  13        560.67        538.19         9.93 o                         
   4   2  13        491.64        509.07        12.31 o                         
   5   2  13        167.48        189.17         9.98 o                         
   6   2  13         67.37         74.82        10.78 o                         
   7   2  13        268.51        271.23        11.48 o                         
   8   2  13        169.54        171.02        13.06 o                         
  -8   3  13        208.09        187.21        12.86 o                         
  -7   3  13         21.14         24.20         6.55 o                         
  -6   3  13        306.79        298.59        12.41 o                         
  -5   3  13        248.92        267.07        12.10 o                         
  -4   3  13        677.98        674.74        14.69 o                         
  -3   3  13          9.78          3.03         7.72 o                         
  -2   3  13        958.10        895.50        16.66 o                         
  -1   3  13         88.93         92.59         6.08 o                         
   0   3  13       1311.10       1272.76        19.93 o                         
   1   3  13         89.19         88.47         6.26 o                         
   2   3  13        959.63        911.04        14.91 o                         
   3   3  13          9.36         15.21         3.80 o                         
   4   3  13        682.82        682.42        12.69 o                         
   5   3  13        249.26        279.42        11.18 o                         
   6   3  13        307.43        272.53        11.39 o                         
   7   3  13         20.96         32.75         6.40 o                         
   8   3  13        206.30        224.07        14.45 o                         
  -7   4  13         10.91         19.80         6.20 o                         
  -6   4  13        100.06         70.15         8.00 o                         
  -5   4  13        559.94        589.42        16.34 o                         
  -4   4  13        237.97        222.52        14.69 o                         
  -3   4  13         65.20         53.76        11.46 o                         
  -2   4  13        128.98         95.73         8.95 o                         
  -1   4  13       1824.92       1822.88        31.47 o                         
   0   4  13        469.89        525.12        10.62 o                         
   1   4  13       1829.34       1798.30        25.61 o                         
   2   4  13        128.60        115.47         7.53 o                         
   3   4  13         64.28         62.18         7.12 o                         
   4   4  13        234.47        226.50         8.49 o                         
   5   4  13        560.85        587.48        14.00 o                         
   6   4  13        100.12        126.00        11.29 o                         
   7   4  13         11.24         11.63         6.09 o                         
  -7   5  13         20.12         13.09         7.72 o                         
  -6   5  13         60.79         52.46        15.73 o                         
  -5   5  13        153.90        172.64        11.16 o                         
  -4   5  13         94.51         83.09         8.95 o                         
  -3   5  13         47.60         23.18         6.56 o                         
  -2   5  13        157.27        169.80         9.11 o                         
  -1   5  13        455.56        419.56        11.04 o                         
   0   5  13       2336.94       2348.52        37.06 o                         
   1   5  13        453.14        423.90         9.98 o                         
   2   5  13        161.39        156.00         8.46 o                         
   3   5  13         47.60         42.58         4.69 o                         
   4   5  13         95.47         99.49         7.42 o                         
   5   5  13        151.49        172.72        10.03 o                         
   6   5  13         61.33        114.53        16.14 o                         
   7   5  13         20.37         46.63        15.84 o                         
  -7   6  13          5.46         20.90        10.80 o                         
  -6   6  13        199.23        155.79        13.24 o                         
  -5   6  13        894.85        866.79        21.37 o                         
  -4   6  13         69.35         70.93         9.42 o                         
  -3   6  13         94.89        107.80         8.93 o                         
  -2   6  13        522.12        495.66        12.62 o                         
  -1   6  13       1972.57       2004.58        34.45 o                         
   0   6  13        156.54        154.59         9.93 o                         
   1   6  13       1968.73       1918.50        30.53 o                         
   2   6  13        528.37        497.48        10.43 o                         
   3   6  13         96.24         89.12         8.73 o                         
   4   6  13         68.51         94.62         8.36 o                         
   5   6  13        890.22        862.99        16.26 o                         
   6   6  13        201.90        213.72        14.22 o                         
   7   6  13          5.19         17.26         8.80 o                         
  -7   7  13         82.82         91.59        15.99 o                         
  -6   7  13         63.83         58.23         8.47 o                         
  -5   7  13        183.20        189.72        16.83 o                         
  -4   7  13        723.24        728.46        18.35 o                         
  -3   7  13         33.16         27.37         6.90 o                         
  -2   7  13         87.36         87.27         6.92 o                         
  -1   7  13        101.65        136.75         9.64 o                         
   0   7  13        584.73        537.60        13.24 o                         
   1   7  13        101.86        121.73         8.93 o                         
   2   7  13         89.30         59.60         5.20 o                         
   3   7  13         33.62         17.98         4.52 o                         
   4   7  13        721.36        699.87        14.26 o                         
   5   7  13        185.28        186.25        11.57 o                         
   6   7  13         62.98        108.07        10.82 o                         
   7   7  13         83.10        103.72        13.36 o                         
  -6   8  13        173.95        162.75        13.76 o                         
  -5   8  13        105.01        128.13        10.79 o                         
  -4   8  13        184.34        193.33        11.10 o                         
  -3   8  13         67.84         84.95         7.30 o                         
  -2   8  13        178.73        202.22         9.59 o                         
  -1   8  13         92.46         68.01         6.96 o                         
   0   8  13         40.24         56.04         6.33 o                         
   1   8  13         93.88        105.13         8.83 o                         
   2   8  13        178.71        180.14         9.06 o                         
   3   8  13         67.07         53.79         6.40 o                         
   4   8  13        182.94        202.70        13.68 o                         
   5   8  13        103.78        106.23        10.97 o                         
   6   8  13        174.12        189.85        10.98 o                         
  -6   9  13         25.70         25.11         9.05 o                         
  -5   9  13        219.94        235.79        12.79 o                         
  -4   9  13        121.35        113.14        11.42 o                         
  -3   9  13        141.81        163.35        10.14 o                         
  -2   9  13        160.34        169.35        11.23 o                         
  -1   9  13        167.66        193.42        17.56 o                         
   0   9  13        287.33        320.77        12.46 o                         
   1   9  13        169.60        183.28        12.17 o                         
   2   9  13        161.29        170.92        10.01 o                         
   3   9  13        141.21        144.63         9.86 o                         
   4   9  13        122.49        203.35        14.56 o                         
   5   9  13        218.88        195.31        10.16 o                         
   6   9  13         26.64         34.58         7.71 o                         
  -5  10  13         86.68        159.32        14.39 o                         
  -4  10  13        152.29        129.14        12.66 o                         
  -3  10  13         24.90         38.71         8.12 o                         
  -2  10  13         78.21         97.92         8.72 o                         
  -1  10  13        108.25        124.58        10.19 o                         
   0  10  13         26.77         18.65         6.43 o                         
   1  10  13        109.87        110.56         9.45 o                         
   2  10  13         76.69         90.83         9.75 o                         
   3  10  13         26.07         30.71         6.48 o                         
   4  10  13        152.47        143.77        11.29 o                         
   5  10  13         88.22         66.81         9.36 o                         
  -4  11  13         25.02         23.33         6.89 o                         
  -3  11  13        128.95        156.55        11.74 o                         
  -2  11  13         98.88        102.21        11.29 o                         
  -1  11  13        115.64        122.63        21.77 o                         
   0  11  13          5.05          5.44         6.87 o                         
   1  11  13        116.13         99.65        11.49 o                         
   2  11  13         98.79        107.51         8.63 o                         
   3  11  13        126.82        136.62        10.34 o                         
   4  11  13         25.18         31.68         6.18 o                         
  -4  12  13        193.58        151.49        12.03 o                         
  -3  12  13        133.50        103.94        10.67 o                         
  -2  12  13         62.08         46.66        11.91 o                         
  -1  12  13         79.75         81.51         9.74 o                         
   0  12  13        537.76        526.58        20.30 o                         
   1  12  13         79.57         96.14        10.06 o                         
   2  12  13         63.15         43.56         6.44 o                         
   3  12  13        132.46        129.96        10.60 o                         
   4  12  13        193.14        181.02        11.86 o                         
  -2  13  13         46.41         64.47        20.06 o                         
  -1  13  13        135.53        171.13        11.23 o                         
   0  13  13         52.45         39.75         7.01 o                         
   1  13  13        138.27        108.48        10.49 o                         
   2  13  13         47.27         24.01         7.13 o                         
   0   0  14       2393.11       2259.81        54.99 o                         
   1   0  14        138.76        133.02         7.37 o                         
   2   0  14         73.58        104.09         6.65 o                         
   3   0  14        954.43       1003.79        26.43 o                         
   4   0  14       1032.19       1024.07        17.42 o                         
   5   0  14        450.30        480.15        14.88 o                         
   6   0  14          0.93          5.42         6.58 o                         
   7   0  14          0.83          5.98         5.81 o                         
  -7   1  14        189.84        202.05        12.23 o                         
  -6   1  14         12.96         17.99         6.67 o                         
  -5   1  14        109.58         94.63         8.75 o                         
  -4   1  14         39.39         26.47         7.06 o                         
  -3   1  14        210.27        222.13        14.02 o                         
  -2   1  14        201.64        223.14         9.21 o                         
  -1   1  14          7.20         14.04         4.52 o                         
   0   1  14        582.45        606.07        12.63 o                         
   1   1  14          7.89          7.66         3.86 o                         
   2   1  14        202.46        232.66         8.35 o                         
   3   1  14        209.50        219.14         9.59 o                         
   4   1  14         41.10         48.63         6.01 o                         
   5   1  14        111.90         76.17         7.13 o                         
   6   1  14         12.37         19.68         6.52 o                         
   7   1  14        189.39        245.23        11.78 o                         
  -7   2  14        273.90        261.89        13.11 o                         
  -6   2  14         83.77        133.81        12.77 o                         
  -5   2  14        132.71        189.29        13.36 o                         
  -4   2  14        646.65        670.06        16.30 o                         
  -3   2  14        399.42        399.67        14.43 o                         
  -2   2  14         10.61         19.90         4.20 o                         
  -1   2  14        531.59        513.75        11.42 o                         
   0   2  14       3658.05       3566.74        51.79 o                         
   1   2  14        531.94        531.86        10.65 o                         
   2   2  14         11.30          8.25         4.06 o                         
   3   2  14        393.20        400.70        11.33 o                         
   4   2  14        646.97        669.12        12.87 o                         
   5   2  14        131.96        147.40        10.09 o                         
   6   2  14         84.09         91.51        11.30 o                         
   7   2  14        273.68        299.20        13.21 o                         
  -7   3  14         69.03         90.59        11.76 o                         
  -6   3  14        292.36        271.92        15.06 o                         
  -5   3  14         44.60         49.96        11.00 o                         
  -4   3  14         55.72         32.35         6.94 o                         
  -3   3  14        513.96        489.49        14.82 o                         
  -2   3  14        327.60        326.21        11.08 o                         
  -1   3  14       1610.03       1522.57        25.62 o                         
   0   3  14         85.44         96.20         7.32 o                         
   1   3  14       1614.16       1549.82        22.49 o                         
   2   3  14        328.93        308.91         8.74 o                         
   3   3  14        511.09        512.27        10.57 o                         
   4   3  14         57.59         38.76         5.65 o                         
   5   3  14         44.33         42.57         5.90 o                         
   6   3  14        292.94        289.64        13.26 o                         
   7   3  14         69.09        100.67         9.27 o                         
  -7   4  14         69.70         64.82         8.20 o                         
  -6   4  14        220.28        242.21        18.97 o                         
  -5   4  14        398.77        414.63        15.36 o                         
  -4   4  14         64.05         79.50        11.47 o                         
  -3   4  14         45.46         44.72         6.88 o                         
  -2   4  14        721.09        742.42        18.16 o                         
  -1   4  14        204.91        231.40         9.78 o                         
   0   4  14          1.45         14.44         6.44 o                         
   1   4  14        207.28        223.24         7.66 o                         
   2   4  14        722.06        748.42        14.34 o                         
   3   4  14         45.78         40.69         5.32 o                         
   4   4  14         64.91         90.13         9.19 o                         
   5   4  14        398.89        417.22        11.99 o                         
   6   4  14        220.42        203.59        14.32 o                         
   7   4  14         68.58        106.15        12.47 o                         
  -7   5  14          8.72          8.88         6.24 o                         
  -6   5  14        159.94        197.10        11.89 o                         
  -5   5  14         74.40         72.49        10.02 o                         
  -4   5  14       1314.39       1265.70        29.99 o                         
  -3   5  14        121.79        134.42        10.84 o                         
  -2   5  14        673.92        662.75        14.32 o                         
  -1   5  14        331.77        353.97        13.35 o                         
   0   5  14       1737.68       1755.18        34.40 o                         
   1   5  14        340.68        335.48        10.54 o                         
   2   5  14        675.59        680.17        12.81 o                         
   3   5  14        119.51        129.88         7.42 o                         
   4   5  14       1316.09       1248.73        21.13 o                         
   5   5  14         73.25         68.58         8.00 o                         
   6   5  14        159.51        145.43         8.78 o                         
   7   5  14          8.67          0.50         6.60 o                         
  -7   6  14         37.55         35.73        11.12 o                         
  -6   6  14         32.10        109.29        27.34 o                         
  -5   6  14          9.83         12.29         7.85 o                         
  -4   6  14         65.44         63.51         7.29 o                         
  -3   6  14        141.72        113.64         9.59 o                         
  -2   6  14        392.56        430.80        11.35 o                         
  -1   6  14         63.11         57.28         6.02 o                         
   0   6  14        403.94        406.84        11.67 o                         
   1   6  14         62.32         47.11         6.36 o                         
   2   6  14        397.14        420.41        10.25 o                         
   3   6  14        140.47        106.29         7.70 o                         
   4   6  14         65.92         56.36         8.14 o                         
   5   6  14          9.90         19.25         5.61 o                         
   6   6  14         29.53         19.89         5.14 o                         
   7   6  14         36.25         34.26         6.94 o                         
  -6   7  14        117.53         88.16        12.26 o                         
  -5   7  14        116.58        105.59        12.84 o                         
  -4   7  14        101.69         61.28         8.09 o                         
  -3   7  14        144.26        127.50        11.33 o                         
  -2   7  14        945.86        945.57        17.13 o                         
  -1   7  14        223.84        244.77        10.31 o                         
   0   7  14       2450.24       2323.02        37.20 o                         
   1   7  14        223.69        236.32         9.88 o                         
   2   7  14        939.30        912.35        19.15 o                         
   3   7  14        143.44        151.16         9.02 o                         
   4   7  14        101.09         62.32         6.13 o                         
   5   7  14        115.11        127.41         8.82 o                         
   6   7  14        117.32        133.43        11.89 o                         
  -6   8  14        170.36        189.25        15.46 o                         
  -5   8  14         42.33         37.45         6.69 o                         
  -4   8  14        680.92        640.64        27.13 o                         
  -3   8  14        329.14        313.83        12.46 o                         
  -2   8  14        317.18        318.73        11.61 o                         
  -1   8  14        562.52        546.64        13.45 o                         
   0   8  14        328.44        259.39        10.93 o                         
   1   8  14        563.97        539.20        13.42 o                         
   2   8  14        318.56        325.59        16.81 o                         
   3   8  14        331.57        305.92        12.45 o                         
   4   8  14        682.76        675.30        21.69 o                         
   5   8  14         41.09         30.13         5.55 o                         
   6   8  14        169.12        164.62        13.34 o                         
  -5   9  14        151.50        156.96        10.34 o                         
  -4   9  14         90.22         75.05         9.58 o                         
  -3   9  14        157.49        176.63        14.53 o                         
  -2   9  14        523.03        538.75        14.66 o                         
  -1   9  14        111.59        121.54        10.14 o                         
   0   9  14        275.90        259.67        12.13 o                         
   1   9  14        113.49        122.16        10.03 o                         
   2   9  14        523.22        503.34        13.49 o                         
   3   9  14        156.35        158.20        10.90 o                         
   4   9  14         90.93        101.90        10.03 o                         
   5   9  14        151.15        153.64         9.08 o                         
  -5  10  14         22.67         49.00        20.58 o                         
  -4  10  14        115.75         92.32        10.16 o                         
  -3  10  14        178.21        209.92        17.71 o                         
  -2  10  14         34.45         44.17         7.22 o                         
  -1  10  14          3.90          0.86         5.86 o                         
   0  10  14        366.92        368.87        15.88 o                         
   1  10  14          3.74          9.63         6.26 o                         
   2  10  14         34.98         37.33         8.32 o                         
   3  10  14        176.79        156.69         8.80 o                         
   4  10  14        115.21         99.17         8.11 o                         
   5  10  14         22.50         35.01         8.64 o                         
  -4  11  14        156.32        195.69        20.93 o                         
  -3  11  14        205.32        227.60        13.65 o                         
  -2  11  14        462.73        454.11        18.26 o                         
  -1  11  14         78.52         78.45        15.26 o                         
   0  11  14        100.24         77.24         6.93 o                         
   1  11  14         78.95         58.72         7.86 o                         
   2  11  14        463.67        460.51        12.95 o                         
   3  11  14        203.99        235.79        13.82 o                         
   4  11  14        155.05        172.61        14.54 o                         
  -3  12  14        147.20        149.94        14.75 o                         
  -2  12  14        111.57        176.97        16.49 o                         
  -1  12  14         30.05         28.11         9.40 o                         
   0  12  14        265.88        268.10        16.40 o                         
   1  12  14         29.69         26.24         6.22 o                         
   2  12  14        113.20         97.81         7.98 o                         
   3  12  14        146.60        146.82        11.67 o                         
  -1  13  14         99.76        101.58        14.09 o                         
   0  13  14         68.28         47.16         8.09 o                         
   1  13  14         99.39         80.19         7.51 o                         
   1   0  15          0.43          8.78         5.84 o                         
   2   0  15         37.30         22.22         5.58 o                         
   3   0  15        123.51        122.21         9.78 o                         
   4   0  15        444.73        498.01        14.97 o                         
   5   0  15        147.51        167.68        12.72 o                         
   6   0  15       1492.13       1611.00        33.56 o                         
   7   0  15          1.81          7.29        11.63 o                         
  -7   1  15        120.14        111.11        10.33 o                         
  -6   1  15        285.74        335.96        15.35 o                         
  -5   1  15         66.52         48.35         6.62 o                         
  -4   1  15         16.94         13.04         7.32 o                         
  -3   1  15         66.97         49.47         8.92 o                         
  -2   1  15        122.44        125.91         8.82 o                         
  -1   1  15        128.70        127.96         8.10 o                         
   0   1  15       1025.94       1018.18        21.07 o                         
   1   1  15        127.35        121.48         7.37 o                         
   2   1  15        122.20        122.18        12.59 o                         
   3   1  15         67.40         97.56        11.92 o                         
   4   1  15         16.27         30.50         9.11 o                         
   5   1  15         66.65         43.33         8.19 o                         
   6   1  15        286.31        303.49        21.35 o                         
   7   1  15        119.38        131.80        11.10 o                         
  -7   2  15         78.72        136.41        26.18 o                         
  -6   2  15        196.58        230.04        12.68 o                         
  -5   2  15        365.18        385.72        18.72 o                         
  -4   2  15          7.72         18.48         7.93 o                         
  -3   2  15         14.66         20.32         7.27 o                         
  -2   2  15         23.99         13.82         6.07 o                         
  -1   2  15        156.25        167.50         9.06 o                         
   0   2  15        521.86        442.85        10.85 o                         
   1   2  15        159.19        144.52         7.59 o                         
   2   2  15         24.30         21.79         4.85 o                         
   3   2  15         15.34         10.68         4.82 o                         
   4   2  15          7.69         14.16         5.56 o                         
   5   2  15        366.92        370.02        11.98 o                         
   6   2  15        194.47        185.70        12.91 o                         
   7   2  15         77.87        114.05        10.81 o                         
  -7   3  15        101.80         84.77         9.23 o                         
  -6   3  15        389.31        426.03        22.02 o                         
  -5   3  15        380.21        444.01        17.36 o                         
  -4   3  15         19.91         10.67         7.79 o                         
  -3   3  15        179.39        173.85        13.37 o                         
  -2   3  15        197.74        217.55        11.50 o                         
  -1   3  15         11.92         21.31         5.88 o                         
   0   3  15        274.15        258.61         9.29 o                         
   1   3  15         11.69         20.84         4.39 o                         
   2   3  15        197.90        207.27         8.65 o                         
   3   3  15        176.29        180.38         8.61 o                         
   4   3  15         19.06          9.62         5.66 o                         
   5   3  15        377.86        395.27        12.12 o                         
   6   3  15        388.94        387.47        13.39 o                         
   7   3  15        101.12        113.60        10.79 o                         
  -7   4  15         17.27         35.83        15.33 o                         
  -6   4  15        113.18         90.86         9.70 o                         
  -5   4  15        101.17         92.37        11.21 o                         
  -4   4  15         45.02         52.48         7.19 o                         
  -3   4  15        179.96        163.77        13.22 o                         
  -2   4  15        153.68        164.90        10.10 o                         
  -1   4  15       2131.16       2133.79        38.59 o                         
   0   4  15         67.58         78.90         8.71 o                         
   1   4  15       2124.65       2101.74        29.72 o                         
   2   4  15        160.36        154.42         8.02 o                         
   3   4  15        181.13        161.17         8.96 o                         
   4   4  15         45.79         54.66         7.62 o                         
   5   4  15        100.51         86.49         7.86 o                         
   6   4  15        114.46         96.98         8.61 o                         
   7   4  15         17.28         30.27        10.08 o                         
  -7   5  15        164.57        167.62        13.58 o                         
  -6   5  15         23.04         15.44         6.34 o                         
  -5   5  15        147.53        188.89        15.94 o                         
  -4   5  15        187.27        213.56        13.08 o                         
  -3   5  15         41.45         44.63         7.52 o                         
  -2   5  15        750.69        801.18        17.92 o                         
  -1   5  15        132.97        155.33        10.92 o                         
   0   5  15       2434.91       2320.83        35.39 o                         
   1   5  15        132.33        159.34         8.27 o                         
   2   5  15        749.17        798.77        14.26 o                         
   3   5  15         40.99         37.24         4.92 o                         
   4   5  15        188.53        212.70        10.47 o                         
   5   5  15        148.91        169.12        14.28 o                         
   6   5  15         22.75         12.43         5.43 o                         
   7   5  15        165.90        166.06        10.21 o                         
  -6   6  15         20.09         19.71        10.41 o                         
  -5   6  15         29.39         30.78         6.64 o                         
  -4   6  15        128.41        139.46        11.01 o                         
  -3   6  15        472.87        462.59        15.05 o                         
  -2   6  15        623.39        600.75        14.69 o                         
  -1   6  15         95.97         89.81         8.94 o                         
   0   6  15        268.73        273.69        10.71 o                         
   1   6  15         97.88         91.45         9.18 o                         
   2   6  15        622.07        578.71        12.89 o                         
   3   6  15        468.26        426.39        10.84 o                         
   4   6  15        128.41        134.06         9.36 o                         
   5   6  15         30.30         36.98         6.23 o                         
   6   6  15         20.24          7.34         5.56 o                         
  -6   7  15          6.62          7.66         6.96 o                         
  -5   7  15        164.64        204.21        13.89 o                         
  -4   7  15        138.08        175.52        16.23 o                         
  -3   7  15        485.93        508.96        16.33 o                         
  -2   7  15         29.99         41.16         6.74 o                         
  -1   7  15        114.27        132.99         9.89 o                         
   0   7  15         33.20         43.23         7.45 o                         
   1   7  15        112.91        118.56         9.76 o                         
   2   7  15         30.31         35.97         6.45 o                         
   3   7  15        487.56        466.08        11.67 o                         
   4   7  15        138.99        119.84        10.92 o                         
   5   7  15        162.21        176.48         9.88 o                         
   6   7  15          6.37         -1.78         6.50 o                         
  -5   8  15         11.95         23.82         6.91 o                         
  -4   8  15          0.34         12.36         6.05 o                         
  -3   8  15        454.27        453.72        34.24 o                         
  -2   8  15        116.42        137.45        14.05 o                         
  -1   8  15        348.11        343.53        11.95 o                         
   0   8  15        350.31        366.25        13.54 o                         
   1   8  15        349.08        306.34        11.19 o                         
   2   8  15        116.29         93.83         7.89 o                         
   3   8  15        452.92        442.84        12.47 o                         
   4   8  15          0.34          2.85         4.65 o                         
   5   8  15         11.72         16.81         6.33 o                         
  -5   9  15         16.60         19.36         8.32 o                         
  -4   9  15         52.30         43.00         7.62 o                         
  -3   9  15         38.20         50.27         6.67 o                         
  -2   9  15        149.28        155.00        12.77 o                         
  -1   9  15         13.20         13.43         8.18 o                         
   0   9  15        358.57        395.82        13.12 o                         
   1   9  15         12.61          5.70         5.20 o                         
   2   9  15        150.13        155.43        16.87 o                         
   3   9  15         37.86         47.88         5.92 o                         
   4   9  15         52.28         28.81         7.95 o                         
   5   9  15         16.20         20.06        12.76 o                         
  -4  10  15         29.96         18.74         6.68 o                         
  -3  10  15         32.30         32.19        10.86 o                         
  -2  10  15         85.45         85.94         9.50 o                         
  -1  10  15        158.13        168.13        14.42 o                         
   0  10  15         99.00        112.30        10.89 o                         
   1  10  15        157.43        190.93         9.78 o                         
   2  10  15         84.83         58.84         7.66 o                         
   3  10  15         32.16         17.67         5.10 o                         
   4  10  15         30.61         18.02         5.80 o                         
  -3  11  15        127.05        101.21        21.32 o                         
  -2  11  15        107.65        149.36        14.83 o                         
  -1  11  15        183.02        133.91        12.99 o                         
   0  11  15         21.33         17.41         6.38 o                         
   1  11  15        182.82        166.11        13.92 o                         
   2  11  15        107.80         98.82         8.23 o                         
   3  11  15        127.44        106.27         9.36 o                         
  -2  12  15          3.46         12.09        16.53 o                         
  -1  12  15          5.28         12.25         5.94 o                         
   0  12  15        138.05        136.73         9.88 o                         
   1  12  15          5.51         15.94         5.37 o                         
   2  12  15          3.24          6.90         6.11 o                         
   0   0  16          1.73         20.07        10.29 o                         
   1   0  16         27.05         32.92         8.71 o                         
   2   0  16        487.35        542.72        14.17 o                         
   3   0  16        948.17        894.50        17.86 o                         
   4   0  16        132.72        106.11        14.19 o                         
   5   0  16        159.41        158.99        14.19 o                         
   6   0  16         58.43         63.42         8.88 o                         
   7   0  16        457.24        565.00        24.93 o                         
  -7   1  16        261.70        311.63        18.54 o                         
  -6   1  16        135.90        125.96        10.42 o                         
  -5   1  16        150.27        152.28        14.80 o                         
  -4   1  16        375.04        390.80        15.63 o                         
  -3   1  16         15.74         20.68         6.56 o                         
  -2   1  16        378.99        418.35        12.41 o                         
  -1   1  16        127.91        131.34        12.21 o                         
   0   1  16        967.38       1022.20        23.09 o                         
   1   1  16        125.73        142.00        10.43 o                         
   2   1  16        381.08        428.81        10.53 o                         
   3   1  16         15.74         18.44         6.53 o                         
   4   1  16        373.26        355.52        13.24 o                         
   5   1  16        150.65        166.61        11.01 o                         
   6   1  16        136.38        135.29        13.73 o                         
   7   1  16        264.40        281.59        15.40 o                         
  -7   2  16         13.46         45.89        13.01 o                         
  -6   2  16         72.12        112.99        14.19 o                         
  -5   2  16         65.83        108.48        27.74 o                         
  -4   2  16        325.46        308.65        15.26 o                         
  -3   2  16        109.71        121.74        13.58 o                         
  -2   2  16        103.35        132.02        15.36 o                         
  -1   2  16        252.80        285.29        11.42 o                         
   0   2  16        559.02        581.94        14.56 o                         
   1   2  16        253.80        260.84         9.76 o                         
   2   2  16        104.91        119.01         9.69 o                         
   3   2  16        110.37        123.03        10.53 o                         
   4   2  16        323.54        313.23        11.80 o                         
   5   2  16         66.27         69.91         9.89 o                         
   6   2  16         71.06         66.25        12.73 o                         
   7   2  16         12.73          9.14         7.52 o                         
  -7   3  16         45.45         64.20        11.43 o                         
  -6   3  16         11.24         -0.39         8.90 o                         
  -5   3  16         19.69         18.81        10.26 o                         
  -4   3  16        468.97        466.48        23.76 o                         
  -3   3  16        385.85        426.48        24.09 o                         
  -2   3  16         86.95         75.77         9.45 o                         
  -1   3  16        319.69        318.51        14.29 o                         
   0   3  16       1188.11       1096.58        19.88 o                         
   1   3  16        320.28        324.28         9.88 o                         
   2   3  16         86.80         57.76         5.90 o                         
   3   3  16        389.38        413.72        10.71 o                         
   4   3  16        464.57        434.55        12.36 o                         
   5   3  16         20.43          7.51         7.43 o                         
   6   3  16         11.24         16.16         7.87 o                         
   7   3  16         45.14         30.35         6.12 o                         
  -6   4  16        137.18         95.73        30.61 o                         
  -5   4  16         10.36          8.05         8.28 o                         
  -4   4  16        209.37        155.32        17.78 o                         
  -3   4  16       1742.78       1654.70        48.48 o                         
  -2   4  16         21.77         23.62         7.22 o                         
  -1   4  16        310.65        317.63        13.56 o                         
   0   4  16          3.13          9.60         4.89 o                         
   1   4  16        311.08        336.65        10.01 o                         
   2   4  16         23.19         16.38         4.57 o                         
   3   4  16       1742.09       1695.07        26.85 o                         
   4   4  16        208.69        180.71        10.04 o                         
   5   4  16         10.08          1.28         7.48 o                         
   6   4  16        137.28        184.80        18.99 o                         
  -6   5  16         26.82         11.27        10.40 o                         
  -5   5  16         40.92         79.49        10.28 o                         
  -4   5  16         32.02         60.98         9.65 o                         
  -3   5  16        645.25        635.93        19.73 o                         
  -2   5  16         34.47         38.19         8.12 o                         
  -1   5  16        411.18        411.71        12.72 o                         
   0   5  16        101.24         95.97        11.96 o                         
   1   5  16        407.10        427.31        12.06 o                         
   2   5  16         34.26         38.94         4.90 o                         
   3   5  16        643.48        600.75        12.59 o                         
   4   5  16         33.15         33.58         5.58 o                         
   5   5  16         39.77         34.24         7.79 o                         
   6   5  16         27.22         28.61         8.27 o                         
  -6   6  16        259.60        271.37        28.36 o                         
  -5   6  16        313.37        330.44        16.86 o                         
  -4   6  16         38.63         12.87         8.16 o                         
  -3   6  16         34.71         42.80         7.85 o                         
  -2   6  16        251.02        280.05        15.33 o                         
  -1   6  16        352.04        357.07        13.21 o                         
   0   6  16         16.30         23.54         6.55 o                         
   1   6  16        352.37        348.97        12.39 o                         
   2   6  16        249.04        256.65         9.92 o                         
   3   6  16         34.00         40.98         5.91 o                         
   4   6  16         39.56         39.28         7.55 o                         
   5   6  16        318.25        279.80        11.27 o                         
   6   6  16        260.21        277.46        19.27 o                         
  -5   7  16        137.36        139.69        13.58 o                         
  -4   7  16         13.31         14.95         6.40 o                         
  -3   7  16        207.00        161.66        20.36 o                         
  -2   7  16        192.50        197.62        17.91 o                         
  -1   7  16        467.12        485.60        14.48 o                         
   0   7  16          5.51         -0.16         6.73 o                         
   1   7  16        467.12        493.10        13.05 o                         
   2   7  16        190.69        184.89        10.88 o                         
   3   7  16        204.71        178.34         9.62 o                         
   4   7  16         13.24         35.67         7.24 o                         
   5   7  16        136.47        163.27        10.49 o                         
  -5   8  16         19.53         75.90        11.46 o                         
  -4   8  16         47.58         45.43         8.27 o                         
  -3   8  16        128.94        170.82        14.57 o                         
  -2   8  16        191.31        164.93        16.54 o                         
  -1   8  16         78.27         73.36         9.77 o                         
   0   8  16          0.02          1.87         6.46 o                         
   1   8  16         77.27         60.77         9.24 o                         
   2   8  16        190.05        195.65         9.97 o                         
   3   8  16        128.77        150.52        10.20 o                         
   4   8  16         47.44         87.44        12.32 o                         
   5   8  16         19.70         25.74         6.63 o                         
  -4   9  16         18.85         17.48         6.43 o                         
  -3   9  16         43.37         33.70        12.68 o                         
  -2   9  16        119.27        131.58        12.74 o                         
  -1   9  16         66.80         79.79         9.03 o                         
   0   9  16         12.47         -0.21        12.61 o                         
   1   9  16         67.48         75.16        10.28 o                         
   2   9  16        120.27        130.10         9.52 o                         
   3   9  16         43.40         38.55         5.09 o                         
   4   9  16         18.61         18.51         5.54 o                         
  -4  10  16         64.38         78.25        21.70 o                         
  -3  10  16         76.46         91.32        11.29 o                         
  -2  10  16        121.69        141.16        14.18 o                         
  -1  10  16        155.82        157.54        10.74 o                         
   0  10  16         12.15         18.75         6.09 o                         
   1  10  16        157.22        146.32         9.63 o                         
   2  10  16        119.13         91.76         9.05 o                         
   3  10  16         77.69         85.71         8.28 o                         
   4  10  16         65.22        123.05        23.62 o                         
  -3  11  16         10.28         17.62         7.45 o                         
  -2  11  16         30.50         50.39        11.57 o                         
  -1  11  16         31.85         40.91        14.08 o                         
   0  11  16         11.79         25.55         6.19 o                         
   1  11  16         31.17         37.15         6.81 o                         
   2  11  16         30.09         24.77         6.32 o                         
   3  11  16          9.88         22.35         6.03 o                         
  -1  12  16         34.43         76.41        23.32 o                         
   0  12  16          1.57         12.41         6.08 o                         
   1  12  16         34.79         39.30         8.84 o                         
   1   0  17        188.08        207.33        13.26 o                         
   2   0  17        590.97        431.22        13.39 o                         
   3   0  17         16.86         24.44        13.64 o                         
   4   0  17        115.86        100.56         9.25 o                         
   5   0  17          0.34         -1.38         7.04 o                         
   6   0  17         20.55         12.88         9.13 o                         
  -6   1  17         70.73        122.27        13.88 o                         
  -5   1  17         88.00         70.37        11.78 o                         
  -4   1  17        172.95        172.24        13.18 o                         
  -3   1  17        163.11        137.70        13.71 o                         
  -2   1  17        149.91        147.31        11.91 o                         
  -1   1  17          9.05         14.71         7.07 o                         
   0   1  17        244.01        257.40        13.21 o                         
   1   1  17          8.98         10.54         6.59 o                         
   2   1  17        148.67        165.82        10.19 o                         
   3   1  17        163.67        153.11        11.49 o                         
   4   1  17        174.70        165.29        10.41 o                         
   5   1  17         89.05         62.16        14.65 o                         
   6   1  17         71.39         71.53         8.43 o                         
  -6   2  17        325.73        335.43        17.13 o                         
  -5   2  17        128.97        165.09        12.00 o                         
  -4   2  17         81.10         83.90        12.26 o                         
  -3   2  17        318.59        425.02        26.14 o                         
  -2   2  17       1171.60       1123.26        37.58 o                         
  -1   2  17        154.18        202.57        12.42 o                         
   0   2  17          1.82         -5.73         5.73 o                         
   1   2  17        155.95        185.50        10.42 o                         
   2   2  17       1174.11       1094.32        19.08 o                         
   3   2  17        318.25        322.55        13.54 o                         
   4   2  17         80.61         84.15         9.04 o                         
   5   2  17        129.10        130.31        17.44 o                         
   6   2  17        324.80        267.26        14.48 o                         
  -6   3  17        259.28        318.56        18.52 o                         
  -5   3  17         63.55         93.45        29.42 o                         
  -4   3  17         70.65         57.11         8.42 o                         
  -3   3  17        484.92        468.34        19.01 o                         
  -2   3  17        748.62        694.85        25.16 o                         
  -1   3  17         58.82         62.88         9.50 o                         
   0   3  17        113.65        114.21         9.30 o                         
   1   3  17         59.61         59.95         6.16 o                         
   2   3  17        745.90        730.43        13.96 o                         
   3   3  17        483.49        451.19        11.97 o                         
   4   3  17         71.54         65.59         7.67 o                         
   5   3  17         61.76         34.85         6.96 o                         
   6   3  17        255.41        258.48        17.83 o                         
  -6   4  17        152.03        154.82        18.06 o                         
  -4   4  17        205.67        240.09        28.56 o                         
  -3   4  17         23.38         23.26         7.99 o                         
  -2   4  17        324.23        366.48        21.31 o                         
  -1   4  17         87.72        100.77        16.65 o                         
   0   4  17        438.80        484.56        22.97 o                         
   1   4  17         87.31        117.49        12.03 o                         
   2   4  17        324.54        360.39        11.15 o                         
   3   4  17         24.01         27.18         4.84 o                         
   4   4  17        204.92        203.32        10.29 o                         
   5   4  17          1.34          1.23         6.14 o                         
   6   4  17        152.21        171.14        17.81 o                         
  -6   5  17        208.58        195.01        21.74 o                         
  -5   5  17         58.09        122.64        17.45 o                         
  -4   5  17         77.60         82.55        11.13 o                         
  -3   5  17        141.44        188.02        15.83 o                         
  -2   5  17        360.02        338.72        15.38 o                         
  -1   5  17        267.42        293.08        19.46 o                         
   0   5  17        776.89        798.67        20.14 o                         
   1   5  17        266.97        295.46        14.13 o                         
   2   5  17        358.17        363.39        10.45 o                         
   3   5  17        140.96        151.17         8.83 o                         
   4   5  17         79.15         75.55         7.16 o                         
   5   5  17         57.70         57.90         9.93 o                         
   6   5  17        208.07        177.89        13.09 o                         
  -5   6  17        210.23        235.63        15.74 o                         
  -4   6  17         30.55         25.86         7.76 o                         
  -3   6  17        163.58        119.07        12.49 o                         
  -2   6  17         74.75         88.99        13.16 o                         
  -1   6  17        379.13        376.34        15.53 o                         
   0   6  17        241.54        232.33        11.99 o                         
   1   6  17        381.25        361.49        11.93 o                         
   2   6  17         74.43         59.08         8.26 o                         
   3   6  17        165.25        144.35        11.63 o                         
   4   6  17         29.30         30.80         6.11 o                         
   5   6  17        210.02        197.80        12.90 o                         
  -5   7  17        108.95        134.82        14.66 o                         
  -4   7  17          4.75          9.29         8.33 o                         
  -3   7  17        161.52        139.98        14.77 o                         
  -2   7  17        157.14        132.36        15.84 o                         
  -1   7  17        176.12        164.02        22.70 o                         
   0   7  17        313.17        252.52        12.20 o                         
   1   7  17        178.86        148.43         9.55 o                         
   2   7  17        156.53        140.88         9.59 o                         
   3   7  17        162.35        127.40         8.26 o                         
   4   7  17          5.05         13.27         6.30 o                         
   5   7  17        107.78         84.94        12.13 o                         
  -4   8  17         33.05         55.16        11.08 o                         
  -3   8  17        100.72         82.21        11.75 o                         
  -2   8  17         49.58         57.19        11.85 o                         
  -1   8  17        284.72        230.71        19.76 o                         
   0   8  17        238.75        261.23        19.50 o                         
   1   8  17        283.31        324.31        22.48 o                         
   2   8  17         49.95         71.28         9.39 o                         
   3   8  17        100.96         78.04         8.14 o                         
   4   8  17         33.78         31.57         5.39 o                         
  -4   9  17        159.92        277.34        36.48 o                         
  -3   9  17         44.29         61.52         9.77 o                         
  -2   9  17         95.65        108.06        23.13 o                         
  -1   9  17        185.88        151.31        22.96 o                         
   0   9  17        121.76        142.88        10.31 o                         
   1   9  17        185.41        172.37         9.72 o                         
   2   9  17         95.64        113.41        11.70 o                         
   3   9  17         45.11         62.10         7.73 o                         
   4   9  17        161.77        136.78        11.12 o                         
  -3  10  17        120.68        128.76        46.16 o                         
  -1  10  17         26.92         20.78         8.02 o                         
   0  10  17          2.77         14.47         6.59 o                         
   1  10  17         26.53         24.53         5.81 o                         
   2  10  17         13.59         15.55         4.99 o                         
   3  10  17        120.14        141.47         8.90 o                         
  -1  11  17         39.99         83.82        22.62 o                         
   0  11  17        120.86         93.06        14.52 o                         
   1  11  17         38.82         30.87         6.22 o                         
   0   0  18        237.25        193.04        40.51 o                         
   1   0  18        576.14        597.49        18.47 o                         
   2   0  18        242.80        235.59        16.52 o                         
   3   0  18         71.60         66.03         8.51 o                         
   4   0  18         55.93         38.50        10.81 o                         
   5   0  18        236.34        170.56        19.33 o                         
   6   0  18        166.78        219.04        20.40 o                         
  -6   1  18        169.72        158.75        22.28 o                         
  -5   1  18         17.16          3.22         7.91 o                         
  -4   1  18         48.49         32.76        10.86 o                         
  -3   1  18        115.89        171.29        22.76 o                         
  -2   1  18        617.24        619.02        30.02 o                         
  -1   1  18        254.82        258.35        14.70 o                         
   0   1  18          5.66          3.15         8.09 o                         
   1   1  18        257.23        241.10        11.79 o                         
   2   1  18        617.86        653.93        19.57 o                         
   3   1  18        115.42         85.83         9.54 o                         
   4   1  18         48.22         35.37         8.18 o                         
   5   1  18         18.19         16.55         7.86 o                         
   6   1  18        168.20        150.21        14.50 o                         
  -6   2  18        140.39        368.95        29.32 o                         
  -5   2  18         85.19         69.53         9.36 o                         
  -4   2  18         15.57         12.24        21.24 o                         
  -3   2  18         77.52        118.53        24.50 o                         
  -2   2  18         16.40         15.37         8.04 o                         
  -1   2  18         61.73         85.97        13.51 o                         
   0   2  18         47.35         36.65         6.45 o                         
   1   2  18         60.63         58.88         6.56 o                         
   2   2  18         15.66          8.11         5.52 o                         
   3   2  18         77.06        104.25         9.92 o                         
   4   2  18         15.76         10.95        11.06 o                         
   5   2  18         84.96         78.04         9.74 o                         
   6   2  18        140.12        171.61        17.51 o                         
  -6   3  18        119.80        171.69        43.63 o                         
  -5   3  18        202.87        208.28        20.26 o                         
  -4   3  18         37.74         23.81        10.50 o                         
  -3   3  18        277.32        250.60        18.79 o                         
  -2   3  18          3.47         16.51         7.78 o                         
  -1   3  18         26.04         34.29         7.73 o                         
   0   3  18       1436.18       1350.67        39.01 o                         
   1   3  18         27.57         35.13         7.50 o                         
   2   3  18          3.63         19.02         5.17 o                         
   3   3  18        276.98        261.59        10.82 o                         
   4   3  18         38.60         26.65         9.31 o                         
   5   3  18        204.37        167.68        12.90 o                         
   6   3  18        120.05        113.81        13.94 o                         
  -5   4  18        300.76        367.76        33.78 o                         
  -4   4  18        287.91        265.87        15.84 o                         
  -3   4  18         75.71        104.78        20.72 o                         
  -2   4  18        386.63        388.27        20.06 o                         
  -1   4  18         93.26        127.40        16.72 o                         
   0   4  18         34.27         26.37         7.13 o                         
   1   4  18         94.69        107.37         9.65 o                         
   2   4  18        387.64        399.11        11.28 o                         
   3   4  18         74.46         49.96         9.25 o                         
   4   4  18        286.62        285.54        12.83 o                         
   5   4  18        299.28        304.77        14.11 o                         
  -5   5  18        123.43        156.59        15.57 o                         
  -4   5  18        216.57        198.80        18.56 o                         
  -3   5  18        134.57         99.63        17.88 o                         
  -2   5  18         87.35         66.47         9.47 o                         
  -1   5  18         17.73         10.94         6.88 o                         
   0   5  18        220.24        208.71        18.05 o                         
   1   5  18         17.84         14.12         6.17 o                         
   2   5  18         87.74         81.68         8.50 o                         
   3   5  18        136.45        142.37        20.94 o                         
   4   5  18        218.50        182.31        12.25 o                         
   5   5  18        122.31        106.53         8.62 o                         
  -5   6  18         49.42         88.55        17.38 o                         
  -4   6  18         51.09        102.73        24.70 o                         
  -3   6  18        108.34         94.02        13.48 o                         
  -2   6  18         87.66        120.62        20.16 o                         
  -1   6  18         64.06         47.71        10.63 o                         
   0   6  18          1.44         10.32         8.43 o                         
   1   6  18         65.52         59.73         7.89 o                         
   2   6  18         86.48         83.58        14.12 o                         
   3   6  18        108.60        101.69         9.53 o                         
   4   6  18         50.27         35.68         8.76 o                         
   5   6  18         50.44         36.35         8.68 o                         
  -4   7  18        263.53        307.37        31.68 o                         
  -3   7  18         47.15         70.69        10.84 o                         
  -2   7  18        120.37        139.12        16.44 o                         
  -1   7  18         29.65         62.64        17.69 o                         
   0   7  18        150.37        127.68        13.31 o                         
   1   7  18         29.89         26.50         5.83 o                         
   2   7  18        119.02        111.54         9.04 o                         
   3   7  18         46.31         50.78         5.73 o                         
   4   7  18        263.37        256.07        10.87 o                         
  -4   8  18         12.69         50.33        25.39 o                         
  -3   8  18         79.98         83.32        14.63 o                         
  -2   8  18         68.90        128.64        24.11 o                         
  -1   8  18         95.12         78.73        17.89 o                         
   0   8  18        224.97        226.24        11.05 o                         
   1   8  18         94.38         73.01         9.57 o                         
   2   8  18         69.27         50.75         7.54 o                         
   3   8  18         78.41         58.48         7.69 o                         
   4   8  18         12.31          2.97         5.92 o                         
  -3   9  18         26.25        243.37        38.78 o                         
  -2   9  18         36.72         71.33        25.62 o                         
  -1   9  18        170.59        155.65        16.32 o                         
   0   9  18         80.86        115.42        22.84 o                         
   1   9  18        171.27        152.75        10.70 o                         
   2   9  18         36.95         32.39         5.75 o                         
   3   9  18         27.20         24.49         7.94 o                         
  -2  10  18        112.32        136.04        41.89 o                         
  -1  10  18         23.63         28.24        12.00 o                         
   0  10  18        275.90        244.39        18.29 o                         
   1  10  18         22.39         74.74        24.58 o                         
   2  10  18        112.92        123.64         8.60 o                         
   1   0  19         37.34         22.12         8.02 o                         
   2   0  19         34.03        113.80        19.03 o                         
   3   0  19        278.81        266.27        22.19 o                         
   4   0  19          1.28         -3.65         9.66 o                         
   5   0  19          2.63          4.79        15.23 o                         
  -5   1  19          9.97          5.57        12.50 o                         
  -4   1  19         45.06         53.37         9.08 o                         
  -3   1  19        181.44        217.34        19.63 o                         
  -2   1  19         26.07         29.12         7.84 o                         
  -1   1  19         75.15         79.64        11.22 o                         
   0   1  19          0.02         12.32         8.81 o                         
   1   1  19         75.06         78.32        12.63 o                         
   2   1  19         25.27         27.20         8.04 o                         
   3   1  19        181.67        188.96        20.86 o                         
   4   1  19         45.63         40.44        10.04 o                         
   5   1  19          9.46         18.46         7.08 o                         
  -5   2  19        134.42        163.27        34.17 o                         
  -4   2  19         33.46         50.02        10.65 o                         
  -3   2  19        208.72        193.72        21.93 o                         
  -2   2  19        115.22        154.69        17.20 o                         
  -1   2  19        138.16        164.43        18.12 o                         
   0   2  19         62.18         97.48        14.18 o                         
   1   2  19        136.46        177.73        16.53 o                         
   2   2  19        115.57        144.78        13.76 o                         
   3   2  19        209.14        186.57        14.74 o                         
   4   2  19         34.07         47.96         8.93 o                         
   5   2  19        134.28        150.46        10.95 o                         
  -5   3  19         11.31         78.95        22.62 o                         
  -3   3  19        110.51        141.60        18.38 o                         
  -2   3  19        198.47        213.84        19.93 o                         
  -1   3  19         20.11        112.16        17.98 o                         
   0   3  19         91.24         86.10        13.85 o                         
   1   3  19         20.79         22.84         6.38 o                         
   2   3  19        198.66        148.35        14.80 o                         
   3   3  19        111.92        103.99        10.28 o                         
   4   3  19         65.09         56.28        11.00 o                         
   5   3  19         10.51         15.34         6.93 o                         
  -4   4  19        226.92        273.14        17.69 o                         
  -3   4  19         32.96         21.00         9.16 o                         
  -2   4  19         22.62         59.04        14.63 o                         
  -1   4  19        570.02        621.01        24.87 o                         
   0   4  19          2.09         24.31         9.14 o                         
   1   4  19        565.24        524.99        21.03 o                         
   2   4  19         22.70         21.28        10.39 o                         
   3   4  19         33.74         14.00         7.50 o                         
   4   4  19        225.05        186.80        16.05 o                         
   5   4  19         34.52         49.78         9.41 o                         
  -5   5  19         94.47        131.47        14.86 o                         
  -4   5  19         17.10         33.88        12.48 o                         
  -3   5  19         14.01         33.31        11.56 o                         
  -2   5  19         53.36         72.87        14.90 o                         
  -1   5  19        679.64        875.59        36.69 o                         
   0   5  19          1.64         12.64        11.13 o                         
   1   5  19        686.57        670.32        20.90 o                         
   2   5  19         52.36         49.40         7.00 o                         
   3   5  19         12.97         23.41         7.00 o                         
   4   5  19         17.32         17.74         6.94 o                         
   5   5  19         94.35         97.21        10.10 o                         
  -4   6  19         52.46         57.77        13.13 o                         
  -3   6  19         13.40         15.71         8.48 o                         
  -2   6  19         21.60         22.63         8.58 o                         
  -1   6  19        159.07        112.00        18.27 o                         
   0   6  19         49.09         37.05         9.60 o                         
   1   6  19        160.72        126.31        10.49 o                         
   2   6  19         21.08         21.10         6.51 o                         
   3   6  19         12.75          9.25         6.09 o                         
   4   6  19         52.91         43.89         8.63 o                         
  -4   7  19         34.46         32.79        13.53 o                         
  -3   7  19         74.74         84.39        20.21 o                         
  -2   7  19         29.36         94.65        29.78 o                         
  -1   7  19         73.48         51.57        12.49 o                         
   0   7  19          9.18          5.42         6.97 o                         
   1   7  19         74.99         63.09         7.15 o                         
   2   7  19         28.80         36.29         8.33 o                         
   3   7  19         73.75         68.20         7.54 o                         
   4   7  19         34.16         19.22        14.39 o                         
  -3   8  19        133.21        331.01        29.17 o                         
  -2   8  19        191.69        194.71        23.21 o                         
  -1   8  19         29.88        160.33        25.22 o                         
   0   8  19        195.57        175.36        16.06 o                         
   1   8  19         30.17         31.60         8.82 o                         
   2   8  19        193.03        186.39        10.67 o                         
   3   8  19        133.09        112.83        12.16 o                         
  -2   9  19         13.18        150.72        40.40 o                         
  -1   9  19         37.06        227.84        49.86 o                         
   0   9  19         57.59         47.26         7.31 o                         
   1   9  19         37.67         18.10        11.91 o                         
   2   9  19         13.02         21.03         7.04 o                         
   0   0  20         26.57         59.50        23.32 o                         
   1   0  20         27.12         49.27         9.91 o                         
   2   0  20         21.69          8.45        14.46 o                         
   3   0  20         17.62         13.97        12.32 o                         
   4   0  20          4.30         11.35        10.83 o                         
   5   0  20         10.09         25.07        20.99 o                         
  -5   1  20         83.30        199.65        26.06 o                         
  -4   1  20        165.37        121.93        18.63 o                         
  -3   1  20         58.87         32.91        11.38 o                         
  -2   1  20         55.97         75.48        23.01 o                         
  -1   1  20        418.01        442.20        23.49 o                         
   0   1  20        101.55        152.87        16.72 o                         
   1   1  20        420.58        475.27        23.98 o                         
   2   1  20         56.97         45.77        11.92 o                         
   3   1  20         57.76         34.33         8.79 o                         
   4   1  20        167.58        195.88        25.96 o                         
  -5   2  20         31.63         88.57        16.03 o                         
  -4   2  20         52.64         57.67        11.08 o                         
  -3   2  20          7.38          4.77         9.69 o                         
  -1   2  20        145.39        124.28        16.89 o                         
   0   2  20          7.50          6.54         7.71 o                         
   1   2  20        143.84        166.90        16.71 o                         
   2   2  20         87.94         62.14        12.18 o                         
   3   2  20          6.96          3.61        18.10 o                         
   4   2  20         53.82         64.19        15.49 o                         
   5   2  20         31.97         15.86         8.54 o                         
  -5   3  20         34.27        114.81        29.54 o                         
  -4   3  20        117.08        141.06        19.39 o                         
  -3   3  20         23.14         29.02        10.21 o                         
  -2   3  20         37.12         24.14         9.93 o                         
  -1   3  20          7.73        129.55        37.34 o                         
   0   3  20        123.01        150.60        33.59 o                         
   1   3  20          7.01         12.09         8.38 o                         
   2   3  20         35.88         31.18        11.16 o                         
   3   3  20         23.39         10.95        10.80 o                         
   4   3  20        118.64        171.57        18.16 o                         
   5   3  20         33.59         20.96        10.00 o                         
  -4   4  20         27.88         43.91        10.12 o                         
  -3   4  20         88.18        117.19        13.96 o                         
  -2   4  20          8.50         27.70        21.24 o                         
  -1   4  20        287.18        321.21        21.07 o                         
   0   4  20          0.15         -6.23        39.94 o                         
   1   4  20        289.11        252.97        12.07 o                         
   2   4  20          8.46          4.78         9.61 o                         
   3   4  20         88.07         66.78        10.05 o                         
   4   4  20         28.95         16.28        11.03 o                         
  -4   5  20         34.66         45.52        13.78 o                         
  -3   5  20         10.08         11.02        10.26 o                         
  -2   5  20         83.08        200.13        37.17 o                         
  -1   5  20         95.08        164.08        20.61 o                         
   0   5  20          7.20         29.81        13.24 o                         
   1   5  20         93.37         74.61         7.95 o                         
   2   5  20         82.49        122.40        14.69 o                         
   3   5  20         10.70         14.11         7.34 o                         
   4   5  20         35.49         34.76        10.49 o                         
  -3   6  20          7.47         27.48        25.36 o                         
  -2   6  20         93.80        121.11        18.15 o                         
  -1   6  20        103.48        171.30        18.59 o                         
   0   6  20        170.35        171.41        17.20 o                         
   1   6  20        104.37         73.76         9.85 o                         
   2   6  20         92.29         89.05        14.09 o                         
   3   6  20          7.36         -5.23         8.62 o                         
  -3   7  20         56.39         74.11        16.11 o                         
  -2   7  20         12.78         14.87         9.45 o                         
  -1   7  20         99.68        120.40        18.85 o                         
   0   7  20        133.47        123.86        12.78 o                         
   1   7  20        101.50        128.46         9.68 o                         
   2   7  20         12.48         18.57         7.56 o                         
   3   7  20         57.19         45.45        10.59 o                         
  -2   8  20        223.21        313.92        30.01 o                         
  -1   8  20          3.96         11.64        10.58 o                         
   0   8  20         23.35         14.78         8.18 o                         
   1   8  20          4.12          1.83         7.93 o                         
   2   8  20        220.78        183.27        17.03 o                         
   1   0  21         19.93         97.42        27.01 o                         
   2   0  21         27.05         53.98        19.28 o                         
   3   0  21         12.17         21.81        13.03 o                         
   4   0  21          5.53         14.84        12.55 o                         
  -4   1  21        123.31        120.17        16.12 o                         
  -3   1  21         27.90         30.55        14.16 o                         
  -2   1  21         14.81        118.81        41.43 o                         
  -1   1  21        101.71        149.32        17.85 o                         
   0   1  21          0.87          5.98        12.12 o                         
   1   1  21        100.05        152.58        18.59 o                         
   2   1  21         15.87         36.94        31.86 o                         
   3   1  21         27.60         29.45        23.78 o                         
   4   1  21        124.63        120.71        17.12 o                         
  -4   2  21         36.76         16.39        15.71 o                         
  -3   2  21         42.76         72.72        25.62 o                         
  -2   2  21         50.41        124.64        30.24 o                         
  -1   2  21          1.76         19.16        11.08 o                         
   0   2  21          7.03         -5.48         6.90 o                         
   1   2  21          2.06          0.35         9.12 o                         
   2   2  21         50.82         97.15        14.86 o                         
   3   2  21         42.98         37.58        12.30 o                         
   4   2  21         36.60         14.39        14.91 o                         
  -4   3  21         24.47         14.07        13.44 o                         
  -3   3  21         60.83        138.87        19.19 o                         
  -1   3  21        140.00        112.26        22.96 o                         
   0   3  21         93.91        101.72        12.93 o                         
   1   3  21        138.69        109.64        17.18 o                         
   2   3  21          0.25          5.64         9.74 o                         
   3   3  21         60.42        125.74        20.00 o                         
   4   3  21         25.03         45.16        21.64 o                         
  -3   4  21         81.02        162.27        43.17 o                         
  -2   4  21         19.19        211.94        34.05 o                         
  -1   4  21         33.02         19.36        11.45 o                         
   0   4  21        101.70        136.02        28.27 o                         
   1   4  21         33.90         36.34        16.69 o                         
   2   4  21         18.87         13.20         8.69 o                         
   3   4  21         83.48        114.91        16.12 o                         
  -3   5  21          0.42          3.37        12.72 o                         
  -2   5  21         77.77        115.78        19.82 o                         
  -1   5  21          0.33         13.16        22.85 o                         
   0   5  21        334.41        350.23        24.82 o                         
   1   5  21          0.46         -1.00         7.17 o                         
   2   5  21         77.72         74.71        11.66 o                         
   3   5  21          0.47          7.79        14.81 o                         
  -2   6  21        135.20        194.12        33.24 o                         
  -1   6  21        204.59        227.91        14.87 o                         
   0   6  21        172.27        149.48        11.46 o                         
   1   6  21        206.86        221.86        23.36 o                         
   2   6  21        137.94        156.59        15.05 o                         
  -1   7  21        102.50        150.09        16.96 o                         
   0   7  21         35.27         30.66        18.00 o                         
   1   7  21        102.07         89.33        14.86 o                         
   1   0  22          6.93          7.32         9.27 o                         
   2   0  22          0.05          9.60        10.56 o                         
   3   0  22        248.06        272.55        28.99 o                         
  -3   1  22        102.82        170.70        21.32 o                         
  -2   1  22         80.41        144.34        53.34 o                         
  -1   1  22        106.69        122.65        17.42 o                         
   0   1  22        212.74        229.81        18.88 o                         
   1   1  22        109.06        116.89        14.29 o                         
   2   1  22         79.97         79.29        12.41 o                         
   3   1  22        102.75        159.85        20.82 o                         
  -3   2  22          7.18        120.48        41.78 o                         
  -2   2  22         15.69        119.10        31.86 o                         
  -1   2  22          0.52         -4.38        11.10 o                         
   0   2  22         38.27         45.44        11.64 o                         
   2   2  22         16.20         22.90        17.43 o                         
   3   2  22          7.26        172.06        50.33 o                         
  -3   3  22         42.14         48.24        31.05 o                         
  -2   3  22         67.88         74.08        16.74 o                         
  -1   3  22         27.62          2.24         7.96 o                         
   0   3  22         86.75         85.79        13.56 o                         
   1   3  22         28.07          3.93        11.84 o                         
   2   3  22         67.54         91.05        17.02 o                         
   3   3  22         42.51         25.85        17.66 o                         
  -2   4  22         27.42         46.37        16.73 o                         
  -1   4  22         81.37         70.52        10.07 o                         
   0   4  22        213.29        227.85        17.97 o                         
   1   4  22         81.32        103.19        25.86 o                         
   2   4  22         27.25         23.51        12.24 o                         
  -2   5  22          4.56         39.08        13.62 o                         
  -1   5  22          1.45          2.08        15.47 o                         
   0   5  22        547.22        570.53        28.71 o                         
   1   5  22          1.58        109.65        29.55 o                         
   2   5  22          4.50         29.79        10.68 o                         
   0   6  22         24.69         44.13         9.45 o                         
   2   0  23        174.20        263.97        21.41 o                         
  -2   1  23         79.41         94.86        17.84 o                         
   0   1  23         34.55         98.57        31.16 o                         
   1   1  23         16.66         12.86        21.10 o                         
   2   1  23         80.38        257.07        29.78 o                         
  -2   2  23          0.05          7.03        11.61 o                         
  -1   2  23        173.20        146.87        21.01 o                         
   0   2  23         83.16        171.73        36.94 o                         
   1   2  23        172.40        184.51        22.01 o                         
   2   2  23          0.09        167.81        48.48 o                         
  -1   3  23          2.94         11.25        18.43 o                         
   0   3  23        205.36        247.67        31.16 o                         
   1   3  23          3.37         21.14        10.27 o                         
   0   4  23         76.93        152.80        25.86 o                         
                                                                                
